# Supplementary material for: Multicomplex Integrative Structural Modeling of a Human Histone Deacetylase Interactome
Source: bioRxiv. 2026 Mar 25:2026.03.16.712198. Originally published 2026 Mar 17. Preprint. [Version 2] doi: 10.64898/2026.03.16.712198 (PMC13015706; doi:10.64898/2026.03.16.712198)
Supplement: Supplement 2 [file media-2.xlsx]

## Sheet: TbS1A_HDAC1-XLMS_CSMs
Table S1A | Crosslink Spectrum Matches (CSMs) from DSSO-treated affinity-purifications of HEK293T cells stably expressing HDAC1-Halo
Whole cell extracts were incubated with 200 µl Magne™ HaloTag® bead slurry and crosslinked with disuccinimidyl sulfoxide (DSSO, Cayman Chemical Company) MS-cleavable crosslinker.
Briefly, DSSO was added to samples while the proteins were immobilized on beads to a final concentration of 5 mM. Samples were incubated at room temperature for 40 min.
Reactions were quenched with the addition of NH4CO3 to a final concentration of 50 mM and samples were incubated an additional 15 min.
Bound proteins were eluted by incubating the beads with AcTEV™ Protease (Invitrogen) overnight at 25°C. Lys-C and trypsin-digested peptides were analyzed with an Orbitrap Fusion™ Lumos™												INTRA-XLs	INTER-XLs	TOTAL
(Thermo Fisher) coupled to a Dionex U3000 HPLC. Raw files were processed with Proteome Discoverer v2.4 and the XlinkX node.											CSMs	614	857	1471
Search results from 3 replicate XLMS analyses of HDAC1-Halo were combined to establish this list of 1473 Crosslink Spectrum Matches.											NR-XLs	121	294	415
Crosslinked proteins were annotated based on their membreship to known HDAC1/2-containing complexes or their previously reported interaction with HDAC1 and/or HDAC2 ("HDAC1/2-interacting"), while "HIST-interacting" were previously reported to interact with at leat one of the 4 canonical histones. Proteins not previously reported to interact with HDACs or histones were split into 2 groups: "NUC" w…																																					by XL Type
																																					Inter		Intra		Total CSMs	Total Max of XlinkX Score
Crosslink_ID	Annotated Sequences	Crosslinker	Crosslink Type	Crosslink Strategy	# Identified MS2 Scans	# Identified MS3 Scans	XlinkX Score	Delta XlinkX Score	m/z [Da]	Charge	MH+ [Da]	First Scan	RT [min]	DeltaM [ppm]	Reporter Ion Score	Spectrum File	Accessions	Peptide 1 Sequence	Crosslinked Position in Peptide 1	Protein 1 Accession	Protein 1 Name	Crosslinked Lys Absolute Position 1	Protein 1 Complex	Protein 1 Description	Protein 1 Length	Peptide 2 Sequence	Crosslinked Position in Peptide 2	Protein 2 Accession	Protein 2 Name	Crosslinked Lys Absolute Position 2	Protein 2 Complex	Protein 2 Description	Protein 2 Length			NR-Crosslink IDs	CSMs	Max of XlinkX Score	CSMs	Max of XlinkX Score
ARID4A-K1192_X_ARID4A-K1169	ISFLQEKLQEIR-TYKWSFQLNELDNMNSTER	DSSO	Intra	MS2_MS3	1	5	180.47	108.15	1010	4	4036.96	63952	125.224	1.12295	61.04	Hs_HDAC1-Halo_293_Xlinking_1_CID25CID35.raw	NP_002883.3-NP_002883.3	ISFLQEKLQEIR	7	NP_002883.3	ARID4A	1192	SIN3	AT-rich interactive domain-containing protein 4A isoform I [Homo sapiens]	1257	TYKWSFQLNELDNMNSTER	3	NP_002883.3	ARID4A	1169	SIN3	AT-rich interactive domain-containing protein 4A isoform I [Homo sapiens]	1257			ARID4A-K1192_X_ARID4A-K1169			1	180.47	1	180.47
CDYL-K484_X_CDYL-K535	IKELASCNPVVLEESK-IWGSAQGMDSMLKYLQR	DSSO	Intra	MS2_MS3	0	4	130.02	85.28	989.992	4	3956.95	56437	114.712	1.77621	61.04	Hs_HDAC1-Halo_293_Xlinking_1_CID25CID35.raw	NP_004815.3-NP_004815.3	IKELASCNPVVLEESK	2	NP_004815.3	CDYL	484	MIER	chromodomain Y-like protein isoform a [Homo sapiens]	544	IWGSAQGMDSMLKYLQR	13	NP_004815.3	CDYL	535	MIER	chromodomain Y-like protein isoform a [Homo sapiens]	544			CCT2-K40_X_CCT4-K29	1	222.51			1	222.51
CHD3-K1116_X_CHD3-K1126	LPSGAYEGGALIKSSGK-LMLLQKMLR	DSSO	Intra	MS2_MS3	1	4	294	227.33	735.148	4	2937.57	48385	103.297	2.06671	73.05	Hs_HDAC1-Halo_293_Xlinking_1_CID25CID35.raw	NP_001005271.2-NP_001005271.2	LPSGAYEGGALIKSSGK	13	NP_001005271.2	CHD3	1116	NURD	chromodomain-helicase-DNA-binding protein 3 isoform 3 [Homo sapiens]	2059	LMLLQKMLR	6	NP_001005271.2	CHD3	1126	NURD	chromodomain-helicase-DNA-binding protein 3 isoform 3 [Homo sapiens]	2059			CCT4-K326_X_MTA1-K527	1	23.56			1	23.56
CHD3-K1116_X_CHD3-K1126	LPSGAYEGGALIKSSGK-LMLLQKMLR	DSSO	Intra	MS2_MS3	1	3	246.11	193.56	735.149	4	2937.58	48402	103.317	2.27486	73.05	Hs_HDAC1-Halo_293_Xlinking_1_CID25CID35.raw	NP_001005271.2-NP_001005271.2	LPSGAYEGGALIKSSGK	13	NP_001005271.2	CHD3	1116	NURD	chromodomain-helicase-DNA-binding protein 3 isoform 3 [Homo sapiens]	2059	LMLLQKMLR	6	NP_001005271.2	CHD3	1126	NURD	chromodomain-helicase-DNA-binding protein 3 isoform 3 [Homo sapiens]	2059			CDK2AP2-K96_X_CHD4-K1787	4	212.69			4	212.69
CHD4-K1063_X_CHD4-K1092	NLKEGGHR-MLDLLEDFLEHEGYKYER	DSSO	Intra	MS2_MS3	1	4	200.88	142.09	674.321	5	3367.57	54449	111.947	2.07558	61.04	Hs_HDAC1-Halo_293_Xlinking_1_CID25CID35.raw	NP_001264.2-NP_001264.2	NLKEGGHR	3	NP_001264.2	CHD4	1063	NURD	chromodomain-helicase-DNA-binding protein 4 isoform 1 [Homo sapiens]	1912	MLDLLEDFLEHEGYKYER	15	NP_001264.2	CHD4	1092	NURD	chromodomain-helicase-DNA-binding protein 4 isoform 1 [Homo sapiens]	1912			CDYL-K484_X_CDYL-K535			1	130.02	1	130.02
CHD4-K1063_X_CHD4-K1092	NLKEGGHR-MLDLLEDFLEHEGYKYER	DSSO	Intra	MS2_MS3	1	3	275.15	208.42	842.65	4	3367.58	54531	112.057	1.14669	61.04	Hs_HDAC1-Halo_293_Xlinking_1_CID25CID35.raw	NP_001264.2-NP_001264.2	NLKEGGHR	3	NP_001264.2	CHD4	1063	NURD	chromodomain-helicase-DNA-binding protein 4 isoform 1 [Homo sapiens]	1912	MLDLLEDFLEHEGYKYER	15	NP_001264.2	CHD4	1092	NURD	chromodomain-helicase-DNA-binding protein 4 isoform 1 [Homo sapiens]	1912			CHD3-K1116_X_CHD3-K1126			2	294	2	294
CHD4-K1063_X_CHD4-K1092	NLKEGGHR-MLDLLEDFLEHEGYKYER	DSSO	Intra	MS2_MS3	1	4	222.75	162.46	842.649	4	3367.57	54513	112.034	1.85502	61.04	Hs_HDAC1-Halo_293_Xlinking_1_CID25CID35.raw	NP_001264.2-NP_001264.2	NLKEGGHR	3	NP_001264.2	CHD4	1063	NURD	chromodomain-helicase-DNA-binding protein 4 isoform 1 [Homo sapiens]	1912	MLDLLEDFLEHEGYKYER	15	NP_001264.2	CHD4	1092	NURD	chromodomain-helicase-DNA-binding protein 4 isoform 1 [Homo sapiens]	1912			CHD3-K1836_X_CHD4-K1780	1	29.32			1	29.32
CHD4-K1063_X_CHD4-K1092	NLKEGGHR-MLDLLEDFLEHEGYKYER	DSSO	Intra	MS2_MS3	1	4	193.56	141.8	674.323	5	3367.58	54469	111.974	1.90819	61.04	Hs_HDAC1-Halo_293_Xlinking_1_CID25CID35.raw	NP_001264.2-NP_001264.2	NLKEGGHR	3	NP_001264.2	CHD4	1063	NURD	chromodomain-helicase-DNA-binding protein 4 isoform 1 [Homo sapiens]	1912	MLDLLEDFLEHEGYKYER	15	NP_001264.2	CHD4	1092	NURD	chromodomain-helicase-DNA-binding protein 4 isoform 1 [Homo sapiens]	1912			CHD4-K1016_X_COG2-K119	1	35.54			1	35.54
CHD4-K1063_X_CHD4-K1092	NLKEGGHR-MLDLLEDFLEHEGYKYER	DSSO	Intra	MS2_MS3	1	4	191.1	114.85	677.52	5	3383.57	48434	103.362	1.70058	84.95	Hs_HDAC1-Halo_293_Xlinking_1_CID25CID35.raw	NP_001264.2-NP_001264.2	NLKEGGHR	3	NP_001264.2	CHD4	1063	NURD	chromodomain-helicase-DNA-binding protein 4 isoform 1 [Homo sapiens]	1912	MLDLLEDFLEHEGYKYER	15	NP_001264.2	CHD4	1092	NURD	chromodomain-helicase-DNA-binding protein 4 isoform 1 [Homo sapiens]	1912			CHD4-K1063_X_CHD4-K1092			7	275.15	7	275.15
CHD4-K1063_X_CHD4-K1092	NLKEGGHR-MLDLLEDFLEHEGYKYER	DSSO	Intra	MS2_MS3	1	4	181.97	123.01	677.521	5	3383.57	48520	103.476	2.2418	84.95	Hs_HDAC1-Halo_293_Xlinking_1_CID25CID35.raw	NP_001264.2-NP_001264.2	NLKEGGHR	3	NP_001264.2	CHD4	1063	NURD	chromodomain-helicase-DNA-binding protein 4 isoform 1 [Homo sapiens]	1912	MLDLLEDFLEHEGYKYER	15	NP_001264.2	CHD4	1092	NURD	chromodomain-helicase-DNA-binding protein 4 isoform 1 [Homo sapiens]	1912			CHD4-K1092_X_CARMIL1-K656	1	22.2			1	22.2
CHD4-K1063_X_CHD4-K1092	NLKEGGHR-MLDLLEDFLEHEGYKYER	DSSO	Intra	MS2_MS3	0	2	144.73	108.79	846.641	4	3383.54	48412	103.331	1.73568	84.95	Hs_HDAC1-Halo_293_Xlinking_1_CID25CID35.raw	NP_001264.2-NP_001264.2	NLKEGGHR	3	NP_001264.2	CHD4	1063	NURD	chromodomain-helicase-DNA-binding protein 4 isoform 1 [Homo sapiens]	1912	MLDLLEDFLEHEGYKYER	15	NP_001264.2	CHD4	1092	NURD	chromodomain-helicase-DNA-binding protein 4 isoform 1 [Homo sapiens]	1912			CHD4-K1092_X_SLC26A6-K599	1	35.76			1	35.76
CHD4-K1396_X_CHD4-K1454	NDKDKPLPPLLAR-SEKEFK	DSSO	Intra	MS2_MS3	1	3	158.35	68.99	601.066	4	2401.24	25455	72.6431	1.22237	42.1	Hs_HDAC1-Halo_293_Xlinking_1_CID25CID35.raw	NP_001264.2-NP_001264.2	NDKDKPLPPLLAR	3	NP_001264.2	CHD4	1396	NURD	chromodomain-helicase-DNA-binding protein 4 isoform 1 [Homo sapiens]	1912	SEKEFK	3	NP_001264.2	CHD4	1454	NURD	chromodomain-helicase-DNA-binding protein 4 isoform 1 [Homo sapiens]	1912			CHD4-K1092_X_UBN2-K662	2	54.44			2	54.44
CHD4-K1454_X_CHD4-K1398	SEKEFK-NDKDKPLPPLLAR	DSSO	Intra	MS2_MS3	1	2	50.16	26.73	601.067	4	2401.25	25476	72.6743	1.58082	39.46	Hs_HDAC1-Halo_293_Xlinking_1_CID25CID35.raw	NP_001264.2-NP_001264.2	SEKEFK	3	NP_001264.2	CHD4	1454	NURD	chromodomain-helicase-DNA-binding protein 4 isoform 1 [Homo sapiens]	1912	NDKDKPLPPLLAR	5	NP_001264.2	CHD4	1398	NURD	chromodomain-helicase-DNA-binding protein 4 isoform 1 [Homo sapiens]	1912			CHD4-K1396_X_CHD4-K1454			1	158.35	1	158.35
CHD4-K601_X_CHD4-K1092	NKDPK-MLDLLEDFLEHEGYKYER	DSSO	Intra	MS2_MS3	1	2	40.95	2.87	612.49	5	3058.42	58142	117.058	1.57428	45.23	Hs_HDAC1-Halo_293_Xlinking_1_CID25CID35.raw	NP_001264.2-NP_001264.2	NKDPK	2	NP_001264.2	CHD4	601	NURD	chromodomain-helicase-DNA-binding protein 4 isoform 1 [Homo sapiens]	1912	MLDLLEDFLEHEGYKYER	15	NP_001264.2	CHD4	1092	NURD	chromodomain-helicase-DNA-binding protein 4 isoform 1 [Homo sapiens]	1912			CHD4-K1454_X_CHD4-K1398			1	50.16	1	50.16
CHD4-K601_X_CHD4-K1092	NKDPK-MLDLLEDFLEHEGYKYER	DSSO	Intra	MS2_MS3	1	2	40.95	2.87	612.49	5	3058.42	58284	117.25	1.17515	49.07	Hs_HDAC1-Halo_293_Xlinking_1_CID25CID35.raw	NP_001264.2-NP_001264.2	NKDPK	2	NP_001264.2	CHD4	601	NURD	chromodomain-helicase-DNA-binding protein 4 isoform 1 [Homo sapiens]	1912	MLDLLEDFLEHEGYKYER	15	NP_001264.2	CHD4	1092	NURD	chromodomain-helicase-DNA-binding protein 4 isoform 1 [Homo sapiens]	1912			CHD4-K1454_X_PDSS1-K112	1	149.4			1	149.4
CHD4-K618_X_CHD4-K1016	YGIKPEWMMIHR-GGGNQVSLLNVVMDLKK	DSSO	Intra	MS2_MS3	1	6	231.17	127.51	698.757	5	3489.76	65026	126.808	1.78179	49.07	Hs_HDAC1-Halo_293_Xlinking_1_CID25CID35.raw	NP_001264.2-NP_001264.2	YGIKPEWMMIHR	4	NP_001264.2	CHD4	618	NURD	chromodomain-helicase-DNA-binding protein 4 isoform 1 [Homo sapiens]	1912	GGGNQVSLLNVVMDLKK	16	NP_001264.2	CHD4	1016	NURD	chromodomain-helicase-DNA-binding protein 4 isoform 1 [Homo sapiens]	1912			CHD4-K1780_X_CHD4-K1787			10	184.95	10	184.95
CHD4-K618_X_CHD4-K1016	YGIKPEWMMIHR-GGGNQVSLLNVVMDLKK	DSSO	Intra	MS2_MS3	1	5	230.67	138.24	873.195	4	3489.76	65010	126.787	1.76528	61.04	Hs_HDAC1-Halo_293_Xlinking_1_CID25CID35.raw	NP_001264.2-NP_001264.2	YGIKPEWMMIHR	4	NP_001264.2	CHD4	618	NURD	chromodomain-helicase-DNA-binding protein 4 isoform 1 [Homo sapiens]	1912	GGGNQVSLLNVVMDLKK	16	NP_001264.2	CHD4	1016	NURD	chromodomain-helicase-DNA-binding protein 4 isoform 1 [Homo sapiens]	1912			CHD4-K1787_X_TSPYL5-K229	1	58.74			1	58.74
CHD4-K618_X_CHD4-K1016	YGIKPEWMMIHR-GGGNQVSLLNVVMDLKK	DSSO	Intra	MS2_MS3	0	6	211.7	104.14	873.197	4	3489.77	64965	126.728	0.66915	61.04	Hs_HDAC1-Halo_293_Xlinking_1_CID25CID35.raw	NP_001264.2-NP_001264.2	YGIKPEWMMIHR	4	NP_001264.2	CHD4	618	NURD	chromodomain-helicase-DNA-binding protein 4 isoform 1 [Homo sapiens]	1912	GGGNQVSLLNVVMDLKK	16	NP_001264.2	CHD4	1016	NURD	chromodomain-helicase-DNA-binding protein 4 isoform 1 [Homo sapiens]	1912			CHD4-K601_X_CHD4-K1092			2	40.95	2	40.95
CHD4-K618_X_CHD4-K1016	YGIKPEWMMIHR-GGGNQVSLLNVVMDLKK	DSSO	Intra	MS2_MS3	1	6	205.59	113.94	701.956	5	3505.75	61646	121.979	1.45998	54.03	Hs_HDAC1-Halo_293_Xlinking_1_CID25CID35.raw	NP_001264.2-NP_001264.2	YGIKPEWMMIHR	4	NP_001264.2	CHD4	618	NURD	chromodomain-helicase-DNA-binding protein 4 isoform 1 [Homo sapiens]	1912	GGGNQVSLLNVVMDLKK	16	NP_001264.2	CHD4	1016	NURD	chromodomain-helicase-DNA-binding protein 4 isoform 1 [Homo sapiens]	1912			CHD4-K618_X_CHD4-K1016			5	231.17	5	231.17
CHD4-K618_X_CHD4-K1016	YGIKPEWMMIHR-GGGNQVSLLNVVMDLKK	DSSO	Intra	MS2_MS3	1	5	172.88	92.43	701.957	5	3505.75	61620	121.944	1.61643	42.1	Hs_HDAC1-Halo_293_Xlinking_1_CID25CID35.raw	NP_001264.2-NP_001264.2	YGIKPEWMMIHR	4	NP_001264.2	CHD4	618	NURD	chromodomain-helicase-DNA-binding protein 4 isoform 1 [Homo sapiens]	1912	GGGNQVSLLNVVMDLKK	16	NP_001264.2	CHD4	1016	NURD	chromodomain-helicase-DNA-binding protein 4 isoform 1 [Homo sapiens]	1912			CPLANE1-K1186_X_SAMD14-K427	1	35.1			1	35.1
DNTTIP1-K134_X_DNTTIP1-K147	LLFSDGEKVIPR-LTHELPGIKR	DSSO	Intra	MS2_MS3	0	4	168.46	126.23	674.373	4	2694.47	34975	85.2569	1.43156	61.04	Hs_HDAC1-Halo_293_Xlinking_1_CID25CID35.raw	NP_443183.1-NP_443183.1	LLFSDGEKVIPR	8	NP_443183.1	DNTTIP1	134	MiDAC	deoxynucleotidyltransferase terminal-interacting protein 1 [Homo sapiens]	329	LTHELPGIKR	9	NP_443183.1	DNTTIP1	147	MiDAC	deoxynucleotidyltransferase terminal-interacting protein 1 [Homo sapiens]	329			DDX18-K381_X_NWD2-K262	1	36.22			1	36.22
DNTTIP1-K221_X_DNTTIP1-K264	ANKALGMGGTR-ATGGKMAYLLIEEDIR	DSSO	Intra	MS2_MS3	1	4	180.11	121.42	753.883	4	3012.51	44343	97.7239	1.53777	61.04	Hs_HDAC1-Halo_293_Xlinking_1_CID25CID35.raw	NP_443183.1-NP_443183.1	ANKALGMGGTR	3	NP_443183.1	DNTTIP1	221	MiDAC	deoxynucleotidyltransferase terminal-interacting protein 1 [Homo sapiens]	329	ATGGKMAYLLIEEDIR	5	NP_443183.1	DNTTIP1	264	MiDAC	deoxynucleotidyltransferase terminal-interacting protein 1 [Homo sapiens]	329			DNTTIP1-K134_X_DNTTIP1-K147			1	168.46	1	168.46
DNTTIP1-K221_X_DNTTIP1-K264	ANKALGMGGTR-ATGGKMAYLLIEEDIRDLAASDDYR	DSSO	Intra	MS2_MS3	0	3	86.23	31.22	1005.49	4	4018.93	61058	121.171	2.19854	39.46	Hs_HDAC1-Halo_293_Xlinking_1_CID25CID35.raw	NP_443183.1-NP_443183.1	ANKALGMGGTR	3	NP_443183.1	DNTTIP1	221	MiDAC	deoxynucleotidyltransferase terminal-interacting protein 1 [Homo sapiens]	329	ATGGKMAYLLIEEDIRDLAASDDYR	5	NP_443183.1	DNTTIP1	264	MiDAC	deoxynucleotidyltransferase terminal-interacting protein 1 [Homo sapiens]	329			DNTTIP1-K221_X_DNTTIP1-K264			3	180.11	3	180.11
DNTTIP1-K221_X_DNTTIP1-K264	ANKALGMGGTR-ATGGKMAYLLIEEDIRDLAASDDYR	DSSO	Intra	MS2_MS3	0	3	86.12	44.95	1005.49	4	4018.94	61116	121.253	0.08515	45.23	Hs_HDAC1-Halo_293_Xlinking_1_CID25CID35.raw	NP_443183.1-NP_443183.1	ANKALGMGGTR	3	NP_443183.1	DNTTIP1	221	MiDAC	deoxynucleotidyltransferase terminal-interacting protein 1 [Homo sapiens]	329	ATGGKMAYLLIEEDIRDLAASDDYR	5	NP_443183.1	DNTTIP1	264	MiDAC	deoxynucleotidyltransferase terminal-interacting protein 1 [Homo sapiens]	329			DNTTIP1-K221_X_DNTTIP1-K295			2	153.24	2	153.24
DNTTIP1-K221_X_DNTTIP1-K295	ANKALGMGGTR-LEELKSFVLPSWMVEK	DSSO	Intra	MS2_MS3	1	4	153.24	71.37	792.656	4	3167.6	54038	111.378	1.60179	61.04	Hs_HDAC1-Halo_293_Xlinking_1_CID25CID35.raw	NP_443183.1-NP_443183.1	ANKALGMGGTR	3	NP_443183.1	DNTTIP1	221	MiDAC	deoxynucleotidyltransferase terminal-interacting protein 1 [Homo sapiens]	329	LEELKSFVLPSWMVEK	5	NP_443183.1	DNTTIP1	295	MiDAC	deoxynucleotidyltransferase terminal-interacting protein 1 [Homo sapiens]	329			DYNLL1-K36_X_DYNLL1-K44			1	50.16	1	50.16
DNTTIP1-K221_X_DNTTIP1-K295	ANKALGMGGTR-LEELKSFVLPSWMVEK	DSSO	Intra	MS2_MS3	1	4	144.27	95.32	792.655	4	3167.6	54018	111.349	0.63156	61.04	Hs_HDAC1-Halo_293_Xlinking_1_CID25CID35.raw	NP_443183.1-NP_443183.1	ANKALGMGGTR	3	NP_443183.1	DNTTIP1	221	MiDAC	deoxynucleotidyltransferase terminal-interacting protein 1 [Homo sapiens]	329	LEELKSFVLPSWMVEK	5	NP_443183.1	DNTTIP1	295	MiDAC	deoxynucleotidyltransferase terminal-interacting protein 1 [Homo sapiens]	329			FAT3-K2769_X_MRPS18B-K156	1	82.01			1	82.01
DYNLL1-K36_X_DYNLL1-K44	YNIEKDIAAHIK-KEFDKK	DSSO	Intra	MS2_MS3	1	6	50.16	4.44	474.048	5	2366.21	26878	74.574	2.69668	54.03	Hs_HDAC1-Halo_293_Xlinking_1_CID25CID35.raw	NP_003737.1-NP_003737.1	YNIEKDIAAHIK	5	NP_003737.1	DYNLL1	36	HDAC1/2-interacting	dynein light chain 1, cytoplasmic [Homo sapiens]	89	KEFDKK	1	NP_003737.1	DYNLL1	44	HDAC1/2-interacting	dynein light chain 1, cytoplasmic [Homo sapiens]	89			GATAD2A-K204_X_GATAD2A-K233			2	153.08	2	153.08
GATAD2A-K204_X_GATAD2A-K233	GTQNIPAGKPSLQTSSAR-GGQQASSKLGPQASSQVVMPPLVR	DSSO	Intra	MS2_MS3	1	5	153.08	105.43	1098.82	4	4392.24	36286	87.0324	0.96926	61.04	Hs_HDAC1-Halo_293_Xlinking_1_CID25CID35.raw	NP_001287875.1-NP_001287875.1	GTQNIPAGKPSLQTSSAR	9	NP_001287875.1	GATAD2A	204	NURD	transcriptional repressor p66-alpha isoform 1 [Homo sapiens]	634	GGQQASSKLGPQASSQVVMPPLVR	8	NP_001287875.1	GATAD2A	233	NURD	transcriptional repressor p66-alpha isoform 1 [Homo sapiens]	634			GATAD2A-K204_X_GP6-K362	1	24.29			1	24.29
GATAD2A-K204_X_GATAD2A-K233	GTQNIPAGKPSLQTSSAR-GGQQASSKLGPQASSQVVMPPLVR	DSSO	Intra	MS2_MS3	1	4	128.74	87.23	1098.82	4	4392.25	36302	87.0534	1.11719	61.04	Hs_HDAC1-Halo_293_Xlinking_1_CID25CID35.raw	NP_001287875.1-NP_001287875.1	GTQNIPAGKPSLQTSSAR	9	NP_001287875.1	GATAD2A	204	NURD	transcriptional repressor p66-alpha isoform 1 [Homo sapiens]	634	GGQQASSKLGPQASSQVVMPPLVR	8	NP_001287875.1	GATAD2A	233	NURD	transcriptional repressor p66-alpha isoform 1 [Homo sapiens]	634			GATAD2A-K204_X_MTA1-K302	1	92.93			1	92.93
GATAD2B-K147_X_GATAD2B-K157	LKAANLEMFK-GKGIEER	DSSO	Intra	MS2_MS3	1	2	124.6	30.55	528.273	4	2110.07	28421	76.5945	1.92639	61.04	Hs_HDAC1-Halo_293_Xlinking_1_CID25CID35.raw	NP_065750.1-NP_065750.1	LKAANLEMFK	2	NP_065750.1	GATAD2B	147	NURD	transcriptional repressor p66-beta [Homo sapiens]	593	GKGIEER	2	NP_065750.1	GATAD2B	157	NURD	transcriptional repressor p66-beta [Homo sapiens]	593			GATAD2A-K204_X_NYNRIN-K1723	1	22.58			1	22.58
GATAD2B-K147_X_GATAD2B-K157	LKAANLEMFK-GKGIEER	DSSO	Intra	MS2_MS3	1	2	115.97	21.92	532.271	4	2126.06	28510	76.7041	0.16985	61.04	Hs_HDAC1-Halo_293_Xlinking_1_CID25CID35.raw	NP_065750.1-NP_065750.1	LKAANLEMFK	2	NP_065750.1	GATAD2B	147	NURD	transcriptional repressor p66-beta [Homo sapiens]	593	GKGIEER	2	NP_065750.1	GATAD2B	157	NURD	transcriptional repressor p66-beta [Homo sapiens]	593			GATAD2B-K147_X_GATAD2B-K157			9	174.5	9	174.5
GATAD2B-K147_X_GATAD2B-K157	LKAANLEMFK-GKGIEER	DSSO	Intra	MS2_MS3	1	2	108.69	18.56	532.273	4	2126.07	24236	71.0557	3.27033	61.04	Hs_HDAC1-Halo_293_Xlinking_1_CID25CID35.raw	NP_065750.1-NP_065750.1	LKAANLEMFK	2	NP_065750.1	GATAD2B	147	NURD	transcriptional repressor p66-beta [Homo sapiens]	593	GKGIEER	2	NP_065750.1	GATAD2B	157	NURD	transcriptional repressor p66-beta [Homo sapiens]	593			GATAD2B-K147_X_MBD3-K237	3	218.55			3	218.55
GATAD2B-K147_X_GATAD2B-K157	LKAANLEMFK-GKGIEER	DSSO	Intra	MS2_MS3	1	2	105.21	11.16	532.272	4	2126.07	28526	76.7251	1.43301	61.04	Hs_HDAC1-Halo_293_Xlinking_1_CID25CID35.raw	NP_065750.1-NP_065750.1	LKAANLEMFK	2	NP_065750.1	GATAD2B	147	NURD	transcriptional repressor p66-beta [Homo sapiens]	593	GKGIEER	2	NP_065750.1	GATAD2B	157	NURD	transcriptional repressor p66-beta [Homo sapiens]	593			GATAD2B-K147_X_TAFA2-K57	1	60.34			1	60.34
GATAD2B-K147_X_GATAD2B-K157	LKAANLEMFK-GKGIEER	DSSO	Intra	MS2_MS3	1	2	91.91	9.41	532.273	4	2126.07	24251	71.0761	3.61482	84.95	Hs_HDAC1-Halo_293_Xlinking_1_CID25CID35.raw	NP_065750.1-NP_065750.1	LKAANLEMFK	2	NP_065750.1	GATAD2B	147	NURD	transcriptional repressor p66-beta [Homo sapiens]	593	GKGIEER	2	NP_065750.1	GATAD2B	157	NURD	transcriptional repressor p66-beta [Homo sapiens]	593			GATAD2B-K15_X_GATAD2B-K30			1	65.29	1	65.29
GATAD2B-K147_X_GATAD2B-K157	LKAANLEMFK-GKGIEER	DSSO	Intra	MS2_MS3	1	2	59.64	0	528.281	4	2110.1	37557	115.394	16.5049	61.04	Hs_HDAC1-Halo_293_Xlinking_3_CID25CID35.raw	NP_065750.1-NP_065750.1	LKAANLEMFK	2	NP_065750.1	GATAD2B	147	NURD	transcriptional repressor p66-beta [Homo sapiens]	593	GKGIEER	2	NP_065750.1	GATAD2B	157	NURD	transcriptional repressor p66-beta [Homo sapiens]	593			GATAD2B-K157_X_MBD2-K382	1	46.32			1	46.32
GATAD2B-K147_X_GATAD2B-K157	LKAANLEMFK-GKGIEER	DSSO	Intra	MS2_MS3	0	3	169.41	83.59	528.273	4	2110.07	28442	76.6193	1.92355	30.28	Hs_HDAC1-Halo_293_Xlinking_1_CID25CID35.raw	NP_065750.1-NP_065750.1	LKAANLEMFK	2	NP_065750.1	GATAD2B	147	NURD	transcriptional repressor p66-beta [Homo sapiens]	593	GKGIEER	2	NP_065750.1	GATAD2B	157	NURD	transcriptional repressor p66-beta [Homo sapiens]	593			GATAD2B-K193_X_MBD3-K92	2	278.95			2	278.95
GATAD2B-K147_X_GATAD2B-K157	LKAANLEMFK-GKGIEER	DSSO	Intra	MS2_MS3	1	3	174.5	96.85	528.275	4	2110.08	37601	115.47	0.37344	61.04	Hs_HDAC1-Halo_293_Xlinking_3_CID25CID35.raw	NP_065750.1-NP_065750.1	LKAANLEMFK	2	NP_065750.1	GATAD2B	147	NURD	transcriptional repressor p66-beta [Homo sapiens]	593	GKGIEER	2	NP_065750.1	GATAD2B	157	NURD	transcriptional repressor p66-beta [Homo sapiens]	593			GATAD2B-K281_X_MTA1-K302	2	138.16			2	138.16
GATAD2B-K147_X_GATAD2B-K157	LKAANLEMFK-GKGIEER	DSSO	Intra	MS2_MS3	1	3	167.12	114.88	528.277	4	2110.08	37590	115.447	0.06543	61.04	Hs_HDAC1-Halo_293_Xlinking_3_CID25CID35.raw	NP_065750.1-NP_065750.1	LKAANLEMFK	2	NP_065750.1	GATAD2B	147	NURD	transcriptional repressor p66-beta [Homo sapiens]	593	GKGIEER	2	NP_065750.1	GATAD2B	157	NURD	transcriptional repressor p66-beta [Homo sapiens]	593			GATAD2B-K30_X_CWC25-K364	2	73.29			2	73.29
GATAD2B-K15_X_GATAD2B-K30	LNLLKR-SLDPADERDDVLAKR	DSSO	Intra	MS2_MS3	1	1	65.29	0	654.096	4	2613.36	31179	80.2204	-1.91521	49.07	Hs_HDAC1-Halo_293_Xlinking_1_CID25CID35.raw	NP_065750.1-NP_065750.1	LNLLKR	5	NP_065750.1	GATAD2B	15	NURD	transcriptional repressor p66-beta [Homo sapiens]	593	SLDPADERDDVLAKR	14	NP_065750.1	GATAD2B	30	NURD	transcriptional repressor p66-beta [Homo sapiens]	593			GATAD2B-K30_X_GATAD2B-K33			12	216.74	12	216.74
GATAD2B-K30_X_GATAD2B-K33	DDVLAKR-LKMEGHEAMER	DSSO	Intra	MS2_MS3	1	6	216.74	129.37	576.777	4	2304.08	18949	63.8426	1.70018	61.04	Hs_HDAC1-Halo_293_Xlinking_1_CID25CID35.raw	NP_065750.1-NP_065750.1	DDVLAKR	6	NP_065750.1	GATAD2B	30	NURD	transcriptional repressor p66-beta [Homo sapiens]	593	LKMEGHEAMER	2	NP_065750.1	GATAD2B	33	NURD	transcriptional repressor p66-beta [Homo sapiens]	593			GATAD2B-K30_X_PRKRA-K230	1	44.13			1	44.13
GATAD2B-K30_X_GATAD2B-K33	DDVLAKR-LKMEGHEAMER	DSSO	Intra	MS2_MS3	1	5	168.64	82.82	576.777	4	2304.08	18971	63.872	1.46675	49.07	Hs_HDAC1-Halo_293_Xlinking_1_CID25CID35.raw	NP_065750.1-NP_065750.1	DDVLAKR	6	NP_065750.1	GATAD2B	30	NURD	transcriptional repressor p66-beta [Homo sapiens]	593	LKMEGHEAMER	2	NP_065750.1	GATAD2B	33	NURD	transcriptional repressor p66-beta [Homo sapiens]	593			GATAD2B-K33_X_CWC25-K364	1	42.91			1	42.91
GATAD2B-K30_X_GATAD2B-K33	SLDPADERDDVLAKR-LKMEGHEAMER	DSSO	Intra	MS2_MS3	0	3	138.65	96.58	641.503	5	3203.48	22387	68.601	1.62197	42.1	Hs_HDAC1-Halo_293_Xlinking_1_CID25CID35.raw	NP_065750.1-NP_065750.1	SLDPADERDDVLAKR	14	NP_065750.1	GATAD2B	30	NURD	transcriptional repressor p66-beta [Homo sapiens]	593	LKMEGHEAMER	2	NP_065750.1	GATAD2B	33	NURD	transcriptional repressor p66-beta [Homo sapiens]	593			GATAD2B-K33_X_GATAD2B-K97			1	124.67	1	124.67
GATAD2B-K30_X_GATAD2B-K33	SLDPADERDDVLAKR-LKMEGHEAMER	DSSO	Intra	MS2_MS3	1	4	128.51	93.38	641.502	5	3203.48	21357	67.2199	2.54644	39.46	Hs_HDAC1-Halo_293_Xlinking_1_CID25CID35.raw	NP_065750.1-NP_065750.1	SLDPADERDDVLAKR	14	NP_065750.1	GATAD2B	30	NURD	transcriptional repressor p66-beta [Homo sapiens]	593	LKMEGHEAMER	2	NP_065750.1	GATAD2B	33	NURD	transcriptional repressor p66-beta [Homo sapiens]	593			GATAD2B-K33_X_SIN3A-K747	1	29.35			1	29.35
GATAD2B-K30_X_GATAD2B-K33	SLDPADERDDVLAKR-LKMEGHEAMER	DSSO	Intra	MS2_MS3	0	4	118.6	84.73	801.621	4	3203.46	21395	67.2708	1.47055	84.95	Hs_HDAC1-Halo_293_Xlinking_1_CID25CID35.raw	NP_065750.1-NP_065750.1	SLDPADERDDVLAKR	14	NP_065750.1	GATAD2B	30	NURD	transcriptional repressor p66-beta [Homo sapiens]	593	LKMEGHEAMER	2	NP_065750.1	GATAD2B	33	NURD	transcriptional repressor p66-beta [Homo sapiens]	593			GATAD2B-K97_X_MTA1-K208	2	147.2			2	147.2
GATAD2B-K30_X_GATAD2B-K33	SLDPADERDDVLAKR-LKMEGHEAMER	DSSO	Intra	MS2_MS3	0	3	107.06	66.68	801.622	4	3203.47	21358	67.2222	1.21208	61.04	Hs_HDAC1-Halo_293_Xlinking_1_CID25CID35.raw	NP_065750.1-NP_065750.1	SLDPADERDDVLAKR	14	NP_065750.1	GATAD2B	30	NURD	transcriptional repressor p66-beta [Homo sapiens]	593	LKMEGHEAMER	2	NP_065750.1	GATAD2B	33	NURD	transcriptional repressor p66-beta [Homo sapiens]	593			GSE1-K624_X_GSE1-K633			2	42.91	2	42.91
GATAD2B-K30_X_GATAD2B-K33	SLDPADERDDVLAKR-LKMEGHEAMER	DSSO	Intra	MS2_MS3	0	2	90.91	58.76	801.622	4	3203.46	21315	67.166	1.71917	61.04	Hs_HDAC1-Halo_293_Xlinking_1_CID25CID35.raw	NP_065750.1-NP_065750.1	SLDPADERDDVLAKR	14	NP_065750.1	GATAD2B	30	NURD	transcriptional repressor p66-beta [Homo sapiens]	593	LKMEGHEAMER	2	NP_065750.1	GATAD2B	33	NURD	transcriptional repressor p66-beta [Homo sapiens]	593			GSE1-K648_X_GSE1-K680			1	129.93	1	129.93
GATAD2B-K30_X_GATAD2B-K33	SLDPADERDDVLAKR-LKMEGHEAMER	DSSO	Intra	MS2_MS3	1	0	68.48	18.36	532.086	6	3187.48	24547	71.4608	-0.06883	61.04	Hs_HDAC1-Halo_293_Xlinking_1_CID25CID35.raw	NP_065750.1-NP_065750.1	SLDPADERDDVLAKR	14	NP_065750.1	GATAD2B	30	NURD	transcriptional repressor p66-beta [Homo sapiens]	593	LKMEGHEAMER	2	NP_065750.1	GATAD2B	33	NURD	transcriptional repressor p66-beta [Homo sapiens]	593			GSE1-K973_X_DOCK4-K9	1	22.88			1	22.88
GATAD2B-K30_X_GATAD2B-K33	SLDPADERDDVLAKR-LKMEGHEAMER	DSSO	Intra	MS2_MS3	1	4	24.92	0	638.303	5	3187.49	24430	71.308	1.29493	49.07	Hs_HDAC1-Halo_293_Xlinking_1_CID25CID35.raw	NP_065750.1-NP_065750.1	SLDPADERDDVLAKR	14	NP_065750.1	GATAD2B	30	NURD	transcriptional repressor p66-beta [Homo sapiens]	593	LKMEGHEAMER	2	NP_065750.1	GATAD2B	33	NURD	transcriptional repressor p66-beta [Homo sapiens]	593			GSE1-K973_X_HDAC1-K89	2	121.52			2	121.52
GATAD2B-K30_X_GATAD2B-K33	SLDPADERDDVLAKR-LKMEGHEAMER	DSSO	Intra	MS2_MS3	0	4	171.22	98.31	797.628	4	3187.49	24460	71.3461	1.29034	61.04	Hs_HDAC1-Halo_293_Xlinking_1_CID25CID35.raw	NP_065750.1-NP_065750.1	SLDPADERDDVLAKR	14	NP_065750.1	GATAD2B	30	NURD	transcriptional repressor p66-beta [Homo sapiens]	593	LKMEGHEAMER	2	NP_065750.1	GATAD2B	33	NURD	transcriptional repressor p66-beta [Homo sapiens]	593			H2AC1-K37_X_BBOF1-K405	3	22.09			3	22.09
GATAD2B-K30_X_GATAD2B-K33	SLDPADERDDVLAKR-LKMEGHEAMER	DSSO	Intra	MS2_MS3	0	4	165.61	100.94	797.628	4	3187.49	24508	71.409	1.36332	61.04	Hs_HDAC1-Halo_293_Xlinking_1_CID25CID35.raw	NP_065750.1-NP_065750.1	SLDPADERDDVLAKR	14	NP_065750.1	GATAD2B	30	NURD	transcriptional repressor p66-beta [Homo sapiens]	593	LKMEGHEAMER	2	NP_065750.1	GATAD2B	33	NURD	transcriptional repressor p66-beta [Homo sapiens]	593			H2AC1-K37_X_CFAP157-K225	1	40.27			1	40.27
GATAD2B-K30_X_GATAD2B-K33	SLDPADERDDVLAKR-LKMEGHEAMER	DSSO	Intra	MS2_MS3	0	4	128.85	70.02	641.503	5	3203.49	21440	67.3285	1.75288	45.23	Hs_HDAC1-Halo_293_Xlinking_1_CID25CID35.raw	NP_065750.1-NP_065750.1	SLDPADERDDVLAKR	14	NP_065750.1	GATAD2B	30	NURD	transcriptional repressor p66-beta [Homo sapiens]	593	LKMEGHEAMER	2	NP_065750.1	GATAD2B	33	NURD	transcriptional repressor p66-beta [Homo sapiens]	593			H2AC1-K37_X_ELAVL4-K293	1	21.45			1	21.45
GATAD2B-K33_X_GATAD2B-K97	LKMEGHEAMER-TAGRPGKENINDEPVDMSAR	DSSO	Intra	MS2_MS3	1	5	124.67	67.67	729.739	5	3644.66	21018	66.7554	2.00121	42.1	Hs_HDAC1-Halo_293_Xlinking_1_CID25CID35.raw	NP_065750.1-NP_065750.1	LKMEGHEAMER	2	NP_065750.1	GATAD2B	33	NURD	transcriptional repressor p66-beta [Homo sapiens]	593	TAGRPGKENINDEPVDMSAR	7	NP_065750.1	GATAD2B	97	NURD	transcriptional repressor p66-beta [Homo sapiens]	593			H2AC1-K37_X_H2BC21-K35	17	191.63			17	191.63
GSE1-K624_X_GSE1-K633	QAAVPLVKVER-VFCPEKAEEGPR	DSSO	Intra	MS2_MS3	1	2	42.91	31.76	697.106	4	2785.4	29314	77.7425	0.91916	49.07	Hs_HDAC1-Halo_293_Xlinking_1_CID25CID35.raw	NP_055430.1-NP_055430.1	QAAVPLVKVER	8	NP_055430.1	GSE1	624	CoREST	genetic suppressor element 1 isoform 1 [Homo sapiens]	1217	VFCPEKAEEGPR	6	NP_055430.1	GSE1	633	CoREST	genetic suppressor element 1 isoform 1 [Homo sapiens]	1217			H2AC1-K37_X_H2BC4-K35	129	197.92			129	197.92
GSE1-K624_X_GSE1-K633	QAAVPLVKVER-VFCPEKAEEGPR	DSSO	Intra	MS2_MS3	1	2	24.89	18.04	697.107	4	2785.41	29335	77.7677	2.05862	49.07	Hs_HDAC1-Halo_293_Xlinking_1_CID25CID35.raw	NP_055430.1-NP_055430.1	QAAVPLVKVER	8	NP_055430.1	GSE1	624	CoREST	genetic suppressor element 1 isoform 1 [Homo sapiens]	1217	VFCPEKAEEGPR	6	NP_055430.1	GSE1	633	CoREST	genetic suppressor element 1 isoform 1 [Homo sapiens]	1217			H2AC1-K37_X_H2BC4-K86	18	213.96			18	213.96
GSE1-K648_X_GSE1-K680	EPAPLDKYQPPPPPPR-EGGSLEHQPFLPGPGPFLAELEKSTQTILGQQR	DSSO	Intra	MS2_MS3	0	3	129.93	107.28	1104.37	5	5517.8	75553	142.218	1.80629	61.04	Hs_HDAC1-Halo_293_Xlinking_1_CID25CID35.raw	NP_055430.1-NP_055430.1	EPAPLDKYQPPPPPPR	7	NP_055430.1	GSE1	648	CoREST	genetic suppressor element 1 isoform 1 [Homo sapiens]	1217	EGGSLEHQPFLPGPGPFLAELEKSTQTILGQQR	23	NP_055430.1	GSE1	680	CoREST	genetic suppressor element 1 isoform 1 [Homo sapiens]	1217			H2AC1-K37_X_HOXB5-K256	1	25.22			1	25.22
H2BC4-K35_X_H2BC4-K86	KESYSVYVYK-LAHYNKR	DSSO	Intra	MS2_MS3	1	4	181.49	108.61	581.79	4	2324.14	29776	101.538	0.61212	41.1	Hs_HDAC1-Halo_293_Xlinking_3_CID25CID35.raw	NP_003517.2-NP_003517.2	KESYSVYVYK	1	NP_003517.2	H2BC4	35	HIST	histone H2B type 1-C/E/F/G/I [Homo sapiens]	126	LAHYNKR	6	NP_003517.2	H2BC4	86	HIST	histone H2B type 1-C/E/F/G/I [Homo sapiens]	126			H2AC1-K37_X_INPP5F-K76	1	29.47			1	29.47
H2BC4-K35_X_H2BC4-K86	KESYSVYVYK-LAHYNKR	DSSO	Intra	MS2_MS3	1	4	176.65	97.59	581.79	4	2324.14	39299	118.633	0.81289	45.23	Hs_HDAC1-Halo_293_Xlinking_3_CID25CID35.raw	NP_003517.2-NP_003517.2	KESYSVYVYK	1	NP_003517.2	H2BC4	35	HIST	histone H2B type 1-C/E/F/G/I [Homo sapiens]	126	LAHYNKR	6	NP_003517.2	H2BC4	86	HIST	histone H2B type 1-C/E/F/G/I [Homo sapiens]	126			H2AC1-K37_X_MACO1-K461	1	33.81			1	33.81
H2BC4-K35_X_H2BC4-K86	KESYSVYVYK-LAHYNKR	DSSO	Intra	MS2_MS3	0	3	166.05	88.54	581.789	4	2324.14	31548	104.92	-0.22125	54.03	Hs_HDAC1-Halo_293_Xlinking_3_CID25CID35.raw	NP_003517.2-NP_003517.2	KESYSVYVYK	1	NP_003517.2	H2BC4	35	HIST	histone H2B type 1-C/E/F/G/I [Homo sapiens]	126	LAHYNKR	6	NP_003517.2	H2BC4	86	HIST	histone H2B type 1-C/E/F/G/I [Homo sapiens]	126			H2AC1-K37_X_MYT1L-K74	2	25.14			2	25.14
H2BC4-K35_X_H2BC4-K86	KESYSVYVYK-LAHYNKR	DSSO	Intra	MS2_MS3	0	4	166.05	81.55	581.792	4	2324.15	29768	101.526	1.07526	41.1	Hs_HDAC1-Halo_293_Xlinking_3_CID25CID35.raw	NP_003517.2-NP_003517.2	KESYSVYVYK	1	NP_003517.2	H2BC4	35	HIST	histone H2B type 1-C/E/F/G/I [Homo sapiens]	126	LAHYNKR	6	NP_003517.2	H2BC4	86	HIST	histone H2B type 1-C/E/F/G/I [Homo sapiens]	126			H2AC1-K37_X_PARD3-K849	1	24.99			1	24.99
H2BC4-K35_X_H2BC4-K86	KESYSVYVYK-LAHYNKR	DSSO	Intra	MS2_MS3	1	4	157.21	85.6	581.792	4	2324.15	30864	103.558	0.9981	65.05	Hs_HDAC1-Halo_293_Xlinking_3_CID25CID35.raw	NP_003517.2-NP_003517.2	KESYSVYVYK	1	NP_003517.2	H2BC4	35	HIST	histone H2B type 1-C/E/F/G/I [Homo sapiens]	126	LAHYNKR	6	NP_003517.2	H2BC4	86	HIST	histone H2B type 1-C/E/F/G/I [Homo sapiens]	126			H2AC1-K37_X_PCID2-K327	1	23.07			1	23.07
H2BC4-K35_X_H2BC4-K86	KESYSVYVYK-LAHYNKR	DSSO	Intra	MS2_MS3	0	4	157.21	84.05	581.789	4	2324.13	40888	121.462	0.34975	49.07	Hs_HDAC1-Halo_293_Xlinking_3_CID25CID35.raw	NP_003517.2-NP_003517.2	KESYSVYVYK	1	NP_003517.2	H2BC4	35	HIST	histone H2B type 1-C/E/F/G/I [Homo sapiens]	126	LAHYNKR	6	NP_003517.2	H2BC4	86	HIST	histone H2B type 1-C/E/F/G/I [Homo sapiens]	126			H2AC1-K37_X_PRRC2C-K873	1	39.71			1	39.71
H2BC4-K35_X_H2BC4-K86	KESYSVYVYK-LAHYNKR	DSSO	Intra	MS2_MS3	0	4	126.28	62.6	581.789	4	2324.13	19925	82.2391	0.36488	49.07	Hs_HDAC1-Halo_293_Xlinking_3_CID25CID35.raw	NP_003517.2-NP_003517.2	KESYSVYVYK	1	NP_003517.2	H2BC4	35	HIST	histone H2B type 1-C/E/F/G/I [Homo sapiens]	126	LAHYNKR	6	NP_003517.2	H2BC4	86	HIST	histone H2B type 1-C/E/F/G/I [Homo sapiens]	126			H2AC1-K37_X_SYMPK-K964	24	67.98			24	67.98
H2BC4-K35_X_H2BC4-K86	KESYSVYVYK-LAHYNKR	DSSO	Intra	MS2_MS3	0	4	123.69	74.27	581.792	4	2324.15	17531	74.5367	-0.60723	49.07	Hs_HDAC1-Halo_293_Xlinking_3_CID25CID35.raw	NP_003517.2-NP_003517.2	KESYSVYVYK	1	NP_003517.2	H2BC4	35	HIST	histone H2B type 1-C/E/F/G/I [Homo sapiens]	126	LAHYNKR	6	NP_003517.2	H2BC4	86	HIST	histone H2B type 1-C/E/F/G/I [Homo sapiens]	126			H2AC1-K37_X_TRABD-K116	2	22.09			2	22.09
H2BC4-K35_X_H2BC4-K86	KESYSVYVYK-LAHYNKR	DSSO	Intra	MS2_MS3	0	4	123.69	68.61	581.789	4	2324.14	22774	88.7466	0.81289	49.07	Hs_HDAC1-Halo_293_Xlinking_3_CID25CID35.raw	NP_003517.2-NP_003517.2	KESYSVYVYK	1	NP_003517.2	H2BC4	35	HIST	histone H2B type 1-C/E/F/G/I [Homo sapiens]	126	LAHYNKR	6	NP_003517.2	H2BC4	86	HIST	histone H2B type 1-C/E/F/G/I [Homo sapiens]	126			H2AC1-K37_X_ZNF700-K428	1	22.09			1	22.09
H2BC4-K35_X_H2BC4-K86	KESYSVYVYK-LAHYNKR	DSSO	Intra	MS2_MS3	0	4	116.9	65.79	581.79	4	2324.14	47956	135.838	0.19522	45.23	Hs_HDAC1-Halo_293_Xlinking_3_CID25CID35.raw	NP_003517.2-NP_003517.2	KESYSVYVYK	1	NP_003517.2	H2BC4	35	HIST	histone H2B type 1-C/E/F/G/I [Homo sapiens]	126	LAHYNKR	6	NP_003517.2	H2BC4	86	HIST	histone H2B type 1-C/E/F/G/I [Homo sapiens]	126			H2AC8-K37_X_H2BC4-K35	11	152.5			11	152.5
H2BC4-K35_X_H2BC4-K86	KESYSVYVYK-LAHYNKR	DSSO	Intra	MS2_MS3	1	4	113.5	62.31	581.79	4	2324.14	76220	208.997	-0.17521	45.23	Hs_HDAC1-Halo_293_Xlinking_3_CID25CID35.raw	NP_003517.2-NP_003517.2	KESYSVYVYK	1	NP_003517.2	H2BC4	35	HIST	histone H2B type 1-C/E/F/G/I [Homo sapiens]	126	LAHYNKR	6	NP_003517.2	H2BC4	86	HIST	histone H2B type 1-C/E/F/G/I [Homo sapiens]	126			H2AC8-K37_X_SNX2-K516	2	22.09			2	22.09
H2BC4-K35_X_H2BC4-K86	SRKESYSVYVYK-LAHYNKR	DSSO	Intra	MS2_MS3	1	0	40.03	8.26	514.26	5	2567.27	49332	139.309	0.28776	61.04	Hs_HDAC1-Halo_293_Xlinking_3_CID25CID35.raw	NP_003517.2-NP_003517.2	SRKESYSVYVYK	3	NP_003517.2	H2BC4	35	HIST	histone H2B type 1-C/E/F/G/I [Homo sapiens]	126	LAHYNKR	6	NP_003517.2	H2BC4	86	HIST	histone H2B type 1-C/E/F/G/I [Homo sapiens]	126			H2AC8-K37_X_VPS33A-K285	1	20.16			1	20.16
H2BC4-K35_X_H2BC4-K86	SRKESYSVYVYK-LAHYNKR	DSSO	Intra	MS2_MS3	1	0	39.97	10.63	514.26	5	2567.27	49317	139.291	-0.54434	49.07	Hs_HDAC1-Halo_293_Xlinking_3_CID25CID35.raw	NP_003517.2-NP_003517.2	SRKESYSVYVYK	3	NP_003517.2	H2BC4	35	HIST	histone H2B type 1-C/E/F/G/I [Homo sapiens]	126	LAHYNKR	6	NP_003517.2	H2BC4	86	HIST	histone H2B type 1-C/E/F/G/I [Homo sapiens]	126			H2AFX-K37_X_H2BC4-K86	3	152.31			3	152.31
H2BC4-K35_X_H2BC4-K86	KESYSVYVYK-LAHYNKR	DSSO	Intra	MS2_MS3	0	4	220.39	152.72	581.789	4	2324.14	37079	114.599	-0.05159	45.23	Hs_HDAC1-Halo_293_Xlinking_3_CID25CID35.raw	NP_003517.2-NP_003517.2	KESYSVYVYK	1	NP_003517.2	H2BC4	35	HIST	histone H2B type 1-C/E/F/G/I [Homo sapiens]	126	LAHYNKR	6	NP_003517.2	H2BC4	86	HIST	histone H2B type 1-C/E/F/G/I [Homo sapiens]	126			H2BC21-K109_X_HIST1H3F-K80	7	311.77			7	311.77
H2BC4-K35_X_H2BC4-K86	KESYSVYVYK-LAHYNKR	DSSO	Intra	MS2_MS3	0	4	219.97	136.51	581.789	4	2324.13	43078	125.549	0.22634	45.23	Hs_HDAC1-Halo_293_Xlinking_3_CID25CID35.raw	NP_003517.2-NP_003517.2	KESYSVYVYK	1	NP_003517.2	H2BC4	35	HIST	histone H2B type 1-C/E/F/G/I [Homo sapiens]	126	LAHYNKR	6	NP_003517.2	H2BC4	86	HIST	histone H2B type 1-C/E/F/G/I [Homo sapiens]	126			H2BC21-K121_X_SLC6A17-K291	1	31.37			1	31.37
H2BC4-K35_X_H2BC4-K86	KESYSVYVYK-LAHYNKR	DSSO	Intra	MS2_MS3	0	4	219.97	147.1	581.789	4	2324.14	30161	102.21	0.14897	45.23	Hs_HDAC1-Halo_293_Xlinking_3_CID25CID35.raw	NP_003517.2-NP_003517.2	KESYSVYVYK	1	NP_003517.2	H2BC4	35	HIST	histone H2B type 1-C/E/F/G/I [Homo sapiens]	126	LAHYNKR	6	NP_003517.2	H2BC4	86	HIST	histone H2B type 1-C/E/F/G/I [Homo sapiens]	126			H2BC21-K35_X_ADGRF5-K1043	1	24.3			1	24.3
H2BC4-K35_X_H2BC4-K86	KESYSVYVYK-LAHYNKR	DSSO	Intra	MS2_MS3	0	4	218.58	133.69	581.79	4	2324.14	35051	111.143	0.59677	69.9	Hs_HDAC1-Halo_293_Xlinking_3_CID25CID35.raw	NP_003517.2-NP_003517.2	KESYSVYVYK	1	NP_003517.2	H2BC4	35	HIST	histone H2B type 1-C/E/F/G/I [Homo sapiens]	126	LAHYNKR	6	NP_003517.2	H2BC4	86	HIST	histone H2B type 1-C/E/F/G/I [Homo sapiens]	126			H2BC21-K35_X_H2BC4-K86	109	232.83			109	232.83
H2BC4-K35_X_H2BC4-K86	KESYSVYVYK-LAHYNKR	DSSO	Intra	MS2_MS3	0	4	218.58	165.54	581.788	4	2324.13	46802	132.917	0.38044	49.07	Hs_HDAC1-Halo_293_Xlinking_3_CID25CID35.raw	NP_003517.2-NP_003517.2	KESYSVYVYK	1	NP_003517.2	H2BC4	35	HIST	histone H2B type 1-C/E/F/G/I [Homo sapiens]	126	LAHYNKR	6	NP_003517.2	H2BC4	86	HIST	histone H2B type 1-C/E/F/G/I [Homo sapiens]	126			H2BC21-K35_X_HIST1H3F-K57	2	164.41			2	164.41
H2BC4-K35_X_H2BC4-K86	KESYSVYVYK-LAHYNKR	DSSO	Intra	MS2_MS3	0	4	218.55	135.09	581.789	4	2324.14	38535	117.288	0.24169	49.07	Hs_HDAC1-Halo_293_Xlinking_3_CID25CID35.raw	NP_003517.2-NP_003517.2	KESYSVYVYK	1	NP_003517.2	H2BC4	35	HIST	histone H2B type 1-C/E/F/G/I [Homo sapiens]	126	LAHYNKR	6	NP_003517.2	H2BC4	86	HIST	histone H2B type 1-C/E/F/G/I [Homo sapiens]	126			H2BC21-K35_X_TRPM4-K86	1	25.08			1	25.08
H2BC4-K35_X_H2BC4-K86	KESYSVYVYK-LAHYNKR	DSSO	Intra	MS2_MS3	0	4	209.6	114.65	581.789	4	2324.14	26876	96.6938	-0.14409	45.23	Hs_HDAC1-Halo_293_Xlinking_3_CID25CID35.raw	NP_003517.2-NP_003517.2	KESYSVYVYK	1	NP_003517.2	H2BC4	35	HIST	histone H2B type 1-C/E/F/G/I [Homo sapiens]	126	LAHYNKR	6	NP_003517.2	H2BC4	86	HIST	histone H2B type 1-C/E/F/G/I [Homo sapiens]	126			H2BC4-K109_X_HIST1H3F-K5	4	232			4	232
H2BC4-K35_X_H2BC4-K86	KESYSVYVYK-LAHYNKR	DSSO	Intra	MS2_MS3	0	4	208.35	129.35	581.79	4	2324.14	43429	126.201	-0.08249	45.23	Hs_HDAC1-Halo_293_Xlinking_3_CID25CID35.raw	NP_003517.2-NP_003517.2	KESYSVYVYK	1	NP_003517.2	H2BC4	35	HIST	histone H2B type 1-C/E/F/G/I [Homo sapiens]	126	LAHYNKR	6	NP_003517.2	H2BC4	86	HIST	histone H2B type 1-C/E/F/G/I [Homo sapiens]	126			H2BC4-K109_X_HIST1H3F-K80	33	331.34			33	331.34
H2BC4-K35_X_H2BC4-K86	KESYSVYVYK-LAHYNKR	DSSO	Intra	MS2_MS3	0	4	206.43	138.79	581.789	4	2324.13	45644	130.301	-0.60723	45.23	Hs_HDAC1-Halo_293_Xlinking_3_CID25CID35.raw	NP_003517.2-NP_003517.2	KESYSVYVYK	1	NP_003517.2	H2BC4	35	HIST	histone H2B type 1-C/E/F/G/I [Homo sapiens]	126	LAHYNKR	6	NP_003517.2	H2BC4	86	HIST	histone H2B type 1-C/E/F/G/I [Homo sapiens]	126			H2BC4-K109_X_ZNF48-K560	1	225.33			1	225.33
H2BC4-K35_X_H2BC4-K86	KESYSVYVYK-LAHYNKR	DSSO	Intra	MS2_MS3	0	4	206.23	117.9	581.79	4	2324.14	27292	97.4145	0.3344	45.23	Hs_HDAC1-Halo_293_Xlinking_3_CID25CID35.raw	NP_003517.2-NP_003517.2	KESYSVYVYK	1	NP_003517.2	H2BC4	35	HIST	histone H2B type 1-C/E/F/G/I [Homo sapiens]	126	LAHYNKR	6	NP_003517.2	H2BC4	86	HIST	histone H2B type 1-C/E/F/G/I [Homo sapiens]	126			H2BC4-K21_X_RTN4-K797	1	33.96			1	33.96
H2BC4-K35_X_H2BC4-K86	KESYSVYVYK-LAHYNKR	DSSO	Intra	MS2_MS3	0	4	206.23	141.84	581.79	4	2324.14	31912	105.574	0.44246	49.07	Hs_HDAC1-Halo_293_Xlinking_3_CID25CID35.raw	NP_003517.2-NP_003517.2	KESYSVYVYK	1	NP_003517.2	H2BC4	35	HIST	histone H2B type 1-C/E/F/G/I [Homo sapiens]	126	LAHYNKR	6	NP_003517.2	H2BC4	86	HIST	histone H2B type 1-C/E/F/G/I [Homo sapiens]	126			H2BC4-K35_X_AKR7A2-K115	1	30.72			1	30.72
H2BC4-K35_X_H2BC4-K86	KESYSVYVYK-LAHYNKR	DSSO	Intra	MS2_MS3	0	4	206.23	129.29	581.792	4	2324.15	32598	106.791	0.22634	54.03	Hs_HDAC1-Halo_293_Xlinking_3_CID25CID35.raw	NP_003517.2-NP_003517.2	KESYSVYVYK	1	NP_003517.2	H2BC4	35	HIST	histone H2B type 1-C/E/F/G/I [Homo sapiens]	126	LAHYNKR	6	NP_003517.2	H2BC4	86	HIST	histone H2B type 1-C/E/F/G/I [Homo sapiens]	126			H2BC4-K35_X_DLGAP1-K646	1	120.76			1	120.76
H2BC4-K35_X_H2BC4-K86	KESYSVYVYK-LAHYNKR	DSSO	Intra	MS2_MS3	0	4	204.86	112.26	581.791	4	2324.14	32590	106.779	0.4578	45.23	Hs_HDAC1-Halo_293_Xlinking_3_CID25CID35.raw	NP_003517.2-NP_003517.2	KESYSVYVYK	1	NP_003517.2	H2BC4	35	HIST	histone H2B type 1-C/E/F/G/I [Homo sapiens]	126	LAHYNKR	6	NP_003517.2	H2BC4	86	HIST	histone H2B type 1-C/E/F/G/I [Homo sapiens]	126			H2BC4-K35_X_H2BC4-K86			183	220.39	183	220.39
H2BC4-K35_X_H2BC4-K86	KESYSVYVYK-LAHYNKR	DSSO	Intra	MS2_MS3	0	4	204.86	127	581.789	4	2324.14	30532	102.91	0.53496	42.1	Hs_HDAC1-Halo_293_Xlinking_3_CID25CID35.raw	NP_003517.2-NP_003517.2	KESYSVYVYK	1	NP_003517.2	H2BC4	35	HIST	histone H2B type 1-C/E/F/G/I [Homo sapiens]	126	LAHYNKR	6	NP_003517.2	H2BC4	86	HIST	histone H2B type 1-C/E/F/G/I [Homo sapiens]	126			H2BC4-K35_X_HYDIN-K1750	1	21.4			1	21.4
H2BC4-K35_X_H2BC4-K86	KESYSVYVYK-LAHYNKR	DSSO	Intra	MS2_MS3	0	4	204.86	141.7	581.789	4	2324.13	44931	128.914	0.08737	45.23	Hs_HDAC1-Halo_293_Xlinking_3_CID25CID35.raw	NP_003517.2-NP_003517.2	KESYSVYVYK	1	NP_003517.2	H2BC4	35	HIST	histone H2B type 1-C/E/F/G/I [Homo sapiens]	126	LAHYNKR	6	NP_003517.2	H2BC4	86	HIST	histone H2B type 1-C/E/F/G/I [Homo sapiens]	126			H2BC4-K35_X_LAMA5-K2604	1	131.45			1	131.45
H2BC4-K35_X_H2BC4-K86	KESYSVYVYK-LAHYNKR	DSSO	Intra	MS2_MS3	1	4	204.34	128.49	581.789	4	2324.14	38920	117.961	0.34975	45.23	Hs_HDAC1-Halo_293_Xlinking_3_CID25CID35.raw	NP_003517.2-NP_003517.2	KESYSVYVYK	1	NP_003517.2	H2BC4	35	HIST	histone H2B type 1-C/E/F/G/I [Homo sapiens]	126	LAHYNKR	6	NP_003517.2	H2BC4	86	HIST	histone H2B type 1-C/E/F/G/I [Homo sapiens]	126			H2BC4-K35_X_METTL13-K169	3	25.17			3	25.17
H2BC4-K35_X_H2BC4-K86	KESYSVYVYK-LAHYNKR	DSSO	Intra	MS2_MS3	0	4	193.01	115.14	581.79	4	2324.14	35419	111.804	0.25724	45.23	Hs_HDAC1-Halo_293_Xlinking_3_CID25CID35.raw	NP_003517.2-NP_003517.2	KESYSVYVYK	1	NP_003517.2	H2BC4	35	HIST	histone H2B type 1-C/E/F/G/I [Homo sapiens]	126	LAHYNKR	6	NP_003517.2	H2BC4	86	HIST	histone H2B type 1-C/E/F/G/I [Homo sapiens]	126			H2BC4-K35_X_OR5I1-K305	1	26.11			1	26.11
H2BC4-K35_X_H2BC4-K86	KESYSVYVYK-LAHYNKR	DSSO	Intra	MS2_MS3	1	3	193.01	100.4	581.789	4	2324.14	34651	110.444	0.4578	35.17	Hs_HDAC1-Halo_293_Xlinking_3_CID25CID35.raw	NP_003517.2-NP_003517.2	KESYSVYVYK	1	NP_003517.2	H2BC4	35	HIST	histone H2B type 1-C/E/F/G/I [Homo sapiens]	126	LAHYNKR	6	NP_003517.2	H2BC4	86	HIST	histone H2B type 1-C/E/F/G/I [Homo sapiens]	126			H2BC4-K35_X_PDILT-K494	2	156.46			2	156.46
H2BC4-K35_X_H2BC4-K86	KESYSVYVYK-LAHYNKR	DSSO	Intra	MS2_MS3	1	4	193.01	122.34	581.79	4	2324.14	42688	124.851	0.41155	45.23	Hs_HDAC1-Halo_293_Xlinking_3_CID25CID35.raw	NP_003517.2-NP_003517.2	KESYSVYVYK	1	NP_003517.2	H2BC4	35	HIST	histone H2B type 1-C/E/F/G/I [Homo sapiens]	126	LAHYNKR	6	NP_003517.2	H2BC4	86	HIST	histone H2B type 1-C/E/F/G/I [Homo sapiens]	126			H2BC4-K35_X_PREX2-K19	2	28.64			2	28.64
H2BC4-K35_X_H2BC4-K86	KESYSVYVYK-LAHYNKR	DSSO	Intra	MS2_MS3	0	4	193.01	87.5	581.79	4	2324.14	38220	116.641	0.24169	45.23	Hs_HDAC1-Halo_293_Xlinking_3_CID25CID35.raw	NP_003517.2-NP_003517.2	KESYSVYVYK	1	NP_003517.2	H2BC4	35	HIST	histone H2B type 1-C/E/F/G/I [Homo sapiens]	126	LAHYNKR	6	NP_003517.2	H2BC4	86	HIST	histone H2B type 1-C/E/F/G/I [Homo sapiens]	126			H2BC4-K35_X_TSPAN12-K209	1	186.78			1	186.78
H2BC4-K35_X_H2BC4-K86	KESYSVYVYK-LAHYNKR	DSSO	Intra	MS2_MS3	0	4	192.91	104.81	581.789	4	2324.13	38200	116.617	0.24169	39.46	Hs_HDAC1-Halo_293_Xlinking_3_CID25CID35.raw	NP_003517.2-NP_003517.2	KESYSVYVYK	1	NP_003517.2	H2BC4	35	HIST	histone H2B type 1-C/E/F/G/I [Homo sapiens]	126	LAHYNKR	6	NP_003517.2	H2BC4	86	HIST	histone H2B type 1-C/E/F/G/I [Homo sapiens]	126			H2BC4-K35_X_ZNF211-K276	1	109.42			1	109.42
H2BC4-K35_X_H2BC4-K86	KESYSVYVYK-LAHYNKR	DSSO	Intra	MS2_MS3	0	4	192.91	116.89	581.79	4	2324.14	35822	112.503	0.24169	45.23	Hs_HDAC1-Halo_293_Xlinking_3_CID25CID35.raw	NP_003517.2-NP_003517.2	KESYSVYVYK	1	NP_003517.2	H2BC4	35	HIST	histone H2B type 1-C/E/F/G/I [Homo sapiens]	126	LAHYNKR	6	NP_003517.2	H2BC4	86	HIST	histone H2B type 1-C/E/F/G/I [Homo sapiens]	126			H2BC4-K47_X_HIST1H3F-K5	2	171.73			2	171.73
H2BC4-K35_X_H2BC4-K86	KESYSVYVYK-LAHYNKR	DSSO	Intra	MS2_MS3	1	4	191.67	107.48	581.79	4	2324.14	35430	111.818	0.3653	45.23	Hs_HDAC1-Halo_293_Xlinking_3_CID25CID35.raw	NP_003517.2-NP_003517.2	KESYSVYVYK	1	NP_003517.2	H2BC4	35	HIST	histone H2B type 1-C/E/F/G/I [Homo sapiens]	126	LAHYNKR	6	NP_003517.2	H2BC4	86	HIST	histone H2B type 1-C/E/F/G/I [Homo sapiens]	126			H2BC4-K47_X_SNRPD2-K88	1	139.86			1	139.86
H2BC4-K35_X_H2BC4-K86	KESYSVYVYK-LAHYNKR	DSSO	Intra	MS2_MS3	1	4	191.67	114.54	581.789	4	2324.14	33735	108.837	0.59677	54.03	Hs_HDAC1-Halo_293_Xlinking_3_CID25CID35.raw	NP_003517.2-NP_003517.2	KESYSVYVYK	1	NP_003517.2	H2BC4	35	HIST	histone H2B type 1-C/E/F/G/I [Homo sapiens]	126	LAHYNKR	6	NP_003517.2	H2BC4	86	HIST	histone H2B type 1-C/E/F/G/I [Homo sapiens]	126			H2BC4-K58_X_HIST1H3F-K65	2	205.44			2	205.44
H2BC4-K35_X_H2BC4-K86	KESYSVYVYK-LAHYNKR	DSSO	Intra	MS2_MS3	0	4	191.67	122.32	581.79	4	2324.14	39663	119.331	0.76664	45.23	Hs_HDAC1-Halo_293_Xlinking_3_CID25CID35.raw	NP_003517.2-NP_003517.2	KESYSVYVYK	1	NP_003517.2	H2BC4	35	HIST	histone H2B type 1-C/E/F/G/I [Homo sapiens]	126	LAHYNKR	6	NP_003517.2	H2BC4	86	HIST	histone H2B type 1-C/E/F/G/I [Homo sapiens]	126			HDAC1-K10_X_DNAH9-K4382	2	33.89			2	33.89
H2BC4-K35_X_H2BC4-K86	KESYSVYVYK-LAHYNKR	DSSO	Intra	MS2_MS3	0	4	191.45	113.65	581.792	4	2324.15	41225	122.135	0.53496	45.23	Hs_HDAC1-Halo_293_Xlinking_3_CID25CID35.raw	NP_003517.2-NP_003517.2	KESYSVYVYK	1	NP_003517.2	H2BC4	35	HIST	histone H2B type 1-C/E/F/G/I [Homo sapiens]	126	LAHYNKR	6	NP_003517.2	H2BC4	86	HIST	histone H2B type 1-C/E/F/G/I [Homo sapiens]	126			HDAC1-K10_X_HDAC1-K50			12	229.65	12	229.65
H2BC4-K35_X_H2BC4-K86	KESYSVYVYK-LAHYNKR	DSSO	Intra	MS2_MS3	0	4	191.45	121.59	581.79	4	2324.14	35833	112.517	0.27259	45.23	Hs_HDAC1-Halo_293_Xlinking_3_CID25CID35.raw	NP_003517.2-NP_003517.2	KESYSVYVYK	1	NP_003517.2	H2BC4	35	HIST	histone H2B type 1-C/E/F/G/I [Homo sapiens]	126	LAHYNKR	6	NP_003517.2	H2BC4	86	HIST	histone H2B type 1-C/E/F/G/I [Homo sapiens]	126			HDAC1-K126_X_MIER1-K137	2	237.28			2	237.28
H2BC4-K35_X_H2BC4-K86	KESYSVYVYK-LAHYNKR	DSSO	Intra	MS2_MS3	0	4	191.45	119.92	581.791	4	2324.14	44593	128.242	-0.08249	45.23	Hs_HDAC1-Halo_293_Xlinking_3_CID25CID35.raw	NP_003517.2-NP_003517.2	KESYSVYVYK	1	NP_003517.2	H2BC4	35	HIST	histone H2B type 1-C/E/F/G/I [Homo sapiens]	126	LAHYNKR	6	NP_003517.2	H2BC4	86	HIST	histone H2B type 1-C/E/F/G/I [Homo sapiens]	126			HDAC1-K126_X_MTA2-K173	7	289.65			7	289.65
H2BC4-K35_X_H2BC4-K86	KESYSVYVYK-LAHYNKR	DSSO	Intra	MS2_MS3	0	4	191.45	130.26	581.789	4	2324.14	33343	108.136	0.02557	49.07	Hs_HDAC1-Halo_293_Xlinking_3_CID25CID35.raw	NP_003517.2-NP_003517.2	KESYSVYVYK	1	NP_003517.2	H2BC4	35	HIST	histone H2B type 1-C/E/F/G/I [Homo sapiens]	126	LAHYNKR	6	NP_003517.2	H2BC4	86	HIST	histone H2B type 1-C/E/F/G/I [Homo sapiens]	126			HDAC1-K126_X_RCOR1-K122	4	385.92			4	385.92
H2BC4-K35_X_H2BC4-K86	KESYSVYVYK-LAHYNKR	DSSO	Intra	MS2_MS3	0	4	191.45	113.65	581.79	4	2324.14	43796	126.876	0.07182	45.23	Hs_HDAC1-Halo_293_Xlinking_3_CID25CID35.raw	NP_003517.2-NP_003517.2	KESYSVYVYK	1	NP_003517.2	H2BC4	35	HIST	histone H2B type 1-C/E/F/G/I [Homo sapiens]	126	LAHYNKR	6	NP_003517.2	H2BC4	86	HIST	histone H2B type 1-C/E/F/G/I [Homo sapiens]	126			HDAC1-K165_X_HDAC1-K66			1	156.31	1	156.31
H2BC4-K35_X_H2BC4-K86	KESYSVYVYK-LAHYNKR	DSSO	Intra	MS2_MS3	0	4	191.45	95.97	581.79	4	2324.14	45965	131.017	-0.28327	49.07	Hs_HDAC1-Halo_293_Xlinking_3_CID25CID35.raw	NP_003517.2-NP_003517.2	KESYSVYVYK	1	NP_003517.2	H2BC4	35	HIST	histone H2B type 1-C/E/F/G/I [Homo sapiens]	126	LAHYNKR	6	NP_003517.2	H2BC4	86	HIST	histone H2B type 1-C/E/F/G/I [Homo sapiens]	126			HDAC1-K200_X_HDAC1-K412			3	185.99	3	185.99
H2BC4-K35_X_H2BC4-K86	KESYSVYVYK-LAHYNKR	DSSO	Intra	MS2_MS3	0	4	191.45	101.87	581.79	4	2324.14	27672	98.0727	0.50406	45.23	Hs_HDAC1-Halo_293_Xlinking_3_CID25CID35.raw	NP_003517.2-NP_003517.2	KESYSVYVYK	1	NP_003517.2	H2BC4	35	HIST	histone H2B type 1-C/E/F/G/I [Homo sapiens]	126	LAHYNKR	6	NP_003517.2	H2BC4	86	HIST	histone H2B type 1-C/E/F/G/I [Homo sapiens]	126			HDAC1-K220_X_HDAC1-K403			5	127.42	5	127.42
H2BC4-K35_X_H2BC4-K86	KESYSVYVYK-LAHYNKR	DSSO	Intra	MS2_MS3	0	4	191.45	98.38	581.79	4	2324.14	26886	96.7068	0.67392	45.23	Hs_HDAC1-Halo_293_Xlinking_3_CID25CID35.raw	NP_003517.2-NP_003517.2	KESYSVYVYK	1	NP_003517.2	H2BC4	35	HIST	histone H2B type 1-C/E/F/G/I [Homo sapiens]	126	LAHYNKR	6	NP_003517.2	H2BC4	86	HIST	histone H2B type 1-C/E/F/G/I [Homo sapiens]	126			HDAC1-K220_X_MBD3-K46	2	169.37			2	169.37
H2BC4-K35_X_H2BC4-K86	KESYSVYVYK-LAHYNKR	DSSO	Intra	MS2_MS3	0	4	191.45	113.58	581.79	4	2324.14	27270	97.3838	0.81289	49.07	Hs_HDAC1-Halo_293_Xlinking_3_CID25CID35.raw	NP_003517.2-NP_003517.2	KESYSVYVYK	1	NP_003517.2	H2BC4	35	HIST	histone H2B type 1-C/E/F/G/I [Homo sapiens]	126	LAHYNKR	6	NP_003517.2	H2BC4	86	HIST	histone H2B type 1-C/E/F/G/I [Homo sapiens]	126			HDAC1-K220_X_MTA2-K71	2	169.93			2	169.93
H2BC4-K35_X_H2BC4-K86	KESYSVYVYK-LAHYNKR	DSSO	Intra	MS2_MS3	0	4	191.1	113.98	581.79	4	2324.14	41217	122.124	0.13363	45.23	Hs_HDAC1-Halo_293_Xlinking_3_CID25CID35.raw	NP_003517.2-NP_003517.2	KESYSVYVYK	1	NP_003517.2	H2BC4	35	HIST	histone H2B type 1-C/E/F/G/I [Homo sapiens]	126	LAHYNKR	6	NP_003517.2	H2BC4	86	HIST	histone H2B type 1-C/E/F/G/I [Homo sapiens]	126			HDAC1-K242_X_PCNX1-K2277	1	27.03			1	27.03
H2BC4-K35_X_H2BC4-K86	KESYSVYVYK-LAHYNKR	DSSO	Intra	MS2_MS3	0	4	191.1	119.57	581.79	4	2324.14	37061	114.576	-0.2368	45.23	Hs_HDAC1-Halo_293_Xlinking_3_CID25CID35.raw	NP_003517.2-NP_003517.2	KESYSVYVYK	1	NP_003517.2	H2BC4	35	HIST	histone H2B type 1-C/E/F/G/I [Homo sapiens]	126	LAHYNKR	6	NP_003517.2	H2BC4	86	HIST	histone H2B type 1-C/E/F/G/I [Homo sapiens]	126			HDAC1-K247_X_CLIP1-K1059	1	27.03			1	27.03
H2BC4-K35_X_H2BC4-K86	KESYSVYVYK-LAHYNKR	DSSO	Intra	MS2_MS3	1	4	184.79	110.25	581.789	4	2324.13	43058	125.52	0.22634	45.23	Hs_HDAC1-Halo_293_Xlinking_3_CID25CID35.raw	NP_003517.2-NP_003517.2	KESYSVYVYK	1	NP_003517.2	H2BC4	35	HIST	histone H2B type 1-C/E/F/G/I [Homo sapiens]	126	LAHYNKR	6	NP_003517.2	H2BC4	86	HIST	histone H2B type 1-C/E/F/G/I [Homo sapiens]	126			HDAC1-K283_X_HDAC1-K242			1	126.07	1	126.07
H2BC4-K35_X_H2BC4-K86	KESYSVYVYK-LAHYNKR	DSSO	Intra	MS2_MS3	0	4	182.39	97.12	581.789	4	2324.13	25822	94.6023	0.67392	45.23	Hs_HDAC1-Halo_293_Xlinking_3_CID25CID35.raw	NP_003517.2-NP_003517.2	KESYSVYVYK	1	NP_003517.2	H2BC4	35	HIST	histone H2B type 1-C/E/F/G/I [Homo sapiens]	126	LAHYNKR	6	NP_003517.2	H2BC4	86	HIST	histone H2B type 1-C/E/F/G/I [Homo sapiens]	126			HDAC1-K361_X_MTA1-K138	2	275.07			2	275.07
H2BC4-K35_X_H2BC4-K86	KESYSVYVYK-LAHYNKR	DSSO	Intra	MS2_MS3	1	4	182.39	94.05	581.789	4	2324.13	42300	124.168	0.30349	49.07	Hs_HDAC1-Halo_293_Xlinking_3_CID25CID35.raw	NP_003517.2-NP_003517.2	KESYSVYVYK	1	NP_003517.2	H2BC4	35	HIST	histone H2B type 1-C/E/F/G/I [Homo sapiens]	126	LAHYNKR	6	NP_003517.2	H2BC4	86	HIST	histone H2B type 1-C/E/F/G/I [Homo sapiens]	126			HDAC1-K361_X_MTA2-K71	2	229.39			2	229.39
H2BC4-K35_X_H2BC4-K86	KESYSVYVYK-LAHYNKR	DSSO	Intra	MS2_MS3	0	4	182.39	121.16	581.789	4	2324.14	24447	91.8078	0.24169	45.23	Hs_HDAC1-Halo_293_Xlinking_3_CID25CID35.raw	NP_003517.2-NP_003517.2	KESYSVYVYK	1	NP_003517.2	H2BC4	35	HIST	histone H2B type 1-C/E/F/G/I [Homo sapiens]	126	LAHYNKR	6	NP_003517.2	H2BC4	86	HIST	histone H2B type 1-C/E/F/G/I [Homo sapiens]	126			HDAC1-K403_X_EEFSEC-K590	1	20.16			1	20.16
H2BC4-K35_X_H2BC4-K86	KESYSVYVYK-LAHYNKR	DSSO	Intra	MS2_MS3	0	4	182.39	119.23	581.791	4	2324.14	32187	106.121	0.4269	54.03	Hs_HDAC1-Halo_293_Xlinking_3_CID25CID35.raw	NP_003517.2-NP_003517.2	KESYSVYVYK	1	NP_003517.2	H2BC4	35	HIST	histone H2B type 1-C/E/F/G/I [Homo sapiens]	126	LAHYNKR	6	NP_003517.2	H2BC4	86	HIST	histone H2B type 1-C/E/F/G/I [Homo sapiens]	126			HDAC1-K403_X_HDAC1-K412			15	174.92	15	174.92
H2BC4-K35_X_H2BC4-K86	KESYSVYVYK-LAHYNKR	DSSO	Intra	MS2_MS3	1	4	182.39	94.05	581.789	4	2324.14	36628	113.896	0.19543	45.23	Hs_HDAC1-Halo_293_Xlinking_3_CID25CID35.raw	NP_003517.2-NP_003517.2	KESYSVYVYK	1	NP_003517.2	H2BC4	35	HIST	histone H2B type 1-C/E/F/G/I [Homo sapiens]	126	LAHYNKR	6	NP_003517.2	H2BC4	86	HIST	histone H2B type 1-C/E/F/G/I [Homo sapiens]	126			HDAC1-K412_X_CCDC30-K780	1	134.84			1	134.84
H2BC4-K35_X_H2BC4-K86	KESYSVYVYK-LAHYNKR	DSSO	Intra	MS2_MS3	1	4	182.39	119.23	581.79	4	2324.14	24796	92.4956	0.84379	49.07	Hs_HDAC1-Halo_293_Xlinking_3_CID25CID35.raw	NP_003517.2-NP_003517.2	KESYSVYVYK	1	NP_003517.2	H2BC4	35	HIST	histone H2B type 1-C/E/F/G/I [Homo sapiens]	126	LAHYNKR	6	NP_003517.2	H2BC4	86	HIST	histone H2B type 1-C/E/F/G/I [Homo sapiens]	126			HDAC1-K412_X_COL4A5-K1689	1	45.31			1	45.31
H2BC4-K35_X_H2BC4-K86	KESYSVYVYK-LAHYNKR	DSSO	Intra	MS2_MS3	1	4	182.39	102.07	581.789	4	2324.13	33729	108.828	0.07182	45.23	Hs_HDAC1-Halo_293_Xlinking_3_CID25CID35.raw	NP_003517.2-NP_003517.2	KESYSVYVYK	1	NP_003517.2	H2BC4	35	HIST	histone H2B type 1-C/E/F/G/I [Homo sapiens]	126	LAHYNKR	6	NP_003517.2	H2BC4	86	HIST	histone H2B type 1-C/E/F/G/I [Homo sapiens]	126			HDAC1-K412_X_HDAC1-K220			2	229.61	2	229.61
H2BC4-K35_X_H2BC4-K86	KESYSVYVYK-LAHYNKR	DSSO	Intra	MS2_MS3	1	4	182.24	106.22	581.79	4	2324.14	32977	107.465	0.53496	49.07	Hs_HDAC1-Halo_293_Xlinking_3_CID25CID35.raw	NP_003517.2-NP_003517.2	KESYSVYVYK	1	NP_003517.2	H2BC4	35	HIST	histone H2B type 1-C/E/F/G/I [Homo sapiens]	126	LAHYNKR	6	NP_003517.2	H2BC4	86	HIST	histone H2B type 1-C/E/F/G/I [Homo sapiens]	126			HDAC1-K412_X_UNC13C-K2204	1	28.17			1	28.17
H2BC4-K35_X_H2BC4-K86	KESYSVYVYK-LAHYNKR	DSSO	Intra	MS2_MS3	0	4	182.24	120.1	581.79	4	2324.14	43804	126.887	0.25703	45.23	Hs_HDAC1-Halo_293_Xlinking_3_CID25CID35.raw	NP_003517.2-NP_003517.2	KESYSVYVYK	1	NP_003517.2	H2BC4	35	HIST	histone H2B type 1-C/E/F/G/I [Homo sapiens]	126	LAHYNKR	6	NP_003517.2	H2BC4	86	HIST	histone H2B type 1-C/E/F/G/I [Homo sapiens]	126			HDAC1-K457_X_ZNF768-K169	1	32.73			1	32.73
H2BC4-K35_X_H2BC4-K86	KESYSVYVYK-LAHYNKR	DSSO	Intra	MS2_MS3	0	4	182.24	106.39	581.788	4	2324.13	40559	120.883	0.04091	45.23	Hs_HDAC1-Halo_293_Xlinking_3_CID25CID35.raw	NP_003517.2-NP_003517.2	KESYSVYVYK	1	NP_003517.2	H2BC4	35	HIST	histone H2B type 1-C/E/F/G/I [Homo sapiens]	126	LAHYNKR	6	NP_003517.2	H2BC4	86	HIST	histone H2B type 1-C/E/F/G/I [Homo sapiens]	126			HDAC1-K50_X_MTA1-K208	5	230.91			5	230.91
H2BC4-K35_X_H2BC4-K86	KESYSVYVYK-LAHYNKR	DSSO	Intra	MS2_MS3	0	4	182.24	112.89	581.789	4	2324.14	25209	93.2469	0.55052	45.23	Hs_HDAC1-Halo_293_Xlinking_3_CID25CID35.raw	NP_003517.2-NP_003517.2	KESYSVYVYK	1	NP_003517.2	H2BC4	35	HIST	histone H2B type 1-C/E/F/G/I [Homo sapiens]	126	LAHYNKR	6	NP_003517.2	H2BC4	86	HIST	histone H2B type 1-C/E/F/G/I [Homo sapiens]	126			HDAC1-K50_X_SIN3A-K934	1	146.79			1	146.79
H2BC4-K35_X_H2BC4-K86	KESYSVYVYK-LAHYNKR	DSSO	Intra	MS2_MS3	0	4	180.27	94.54	581.79	4	2324.14	37847	115.96	0.27259	45.23	Hs_HDAC1-Halo_293_Xlinking_3_CID25CID35.raw	NP_003517.2-NP_003517.2	KESYSVYVYK	1	NP_003517.2	H2BC4	35	HIST	histone H2B type 1-C/E/F/G/I [Homo sapiens]	126	LAHYNKR	6	NP_003517.2	H2BC4	86	HIST	histone H2B type 1-C/E/F/G/I [Homo sapiens]	126			HDAC1-K66_X_MTA2-K173	9	373.06			9	373.06
H2BC4-K35_X_H2BC4-K86	KESYSVYVYK-LAHYNKR	DSSO	Intra	MS2_MS3	1	4	180.27	102.4	581.788	4	2324.13	34288	109.82	0.51961	49.07	Hs_HDAC1-Halo_293_Xlinking_3_CID25CID35.raw	NP_003517.2-NP_003517.2	KESYSVYVYK	1	NP_003517.2	H2BC4	35	HIST	histone H2B type 1-C/E/F/G/I [Homo sapiens]	126	LAHYNKR	6	NP_003517.2	H2BC4	86	HIST	histone H2B type 1-C/E/F/G/I [Homo sapiens]	126			HDAC1-K66_X_MTA3-K176	4	206.68			4	206.68
H2BC4-K35_X_H2BC4-K86	KESYSVYVYK-LAHYNKR	DSSO	Intra	MS2_MS3	0	4	180.27	114.46	581.789	4	2324.14	30183	102.237	0.51961	42.1	Hs_HDAC1-Halo_293_Xlinking_3_CID25CID35.raw	NP_003517.2-NP_003517.2	KESYSVYVYK	1	NP_003517.2	H2BC4	35	HIST	histone H2B type 1-C/E/F/G/I [Homo sapiens]	126	LAHYNKR	6	NP_003517.2	H2BC4	86	HIST	histone H2B type 1-C/E/F/G/I [Homo sapiens]	126			HDAC1-K66_X_RCOR1-K122	2	274.4			2	274.4
H2BC4-K35_X_H2BC4-K86	KESYSVYVYK-LAHYNKR	DSSO	Intra	MS2_MS3	0	4	180.27	109.92	581.789	4	2324.13	34643	110.433	-0.05159	49.07	Hs_HDAC1-Halo_293_Xlinking_3_CID25CID35.raw	NP_003517.2-NP_003517.2	KESYSVYVYK	1	NP_003517.2	H2BC4	35	HIST	histone H2B type 1-C/E/F/G/I [Homo sapiens]	126	LAHYNKR	6	NP_003517.2	H2BC4	86	HIST	histone H2B type 1-C/E/F/G/I [Homo sapiens]	126			HDAC1-K74_X_COBL-K362	1	237.44			1	237.44
H2BC4-K35_X_H2BC4-K86	KESYSVYVYK-LAHYNKR	DSSO	Intra	MS2_MS3	0	4	180.27	114.5	581.79	4	2324.14	44970	128.969	0.16453	54.03	Hs_HDAC1-Halo_293_Xlinking_3_CID25CID35.raw	NP_003517.2-NP_003517.2	KESYSVYVYK	1	NP_003517.2	H2BC4	35	HIST	histone H2B type 1-C/E/F/G/I [Homo sapiens]	126	LAHYNKR	6	NP_003517.2	H2BC4	86	HIST	histone H2B type 1-C/E/F/G/I [Homo sapiens]	126			HDAC1-K74_X_ECHDC1-K265	1	35.76			1	35.76
H2BC4-K35_X_H2BC4-K86	KESYSVYVYK-LAHYNKR	DSSO	Intra	MS2_MS3	0	4	180.27	104.25	581.79	4	2324.14	36216	113.203	0.48871	45.23	Hs_HDAC1-Halo_293_Xlinking_3_CID25CID35.raw	NP_003517.2-NP_003517.2	KESYSVYVYK	1	NP_003517.2	H2BC4	35	HIST	histone H2B type 1-C/E/F/G/I [Homo sapiens]	126	LAHYNKR	6	NP_003517.2	H2BC4	86	HIST	histone H2B type 1-C/E/F/G/I [Homo sapiens]	126			HDAC1-K74_X_HDAC1-K89			58	305.24	58	305.24
H2BC4-K35_X_H2BC4-K86	KESYSVYVYK-LAHYNKR	DSSO	Intra	MS2_MS3	1	4	180.27	95.38	581.791	4	2324.14	41980	123.505	0.51961	49.07	Hs_HDAC1-Halo_293_Xlinking_3_CID25CID35.raw	NP_003517.2-NP_003517.2	KESYSVYVYK	1	NP_003517.2	H2BC4	35	HIST	histone H2B type 1-C/E/F/G/I [Homo sapiens]	126	LAHYNKR	6	NP_003517.2	H2BC4	86	HIST	histone H2B type 1-C/E/F/G/I [Homo sapiens]	126			HDAC1-K74_X_MBD3-K46	1	208.66			1	208.66
H2BC4-K35_X_H2BC4-K86	KESYSVYVYK-LAHYNKR	DSSO	Intra	MS2_MS3	0	4	180.27	99.95	581.789	4	2324.14	36205	113.189	0.28815	45.23	Hs_HDAC1-Halo_293_Xlinking_3_CID25CID35.raw	NP_003517.2-NP_003517.2	KESYSVYVYK	1	NP_003517.2	H2BC4	35	HIST	histone H2B type 1-C/E/F/G/I [Homo sapiens]	126	LAHYNKR	6	NP_003517.2	H2BC4	86	HIST	histone H2B type 1-C/E/F/G/I [Homo sapiens]	126			HDAC1-K74_X_MUCL3-K165	4	65.29			4	65.29
H2BC4-K35_X_H2BC4-K86	KESYSVYVYK-LAHYNKR	DSSO	Intra	MS2_MS3	1	4	179.81	109.94	581.789	4	2324.14	25187	93.2047	1.04194	45.23	Hs_HDAC1-Halo_293_Xlinking_3_CID25CID35.raw	NP_003517.2-NP_003517.2	KESYSVYVYK	1	NP_003517.2	H2BC4	35	HIST	histone H2B type 1-C/E/F/G/I [Homo sapiens]	126	LAHYNKR	6	NP_003517.2	H2BC4	86	HIST	histone H2B type 1-C/E/F/G/I [Homo sapiens]	126			HDAC1-K74_X_SIN3A-K569	4	222.18			4	222.18
H2BC4-K35_X_H2BC4-K86	KESYSVYVYK-LAHYNKR	DSSO	Intra	MS2_MS3	0	4	179.81	86.64	581.79	4	2324.14	36614	113.879	-0.1134	54.03	Hs_HDAC1-Halo_293_Xlinking_3_CID25CID35.raw	NP_003517.2-NP_003517.2	KESYSVYVYK	1	NP_003517.2	H2BC4	35	HIST	histone H2B type 1-C/E/F/G/I [Homo sapiens]	126	LAHYNKR	6	NP_003517.2	H2BC4	86	HIST	histone H2B type 1-C/E/F/G/I [Homo sapiens]	126			HDAC1-K74_X_SIN3A-K676	3	194.06			3	194.06
H2BC4-K35_X_H2BC4-K86	KESYSVYVYK-LAHYNKR	DSSO	Intra	MS2_MS3	0	4	179.81	103.55	581.79	4	2324.14	20518	83.6848	0.11807	49.07	Hs_HDAC1-Halo_293_Xlinking_3_CID25CID35.raw	NP_003517.2-NP_003517.2	KESYSVYVYK	1	NP_003517.2	H2BC4	35	HIST	histone H2B type 1-C/E/F/G/I [Homo sapiens]	126	LAHYNKR	6	NP_003517.2	H2BC4	86	HIST	histone H2B type 1-C/E/F/G/I [Homo sapiens]	126			HDAC1-K89_X_ANKMY2-K210	1	39.15			1	39.15
H2BC4-K35_X_H2BC4-K86	KESYSVYVYK-LAHYNKR	DSSO	Intra	MS2_MS3	0	4	179.81	125.46	581.79	4	2324.14	39981	119.996	0.17988	45.23	Hs_HDAC1-Halo_293_Xlinking_3_CID25CID35.raw	NP_003517.2-NP_003517.2	KESYSVYVYK	1	NP_003517.2	H2BC4	35	HIST	histone H2B type 1-C/E/F/G/I [Homo sapiens]	126	LAHYNKR	6	NP_003517.2	H2BC4	86	HIST	histone H2B type 1-C/E/F/G/I [Homo sapiens]	126			HDAC1-K89_X_C18orf21-K178	1	33.89			1	33.89
H2BC4-K35_X_H2BC4-K86	KESYSVYVYK-LAHYNKR	DSSO	Intra	MS2_MS3	0	4	179.81	103.55	581.789	4	2324.14	39989	120.007	0.04112	49.07	Hs_HDAC1-Halo_293_Xlinking_3_CID25CID35.raw	NP_003517.2-NP_003517.2	KESYSVYVYK	1	NP_003517.2	H2BC4	35	HIST	histone H2B type 1-C/E/F/G/I [Homo sapiens]	126	LAHYNKR	6	NP_003517.2	H2BC4	86	HIST	histone H2B type 1-C/E/F/G/I [Homo sapiens]	126			HDAC1-K89_X_DENND6B-K365	2	49.48			2	49.48
H2BC4-K35_X_H2BC4-K86	KESYSVYVYK-LAHYNKR	DSSO	Intra	MS2_MS3	0	4	179.81	103.64	581.79	4	2324.14	37477	115.259	0.01022	39.46	Hs_HDAC1-Halo_293_Xlinking_3_CID25CID35.raw	NP_003517.2-NP_003517.2	KESYSVYVYK	1	NP_003517.2	H2BC4	35	HIST	histone H2B type 1-C/E/F/G/I [Homo sapiens]	126	LAHYNKR	6	NP_003517.2	H2BC4	86	HIST	histone H2B type 1-C/E/F/G/I [Homo sapiens]	126			HDAC1-K89_X_ERICH3-K1191	2	28.17			2	28.17
H2BC4-K35_X_H2BC4-K86	KESYSVYVYK-LAHYNKR	DSSO	Intra	MS2_MS3	0	3	179.8	123.24	581.789	4	2324.13	21108	85.1453	0.36509	45.23	Hs_HDAC1-Halo_293_Xlinking_3_CID25CID35.raw	NP_003517.2-NP_003517.2	KESYSVYVYK	1	NP_003517.2	H2BC4	35	HIST	histone H2B type 1-C/E/F/G/I [Homo sapiens]	126	LAHYNKR	6	NP_003517.2	H2BC4	86	HIST	histone H2B type 1-C/E/F/G/I [Homo sapiens]	126			HDAC1-K89_X_EXPH5-K111	1	28.17			1	28.17
H2BC4-K35_X_H2BC4-K86	KESYSVYVYK-LAHYNKR	DSSO	Intra	MS2_MS3	1	4	179.8	92.58	581.789	4	2324.13	33359	108.163	0.04091	49.07	Hs_HDAC1-Halo_293_Xlinking_3_CID25CID35.raw	NP_003517.2-NP_003517.2	KESYSVYVYK	1	NP_003517.2	H2BC4	35	HIST	histone H2B type 1-C/E/F/G/I [Homo sapiens]	126	LAHYNKR	6	NP_003517.2	H2BC4	86	HIST	histone H2B type 1-C/E/F/G/I [Homo sapiens]	126			HDAC1-K89_X_GATAD2A-K233	2	218.63			2	218.63
H2BC4-K35_X_H2BC4-K86	KESYSVYVYK-LAHYNKR	DSSO	Intra	MS2_MS3	0	4	178.94	110.39	581.789	4	2324.13	25807	94.5795	0.73573	45.23	Hs_HDAC1-Halo_293_Xlinking_3_CID25CID35.raw	NP_003517.2-NP_003517.2	KESYSVYVYK	1	NP_003517.2	H2BC4	35	HIST	histone H2B type 1-C/E/F/G/I [Homo sapiens]	126	LAHYNKR	6	NP_003517.2	H2BC4	86	HIST	histone H2B type 1-C/E/F/G/I [Homo sapiens]	126			HDAC1-K89_X_GATAD2B-K281	4	251.05			4	251.05
H2BC4-K35_X_H2BC4-K86	KESYSVYVYK-LAHYNKR	DSSO	Intra	MS2_MS3	0	4	178.94	106.06	581.79	4	2324.14	28485	99.4316	0.21078	45.23	Hs_HDAC1-Halo_293_Xlinking_3_CID25CID35.raw	NP_003517.2-NP_003517.2	KESYSVYVYK	1	NP_003517.2	H2BC4	35	HIST	histone H2B type 1-C/E/F/G/I [Homo sapiens]	126	LAHYNKR	6	NP_003517.2	H2BC4	86	HIST	histone H2B type 1-C/E/F/G/I [Homo sapiens]	126			HDAC1-K89_X_GATAD2B-K97	7	289.67			7	289.67
H2BC4-K35_X_H2BC4-K86	KESYSVYVYK-LAHYNKR	DSSO	Intra	MS2_MS3	0	3	178.94	118.64	581.791	4	2324.14	31215	104.219	1.36853	49.07	Hs_HDAC1-Halo_293_Xlinking_3_CID25CID35.raw	NP_003517.2-NP_003517.2	KESYSVYVYK	1	NP_003517.2	H2BC4	35	HIST	histone H2B type 1-C/E/F/G/I [Homo sapiens]	126	LAHYNKR	6	NP_003517.2	H2BC4	86	HIST	histone H2B type 1-C/E/F/G/I [Homo sapiens]	126			HDAC1-K89_X_GOLGA6L6-K478	1	20.9			1	20.9
H2BC4-K35_X_H2BC4-K86	KESYSVYVYK-LAHYNKR	DSSO	Intra	MS2_MS3	0	4	178.94	101.81	581.79	4	2324.14	28083	98.7712	0.30349	49.07	Hs_HDAC1-Halo_293_Xlinking_3_CID25CID35.raw	NP_003517.2-NP_003517.2	KESYSVYVYK	1	NP_003517.2	H2BC4	35	HIST	histone H2B type 1-C/E/F/G/I [Homo sapiens]	126	LAHYNKR	6	NP_003517.2	H2BC4	86	HIST	histone H2B type 1-C/E/F/G/I [Homo sapiens]	126			HDAC1-K89_X_HDAC1-K403			1	150.35	1	150.35
H2BC4-K35_X_H2BC4-K86	KESYSVYVYK-LAHYNKR	DSSO	Intra	MS2_MS3	1	4	178.94	90.84	581.79	4	2324.14	35033	111.121	0.50406	49.07	Hs_HDAC1-Halo_293_Xlinking_3_CID25CID35.raw	NP_003517.2-NP_003517.2	KESYSVYVYK	1	NP_003517.2	H2BC4	35	HIST	histone H2B type 1-C/E/F/G/I [Homo sapiens]	126	LAHYNKR	6	NP_003517.2	H2BC4	86	HIST	histone H2B type 1-C/E/F/G/I [Homo sapiens]	126			HDAC1-K89_X_HDAC1-K412			5	264.43	5	264.43
H2BC4-K35_X_H2BC4-K86	KESYSVYVYK-LAHYNKR	DSSO	Intra	MS2_MS3	1	4	178.94	106.03	581.789	4	2324.13	34245	109.751	0.41155	49.07	Hs_HDAC1-Halo_293_Xlinking_3_CID25CID35.raw	NP_003517.2-NP_003517.2	KESYSVYVYK	1	NP_003517.2	H2BC4	35	HIST	histone H2B type 1-C/E/F/G/I [Homo sapiens]	126	LAHYNKR	6	NP_003517.2	H2BC4	86	HIST	histone H2B type 1-C/E/F/G/I [Homo sapiens]	126			HDAC1-K89_X_HDAC2-K75	6	246.84			6	246.84
H2BC4-K35_X_H2BC4-K86	KESYSVYVYK-LAHYNKR	DSSO	Intra	MS2_MS3	1	4	178.55	109.21	581.79	4	2324.14	28897	100.088	0.58121	42.1	Hs_HDAC1-Halo_293_Xlinking_3_CID25CID35.raw	NP_003517.2-NP_003517.2	KESYSVYVYK	1	NP_003517.2	H2BC4	35	HIST	histone H2B type 1-C/E/F/G/I [Homo sapiens]	126	LAHYNKR	6	NP_003517.2	H2BC4	86	HIST	histone H2B type 1-C/E/F/G/I [Homo sapiens]	126			HDAC1-K89_X_JMY-K839	1	28.4			1	28.4
H2BC4-K35_X_H2BC4-K86	KESYSVYVYK-LAHYNKR	DSSO	Intra	MS2_MS3	0	4	178.55	108.2	581.79	4	2324.14	28470	99.4112	0.75108	49.07	Hs_HDAC1-Halo_293_Xlinking_3_CID25CID35.raw	NP_003517.2-NP_003517.2	KESYSVYVYK	1	NP_003517.2	H2BC4	35	HIST	histone H2B type 1-C/E/F/G/I [Homo sapiens]	126	LAHYNKR	6	NP_003517.2	H2BC4	86	HIST	histone H2B type 1-C/E/F/G/I [Homo sapiens]	126			HDAC1-K89_X_MBD2-K190	1	213.4			1	213.4
H2BC4-K35_X_H2BC4-K86	KESYSVYVYK-LAHYNKR	DSSO	Intra	MS2_MS3	0	4	178.55	104.17	581.79	4	2324.14	28912	100.108	0.24169	42.1	Hs_HDAC1-Halo_293_Xlinking_3_CID25CID35.raw	NP_003517.2-NP_003517.2	KESYSVYVYK	1	NP_003517.2	H2BC4	35	HIST	histone H2B type 1-C/E/F/G/I [Homo sapiens]	126	LAHYNKR	6	NP_003517.2	H2BC4	86	HIST	histone H2B type 1-C/E/F/G/I [Homo sapiens]	126			HDAC1-K89_X_MBD3-K46	4	267.57			4	267.57
H2BC4-K35_X_H2BC4-K86	KESYSVYVYK-LAHYNKR	DSSO	Intra	MS2_MS3	0	4	178.55	93.66	581.789	4	2324.14	26515	96.0061	0.30328	45.23	Hs_HDAC1-Halo_293_Xlinking_3_CID25CID35.raw	NP_003517.2-NP_003517.2	KESYSVYVYK	1	NP_003517.2	H2BC4	35	HIST	histone H2B type 1-C/E/F/G/I [Homo sapiens]	126	LAHYNKR	6	NP_003517.2	H2BC4	86	HIST	histone H2B type 1-C/E/F/G/I [Homo sapiens]	126			HDAC1-K89_X_MBD3-K68	3	188.45			3	188.45
H2BC4-K35_X_H2BC4-K86	KESYSVYVYK-LAHYNKR	DSSO	Intra	MS2_MS3	0	3	178.32	97.06	581.795	4	2324.16	31817	105.421	1.26047	54.03	Hs_HDAC1-Halo_293_Xlinking_3_CID25CID35.raw	NP_003517.2-NP_003517.2	KESYSVYVYK	1	NP_003517.2	H2BC4	35	HIST	histone H2B type 1-C/E/F/G/I [Homo sapiens]	126	LAHYNKR	6	NP_003517.2	H2BC4	86	HIST	histone H2B type 1-C/E/F/G/I [Homo sapiens]	126			HDAC1-K89_X_MTA2-K152	16	267.57			16	267.57
H2BC4-K35_X_H2BC4-K86	KESYSVYVYK-LAHYNKR	DSSO	Intra	MS2_MS3	0	4	178.32	120	581.789	4	2324.13	23295	89.7178	0.72018	45.23	Hs_HDAC1-Halo_293_Xlinking_3_CID25CID35.raw	NP_003517.2-NP_003517.2	KESYSVYVYK	1	NP_003517.2	H2BC4	35	HIST	histone H2B type 1-C/E/F/G/I [Homo sapiens]	126	LAHYNKR	6	NP_003517.2	H2BC4	86	HIST	histone H2B type 1-C/E/F/G/I [Homo sapiens]	126			HDAC1-K89_X_MTA2-K559	4	240.93			4	240.93
H2BC4-K35_X_H2BC4-K86	KESYSVYVYK-LAHYNKR	DSSO	Intra	MS2_MS3	0	4	178.32	121.99	581.791	4	2324.14	24461	91.8263	0.53517	49.07	Hs_HDAC1-Halo_293_Xlinking_3_CID25CID35.raw	NP_003517.2-NP_003517.2	KESYSVYVYK	1	NP_003517.2	H2BC4	35	HIST	histone H2B type 1-C/E/F/G/I [Homo sapiens]	126	LAHYNKR	6	NP_003517.2	H2BC4	86	HIST	histone H2B type 1-C/E/F/G/I [Homo sapiens]	126			HDAC1-K89_X_PIK3CG-K1066	2	43.03			2	43.03
H2BC4-K35_X_H2BC4-K86	KESYSVYVYK-LAHYNKR	DSSO	Intra	MS2_MS3	0	4	178.32	109.9	581.79	4	2324.14	41569	122.815	-0.03322	49.07	Hs_HDAC1-Halo_293_Xlinking_3_CID25CID35.raw	NP_003517.2-NP_003517.2	KESYSVYVYK	1	NP_003517.2	H2BC4	35	HIST	histone H2B type 1-C/E/F/G/I [Homo sapiens]	126	LAHYNKR	6	NP_003517.2	H2BC4	86	HIST	histone H2B type 1-C/E/F/G/I [Homo sapiens]	126			HDAC1-K89_X_RCOR1-K122	2	233.21			2	233.21
H2BC4-K35_X_H2BC4-K86	KESYSVYVYK-LAHYNKR	DSSO	Intra	MS2_MS3	0	4	178.32	107.65	581.79	4	2324.14	40880	121.45	-0.02069	45.23	Hs_HDAC1-Halo_293_Xlinking_3_CID25CID35.raw	NP_003517.2-NP_003517.2	KESYSVYVYK	1	NP_003517.2	H2BC4	35	HIST	histone H2B type 1-C/E/F/G/I [Homo sapiens]	126	LAHYNKR	6	NP_003517.2	H2BC4	86	HIST	histone H2B type 1-C/E/F/G/I [Homo sapiens]	126			HDAC1-K89_X_SMG6-K361	1	24.38			1	24.38
H2BC4-K35_X_H2BC4-K86	KESYSVYVYK-LAHYNKR	DSSO	Intra	MS2_MS3	0	4	178.32	112.23	581.79	4	2324.14	25532	93.9782	0.67392	45.23	Hs_HDAC1-Halo_293_Xlinking_3_CID25CID35.raw	NP_003517.2-NP_003517.2	KESYSVYVYK	1	NP_003517.2	H2BC4	35	HIST	histone H2B type 1-C/E/F/G/I [Homo sapiens]	126	LAHYNKR	6	NP_003517.2	H2BC4	86	HIST	histone H2B type 1-C/E/F/G/I [Homo sapiens]	126			HDAC1-K89_X_SMURF1-K89	1	29.35			1	29.35
H2BC4-K35_X_H2BC4-K86	KESYSVYVYK-LAHYNKR	DSSO	Intra	MS2_MS3	0	4	175.34	106	581.79	4	2324.14	25495	93.9039	0.62767	45.23	Hs_HDAC1-Halo_293_Xlinking_3_CID25CID35.raw	NP_003517.2-NP_003517.2	KESYSVYVYK	1	NP_003517.2	H2BC4	35	HIST	histone H2B type 1-C/E/F/G/I [Homo sapiens]	126	LAHYNKR	6	NP_003517.2	H2BC4	86	HIST	histone H2B type 1-C/E/F/G/I [Homo sapiens]	126			HDAC1-K89_X_SPEG-K943	1	20.38			1	20.38
H2BC4-K35_X_H2BC4-K86	KESYSVYVYK-LAHYNKR	DSSO	Intra	MS2_MS3	0	4	174.5	98.65	581.79	4	2324.14	26497	95.9811	0.30349	45.23	Hs_HDAC1-Halo_293_Xlinking_3_CID25CID35.raw	NP_003517.2-NP_003517.2	KESYSVYVYK	1	NP_003517.2	H2BC4	35	HIST	histone H2B type 1-C/E/F/G/I [Homo sapiens]	126	LAHYNKR	6	NP_003517.2	H2BC4	86	HIST	histone H2B type 1-C/E/F/G/I [Homo sapiens]	126			HDAC1-K89_X_SPON1-K794	1	22.15			1	22.15
H2BC4-K35_X_H2BC4-K86	KESYSVYVYK-LAHYNKR	DSSO	Intra	MS2_MS3	0	3	173.37	88.49	581.791	4	2324.14	31224	104.235	1.02901	45.23	Hs_HDAC1-Halo_293_Xlinking_3_CID25CID35.raw	NP_003517.2-NP_003517.2	KESYSVYVYK	1	NP_003517.2	H2BC4	35	HIST	histone H2B type 1-C/E/F/G/I [Homo sapiens]	126	LAHYNKR	6	NP_003517.2	H2BC4	86	HIST	histone H2B type 1-C/E/F/G/I [Homo sapiens]	126			HDAC1-K89_X_TTC37-K754	1	40.95			1	40.95
H2BC4-K35_X_H2BC4-K86	KESYSVYVYK-LAHYNKR	DSSO	Intra	MS2_MS3	0	4	173.37	89.06	581.789	4	2324.14	28063	98.7433	0.04112	45.23	Hs_HDAC1-Halo_293_Xlinking_3_CID25CID35.raw	NP_003517.2-NP_003517.2	KESYSVYVYK	1	NP_003517.2	H2BC4	35	HIST	histone H2B type 1-C/E/F/G/I [Homo sapiens]	126	LAHYNKR	6	NP_003517.2	H2BC4	86	HIST	histone H2B type 1-C/E/F/G/I [Homo sapiens]	126			HDAC2-K11_X_DBP-K264	1	20.28			1	20.28
H2BC4-K35_X_H2BC4-K86	KESYSVYVYK-LAHYNKR	DSSO	Intra	MS2_MS3	0	4	173.37	91.45	581.79	4	2324.14	38950	118.004	-0.76155	45.23	Hs_HDAC1-Halo_293_Xlinking_3_CID25CID35.raw	NP_003517.2-NP_003517.2	KESYSVYVYK	1	NP_003517.2	H2BC4	35	HIST	histone H2B type 1-C/E/F/G/I [Homo sapiens]	126	LAHYNKR	6	NP_003517.2	H2BC4	86	HIST	histone H2B type 1-C/E/F/G/I [Homo sapiens]	126			HDAC2-K67_X_MTA2-K173	3	276.34			3	276.34
H2BC4-K35_X_H2BC4-K86	KESYSVYVYK-LAHYNKR	DSSO	Intra	MS2_MS3	0	4	173.37	120.34	581.789	4	2324.13	20499	83.6453	0.16432	49.07	Hs_HDAC1-Halo_293_Xlinking_3_CID25CID35.raw	NP_003517.2-NP_003517.2	KESYSVYVYK	1	NP_003517.2	H2BC4	35	HIST	histone H2B type 1-C/E/F/G/I [Homo sapiens]	126	LAHYNKR	6	NP_003517.2	H2BC4	86	HIST	histone H2B type 1-C/E/F/G/I [Homo sapiens]	126			HDAC2-K75_X_MUCL3-K165	2	47.81			2	47.81
H2BC4-K35_X_H2BC4-K86	KESYSVYVYK-LAHYNKR	DSSO	Intra	MS2_MS3	1	4	172.38	94.51	581.79	4	2324.14	39649	119.314	0.3344	45.23	Hs_HDAC1-Halo_293_Xlinking_3_CID25CID35.raw	NP_003517.2-NP_003517.2	KESYSVYVYK	1	NP_003517.2	H2BC4	35	HIST	histone H2B type 1-C/E/F/G/I [Homo sapiens]	126	LAHYNKR	6	NP_003517.2	H2BC4	86	HIST	histone H2B type 1-C/E/F/G/I [Homo sapiens]	126			HEATR1-K663_X_MSN-K212	1	22.39			1	22.39
H2BC4-K35_X_H2BC4-K86	KESYSVYVYK-LAHYNKR	DSSO	Intra	MS2_MS3	1	4	169.92	94.07	581.791	4	2324.14	30513	102.878	0.89004	45.23	Hs_HDAC1-Halo_293_Xlinking_3_CID25CID35.raw	NP_003517.2-NP_003517.2	KESYSVYVYK	1	NP_003517.2	H2BC4	35	HIST	histone H2B type 1-C/E/F/G/I [Homo sapiens]	126	LAHYNKR	6	NP_003517.2	H2BC4	86	HIST	histone H2B type 1-C/E/F/G/I [Homo sapiens]	126			HIST1H1E-K106_X_HIST1H1E-K110			18	197.55	18	197.55
H2BC4-K35_X_H2BC4-K86	KESYSVYVYK-LAHYNKR	DSSO	Intra	MS2_MS3	0	3	169.41	92.28	581.789	4	2324.13	46770	132.842	0.41134	26.52	Hs_HDAC1-Halo_293_Xlinking_3_CID25CID35.raw	NP_003517.2-NP_003517.2	KESYSVYVYK	1	NP_003517.2	H2BC4	35	HIST	histone H2B type 1-C/E/F/G/I [Homo sapiens]	126	LAHYNKR	6	NP_003517.2	H2BC4	86	HIST	histone H2B type 1-C/E/F/G/I [Homo sapiens]	126			HIST1H1E-K106_X_SLCO6A1-K40	1	30.66			1	30.66
H2BC4-K35_X_H2BC4-K86	KESYSVYVYK-LAHYNKR	DSSO	Intra	MS2_MS3	0	4	169.41	99.06	581.788	4	2324.13	31530	104.893	-0.09784	54.03	Hs_HDAC1-Halo_293_Xlinking_3_CID25CID35.raw	NP_003517.2-NP_003517.2	KESYSVYVYK	1	NP_003517.2	H2BC4	35	HIST	histone H2B type 1-C/E/F/G/I [Homo sapiens]	126	LAHYNKR	6	NP_003517.2	H2BC4	86	HIST	histone H2B type 1-C/E/F/G/I [Homo sapiens]	126			HIST1H1E-K26_X_HIST1H1E-K34			1	22.1	1	22.1
H2BC4-K35_X_H2BC4-K86	KESYSVYVYK-LAHYNKR	DSSO	Intra	MS2_MS3	0	4	169.41	100.86	581.79	4	2324.14	30254	102.357	0.72018	49.07	Hs_HDAC1-Halo_293_Xlinking_3_CID25CID35.raw	NP_003517.2-NP_003517.2	KESYSVYVYK	1	NP_003517.2	H2BC4	35	HIST	histone H2B type 1-C/E/F/G/I [Homo sapiens]	126	LAHYNKR	6	NP_003517.2	H2BC4	86	HIST	histone H2B type 1-C/E/F/G/I [Homo sapiens]	126			HIST1H1E-K32_X_HIST1H1E-K34			2	104.17	2	104.17
H2BC4-K35_X_H2BC4-K86	KESYSVYVYK-LAHYNKR	DSSO	Intra	MS2_MS3	1	4	168	91.98	581.79	4	2324.14	37827	115.936	0.50427	45.23	Hs_HDAC1-Halo_293_Xlinking_3_CID25CID35.raw	NP_003517.2-NP_003517.2	KESYSVYVYK	1	NP_003517.2	H2BC4	35	HIST	histone H2B type 1-C/E/F/G/I [Homo sapiens]	126	LAHYNKR	6	NP_003517.2	H2BC4	86	HIST	histone H2B type 1-C/E/F/G/I [Homo sapiens]	126			HIST1H1E-K34_X_CERS2-K73	1	22.86			1	22.86
H2BC4-K35_X_H2BC4-K86	KESYSVYVYK-LAHYNKR	DSSO	Intra	MS2_MS3	0	4	168	95.67	581.79	4	2324.14	46508	132.17	-0.54521	49.07	Hs_HDAC1-Halo_293_Xlinking_3_CID25CID35.raw	NP_003517.2-NP_003517.2	KESYSVYVYK	1	NP_003517.2	H2BC4	35	HIST	histone H2B type 1-C/E/F/G/I [Homo sapiens]	126	LAHYNKR	6	NP_003517.2	H2BC4	86	HIST	histone H2B type 1-C/E/F/G/I [Homo sapiens]	126			HIST1H1E-K34_X_HIST1H1E-K75			5	225.14	5	225.14
H2BC4-K35_X_H2BC4-K86	KESYSVYVYK-LAHYNKR	DSSO	Intra	MS2_MS3	0	4	168	110.4	581.792	4	2324.15	44221	127.548	-0.26771	45.23	Hs_HDAC1-Halo_293_Xlinking_3_CID25CID35.raw	NP_003517.2-NP_003517.2	KESYSVYVYK	1	NP_003517.2	H2BC4	35	HIST	histone H2B type 1-C/E/F/G/I [Homo sapiens]	126	LAHYNKR	6	NP_003517.2	H2BC4	86	HIST	histone H2B type 1-C/E/F/G/I [Homo sapiens]	126			HIST1H1E-K34_X_NFKB2-K235	2	32.13			2	32.13
H2BC4-K35_X_H2BC4-K86	KESYSVYVYK-LAHYNKR	DSSO	Intra	MS2_MS3	0	4	167.12	110.17	581.789	4	2324.13	23659	90.4162	0.73573	45.23	Hs_HDAC1-Halo_293_Xlinking_3_CID25CID35.raw	NP_003517.2-NP_003517.2	KESYSVYVYK	1	NP_003517.2	H2BC4	35	HIST	histone H2B type 1-C/E/F/G/I [Homo sapiens]	126	LAHYNKR	6	NP_003517.2	H2BC4	86	HIST	histone H2B type 1-C/E/F/G/I [Homo sapiens]	126			HIST1H1E-K34_X_PREPL-K3	1	40.95			1	40.95
H2BC4-K35_X_H2BC4-K86	KESYSVYVYK-LAHYNKR	DSSO	Intra	MS2_MS3	0	4	167.12	90	581.79	4	2324.14	37493	115.278	0.30349	45.23	Hs_HDAC1-Halo_293_Xlinking_3_CID25CID35.raw	NP_003517.2-NP_003517.2	KESYSVYVYK	1	NP_003517.2	H2BC4	35	HIST	histone H2B type 1-C/E/F/G/I [Homo sapiens]	126	LAHYNKR	6	NP_003517.2	H2BC4	86	HIST	histone H2B type 1-C/E/F/G/I [Homo sapiens]	126			HIST1H1E-K34_X_PTPDC1-K666	1	25.08			1	25.08
H2BC4-K35_X_H2BC4-K86	KESYSVYVYK-LAHYNKR	DSSO	Intra	MS2_MS3	0	4	167.12	82.81	581.788	4	2324.13	47133	133.688	0.02557	49.07	Hs_HDAC1-Halo_293_Xlinking_3_CID25CID35.raw	NP_003517.2-NP_003517.2	KESYSVYVYK	1	NP_003517.2	H2BC4	35	HIST	histone H2B type 1-C/E/F/G/I [Homo sapiens]	126	LAHYNKR	6	NP_003517.2	H2BC4	86	HIST	histone H2B type 1-C/E/F/G/I [Homo sapiens]	126			HIST1H1E-K34_X_TIGD2-K141	1	35.76			1	35.76
H2BC4-K35_X_H2BC4-K86	KESYSVYVYK-LAHYNKR	DSSO	Intra	MS2_MS3	0	4	167.12	105.03	581.79	4	2324.14	38549	117.305	0.28815	45.23	Hs_HDAC1-Halo_293_Xlinking_3_CID25CID35.raw	NP_003517.2-NP_003517.2	KESYSVYVYK	1	NP_003517.2	H2BC4	35	HIST	histone H2B type 1-C/E/F/G/I [Homo sapiens]	126	LAHYNKR	6	NP_003517.2	H2BC4	86	HIST	histone H2B type 1-C/E/F/G/I [Homo sapiens]	126			HIST1H1E-K34_X_ZNF786-K252	1	22.86			1	22.86
H2BC4-K35_X_H2BC4-K86	KESYSVYVYK-LAHYNKR	DSSO	Intra	MS2_MS3	0	3	167.12	105.03	581.79	4	2324.14	39319	118.66	0.65858	49.07	Hs_HDAC1-Halo_293_Xlinking_3_CID25CID35.raw	NP_003517.2-NP_003517.2	KESYSVYVYK	1	NP_003517.2	H2BC4	35	HIST	histone H2B type 1-C/E/F/G/I [Homo sapiens]	126	LAHYNKR	6	NP_003517.2	H2BC4	86	HIST	histone H2B type 1-C/E/F/G/I [Homo sapiens]	126			HIST1H1E-K52_X_HIST1H1E-K106			2	182.68	2	182.68
H2BC4-K35_X_H2BC4-K86	KESYSVYVYK-LAHYNKR	DSSO	Intra	MS2_MS3	0	3	167.12	78.78	581.789	4	2324.13	32179	106.109	0.59677	45.23	Hs_HDAC1-Halo_293_Xlinking_3_CID25CID35.raw	NP_003517.2-NP_003517.2	KESYSVYVYK	1	NP_003517.2	H2BC4	35	HIST	histone H2B type 1-C/E/F/G/I [Homo sapiens]	126	LAHYNKR	6	NP_003517.2	H2BC4	86	HIST	histone H2B type 1-C/E/F/G/I [Homo sapiens]	126			HIST1H1E-K52_X_HIST1H1E-K64			4	84.57	4	84.57
H2BC4-K35_X_H2BC4-K86	KESYSVYVYK-LAHYNKR	DSSO	Intra	MS2_MS3	0	4	167.12	52.21	581.79	4	2324.14	29362	100.81	0.73531	39.46	Hs_HDAC1-Halo_293_Xlinking_3_CID25CID35.raw	NP_003517.2-NP_003517.2	KESYSVYVYK	1	NP_003517.2	H2BC4	35	HIST	histone H2B type 1-C/E/F/G/I [Homo sapiens]	126	LAHYNKR	6	NP_003517.2	H2BC4	86	HIST	histone H2B type 1-C/E/F/G/I [Homo sapiens]	126			HIST1H1E-K75_X_HIST1H1E-K32			1	121.24	1	121.24
H2BC4-K35_X_H2BC4-K86	KESYSVYVYK-LAHYNKR	DSSO	Intra	MS2_MS3	0	4	167.12	100.37	581.79	4	2324.14	22388	88.0053	0.22634	49.07	Hs_HDAC1-Halo_293_Xlinking_3_CID25CID35.raw	NP_003517.2-NP_003517.2	KESYSVYVYK	1	NP_003517.2	H2BC4	35	HIST	histone H2B type 1-C/E/F/G/I [Homo sapiens]	126	LAHYNKR	6	NP_003517.2	H2BC4	86	HIST	histone H2B type 1-C/E/F/G/I [Homo sapiens]	126			HIST1H1E-K90_X_CARS-K397	1	40.95			1	40.95
H2BC4-K35_X_H2BC4-K86	KESYSVYVYK-LAHYNKR	DSSO	Intra	MS2_MS3	0	4	167.12	79.03	581.789	4	2324.13	43449	126.226	0.70483	45.23	Hs_HDAC1-Halo_293_Xlinking_3_CID25CID35.raw	NP_003517.2-NP_003517.2	KESYSVYVYK	1	NP_003517.2	H2BC4	35	HIST	histone H2B type 1-C/E/F/G/I [Homo sapiens]	126	LAHYNKR	6	NP_003517.2	H2BC4	86	HIST	histone H2B type 1-C/E/F/G/I [Homo sapiens]	126			HIST1H1E-K90_X_HIST1H1E-K110			2	174.39	2	174.39
H2BC4-K35_X_H2BC4-K86	KESYSVYVYK-LAHYNKR	DSSO	Intra	MS2_MS3	1	4	166.66	93.78	581.79	4	2324.14	42703	124.87	0.59677	45.23	Hs_HDAC1-Halo_293_Xlinking_3_CID25CID35.raw	NP_003517.2-NP_003517.2	KESYSVYVYK	1	NP_003517.2	H2BC4	35	HIST	histone H2B type 1-C/E/F/G/I [Homo sapiens]	126	LAHYNKR	6	NP_003517.2	H2BC4	86	HIST	histone H2B type 1-C/E/F/G/I [Homo sapiens]	126			HIST1H1E-K90_X_HIST1H1E-K117			2	154.88	2	154.88
H2BC4-K35_X_H2BC4-K86	KESYSVYVYK-LAHYNKR	DSSO	Intra	MS2_MS3	0	4	165.98	100.17	581.787	4	2324.13	40486	120.771	-0.08249	45.23	Hs_HDAC1-Halo_293_Xlinking_3_CID25CID35.raw	NP_003517.2-NP_003517.2	KESYSVYVYK	1	NP_003517.2	H2BC4	35	HIST	histone H2B type 1-C/E/F/G/I [Homo sapiens]	126	LAHYNKR	6	NP_003517.2	H2BC4	86	HIST	histone H2B type 1-C/E/F/G/I [Homo sapiens]	126			HIST1H1E-K90_X_HIST1H3F-K5	1	146.5			1	146.5
H2BC4-K35_X_H2BC4-K86	KESYSVYVYK-LAHYNKR	DSSO	Intra	MS2_MS3	0	4	165.98	81.79	581.789	4	2324.14	45658	130.318	-0.39112	49.07	Hs_HDAC1-Halo_293_Xlinking_3_CID25CID35.raw	NP_003517.2-NP_003517.2	KESYSVYVYK	1	NP_003517.2	H2BC4	35	HIST	histone H2B type 1-C/E/F/G/I [Homo sapiens]	126	LAHYNKR	6	NP_003517.2	H2BC4	86	HIST	histone H2B type 1-C/E/F/G/I [Homo sapiens]	126			HIST1H1E-K97_X_REXO1-K400	1	25.17			1	25.17
H2BC4-K35_X_H2BC4-K86	SRKESYSVYVYK-LAHYNKR	DSSO	Intra	MS2_MS3	0	4	164.13	98.32	642.572	4	2567.27	48829	138.184	0.40122	61.04	Hs_HDAC1-Halo_293_Xlinking_3_CID25CID35.raw	NP_003517.2-NP_003517.2	SRKESYSVYVYK	3	NP_003517.2	H2BC4	35	HIST	histone H2B type 1-C/E/F/G/I [Homo sapiens]	126	LAHYNKR	6	NP_003517.2	H2BC4	86	HIST	histone H2B type 1-C/E/F/G/I [Homo sapiens]	126			HIST1H3F-K123_X_FGD6-K634	1	29.81			1	29.81
H2BC4-K35_X_H2BC4-K86	KESYSVYVYK-LAHYNKR	DSSO	Intra	MS2_MS3	0	4	163.3	92.64	581.79	4	2324.14	45298	129.621	-0.175	49.07	Hs_HDAC1-Halo_293_Xlinking_3_CID25CID35.raw	NP_003517.2-NP_003517.2	KESYSVYVYK	1	NP_003517.2	H2BC4	35	HIST	histone H2B type 1-C/E/F/G/I [Homo sapiens]	126	LAHYNKR	6	NP_003517.2	H2BC4	86	HIST	histone H2B type 1-C/E/F/G/I [Homo sapiens]	126			HIST1H3F-K123_X_MRPS18B-K156	1	125.28			1	125.28
H2BC4-K35_X_H2BC4-K86	KESYSVYVYK-LAHYNKR	DSSO	Intra	MS2_MS3	0	4	160.46	87.96	581.789	4	2324.13	23674	90.4468	0.34996	49.07	Hs_HDAC1-Halo_293_Xlinking_3_CID25CID35.raw	NP_003517.2-NP_003517.2	KESYSVYVYK	1	NP_003517.2	H2BC4	35	HIST	histone H2B type 1-C/E/F/G/I [Homo sapiens]	126	LAHYNKR	6	NP_003517.2	H2BC4	86	HIST	histone H2B type 1-C/E/F/G/I [Homo sapiens]	126			HIST1H3F-K123_X_PARG-K496	1	100.24			1	100.24
H2BC4-K35_X_H2BC4-K86	KESYSVYVYK-LAHYNKR	DSSO	Intra	MS2_MS3	1	4	160.46	104.13	581.79	4	2324.14	41969	123.489	0.25703	45.23	Hs_HDAC1-Halo_293_Xlinking_3_CID25CID35.raw	NP_003517.2-NP_003517.2	KESYSVYVYK	1	NP_003517.2	H2BC4	35	HIST	histone H2B type 1-C/E/F/G/I [Homo sapiens]	126	LAHYNKR	6	NP_003517.2	H2BC4	86	HIST	histone H2B type 1-C/E/F/G/I [Homo sapiens]	126			HIST1H3F-K123_X_SH2D4A-K266	1	46.69			1	46.69
H2BC4-K35_X_H2BC4-K86	KESYSVYVYK-LAHYNKR	DSSO	Intra	MS2_MS3	0	3	160.46	83.34	581.789	4	2324.13	47362	134.235	1.10595	54.03	Hs_HDAC1-Halo_293_Xlinking_3_CID25CID35.raw	NP_003517.2-NP_003517.2	KESYSVYVYK	1	NP_003517.2	H2BC4	35	HIST	histone H2B type 1-C/E/F/G/I [Homo sapiens]	126	LAHYNKR	6	NP_003517.2	H2BC4	86	HIST	histone H2B type 1-C/E/F/G/I [Homo sapiens]	126			HIST1H3F-K19_X_COL24A1-K12	1	29.34			1	29.34
H2BC4-K35_X_H2BC4-K86	KESYSVYVYK-LAHYNKR	DSSO	Intra	MS2_MS3	1	4	160.46	92.58	581.791	4	2324.14	30856	103.546	0.18009	49.07	Hs_HDAC1-Halo_293_Xlinking_3_CID25CID35.raw	NP_003517.2-NP_003517.2	KESYSVYVYK	1	NP_003517.2	H2BC4	35	HIST	histone H2B type 1-C/E/F/G/I [Homo sapiens]	126	LAHYNKR	6	NP_003517.2	H2BC4	86	HIST	histone H2B type 1-C/E/F/G/I [Homo sapiens]	126			HIST1H3F-K24_X_HIST1H3F-K5			1	178.79	1	178.79
H2BC4-K35_X_H2BC4-K86	KESYSVYVYK-LAHYNKR	DSSO	Intra	MS2_MS3	0	4	160.36	75.54	581.79	4	2324.14	27664	98.0607	0.50427	45.23	Hs_HDAC1-Halo_293_Xlinking_3_CID25CID35.raw	NP_003517.2-NP_003517.2	KESYSVYVYK	1	NP_003517.2	H2BC4	35	HIST	histone H2B type 1-C/E/F/G/I [Homo sapiens]	126	LAHYNKR	6	NP_003517.2	H2BC4	86	HIST	histone H2B type 1-C/E/F/G/I [Homo sapiens]	126			HIST1H3F-K5_X_HIST1H3F-K123			10	207.25	10	207.25
H2BC4-K35_X_H2BC4-K86	KESYSVYVYK-LAHYNKR	DSSO	Intra	MS2_MS3	1	4	160.36	90.02	581.788	4	2324.13	26149	95.305	0.72039	45.23	Hs_HDAC1-Halo_293_Xlinking_3_CID25CID35.raw	NP_003517.2-NP_003517.2	KESYSVYVYK	1	NP_003517.2	H2BC4	35	HIST	histone H2B type 1-C/E/F/G/I [Homo sapiens]	126	LAHYNKR	6	NP_003517.2	H2BC4	86	HIST	histone H2B type 1-C/E/F/G/I [Homo sapiens]	126			HIST1H3F-K5_X_HIST1H3F-K57			12	265.37	12	265.37
H2BC4-K35_X_H2BC4-K86	KESYSVYVYK-LAHYNKR	DSSO	Intra	MS2_MS3	0	4	158.45	87.78	581.79	4	2324.14	29407	100.879	0.47699	42.1	Hs_HDAC1-Halo_293_Xlinking_3_CID25CID35.raw	NP_003517.2-NP_003517.2	KESYSVYVYK	1	NP_003517.2	H2BC4	35	HIST	histone H2B type 1-C/E/F/G/I [Homo sapiens]	126	LAHYNKR	6	NP_003517.2	H2BC4	86	HIST	histone H2B type 1-C/E/F/G/I [Homo sapiens]	126			HIST1H3F-K5_X_HIST4H4-K32	3	149.69			3	149.69
H2BC4-K35_X_H2BC4-K86	KESYSVYVYK-LAHYNKR	DSSO	Intra	MS2_MS3	0	4	158.08	89.17	581.789	4	2324.13	22407	88.0319	0.4269	49.07	Hs_HDAC1-Halo_293_Xlinking_3_CID25CID35.raw	NP_003517.2-NP_003517.2	KESYSVYVYK	1	NP_003517.2	H2BC4	35	HIST	histone H2B type 1-C/E/F/G/I [Homo sapiens]	126	LAHYNKR	6	NP_003517.2	H2BC4	86	HIST	histone H2B type 1-C/E/F/G/I [Homo sapiens]	126			HIST1H3F-K5_X_IGFN1-K263	1	34.75			1	34.75
H2BC4-K35_X_H2BC4-K86	KESYSVYVYK-LAHYNKR	DSSO	Intra	MS2_MS3	0	4	158.08	85.53	581.79	4	2324.14	24804	92.5104	0.85914	45.23	Hs_HDAC1-Halo_293_Xlinking_3_CID25CID35.raw	NP_003517.2-NP_003517.2	KESYSVYVYK	1	NP_003517.2	H2BC4	35	HIST	histone H2B type 1-C/E/F/G/I [Homo sapiens]	126	LAHYNKR	6	NP_003517.2	H2BC4	86	HIST	histone H2B type 1-C/E/F/G/I [Homo sapiens]	126			HIST1H3F-K5_X_MRPS18B-K156	1	107.9			1	107.9
H2BC4-K35_X_H2BC4-K86	KESYSVYVYK-LAHYNKR	DSSO	Intra	MS2_MS3	0	4	156.83	88.31	581.79	4	2324.14	24053	91.1116	0.81289	45.23	Hs_HDAC1-Halo_293_Xlinking_3_CID25CID35.raw	NP_003517.2-NP_003517.2	KESYSVYVYK	1	NP_003517.2	H2BC4	35	HIST	histone H2B type 1-C/E/F/G/I [Homo sapiens]	126	LAHYNKR	6	NP_003517.2	H2BC4	86	HIST	histone H2B type 1-C/E/F/G/I [Homo sapiens]	126			HIST1H3F-K5_X_MYO3B-K523	1	50.12			1	50.12
H2BC4-K35_X_H2BC4-K86	KESYSVYVYK-LAHYNKR	DSSO	Intra	MS2_MS3	0	4	156.83	99.74	581.79	4	2324.14	44229	127.56	0.5501	45.23	Hs_HDAC1-Halo_293_Xlinking_3_CID25CID35.raw	NP_003517.2-NP_003517.2	KESYSVYVYK	1	NP_003517.2	H2BC4	35	HIST	histone H2B type 1-C/E/F/G/I [Homo sapiens]	126	LAHYNKR	6	NP_003517.2	H2BC4	86	HIST	histone H2B type 1-C/E/F/G/I [Homo sapiens]	126			HIST1H3F-K57_X_ADGRV1-K258	3	40.04			3	40.04
H2BC4-K35_X_H2BC4-K86	KESYSVYVYK-LAHYNKR	DSSO	Intra	MS2_MS3	0	4	156.83	94.46	581.789	4	2324.14	46565	132.303	0.01022	49.07	Hs_HDAC1-Halo_293_Xlinking_3_CID25CID35.raw	NP_003517.2-NP_003517.2	KESYSVYVYK	1	NP_003517.2	H2BC4	35	HIST	histone H2B type 1-C/E/F/G/I [Homo sapiens]	126	LAHYNKR	6	NP_003517.2	H2BC4	86	HIST	histone H2B type 1-C/E/F/G/I [Homo sapiens]	126			HIST1H3F-K57_X_AMPD3-K740	1	37.38			1	37.38
H2BC4-K35_X_H2BC4-K86	KESYSVYVYK-LAHYNKR	DSSO	Intra	MS2_MS3	0	4	156.83	101.13	581.791	4	2324.14	20225	82.9472	-0.22167	45.23	Hs_HDAC1-Halo_293_Xlinking_3_CID25CID35.raw	NP_003517.2-NP_003517.2	KESYSVYVYK	1	NP_003517.2	H2BC4	35	HIST	histone H2B type 1-C/E/F/G/I [Homo sapiens]	126	LAHYNKR	6	NP_003517.2	H2BC4	86	HIST	histone H2B type 1-C/E/F/G/I [Homo sapiens]	126			HIST1H3F-K57_X_ARAP1-K586	2	251.58			2	251.58
H2BC4-K35_X_H2BC4-K86	KESYSVYVYK-LAHYNKR	DSSO	Intra	MS2_MS3	0	4	156.18	75.86	581.79	4	2324.14	24074	91.1408	0.13363	45.23	Hs_HDAC1-Halo_293_Xlinking_3_CID25CID35.raw	NP_003517.2-NP_003517.2	KESYSVYVYK	1	NP_003517.2	H2BC4	35	HIST	histone H2B type 1-C/E/F/G/I [Homo sapiens]	126	LAHYNKR	6	NP_003517.2	H2BC4	86	HIST	histone H2B type 1-C/E/F/G/I [Homo sapiens]	126			HIST1H3F-K57_X_BORA-K130	1	33.81			1	33.81
H2BC4-K35_X_H2BC4-K86	KESYSVYVYK-LAHYNKR	DSSO	Intra	MS2_MS3	1	4	154.9	70.59	581.79	4	2324.14	32985	107.477	0.64302	45.23	Hs_HDAC1-Halo_293_Xlinking_3_CID25CID35.raw	NP_003517.2-NP_003517.2	KESYSVYVYK	1	NP_003517.2	H2BC4	35	HIST	histone H2B type 1-C/E/F/G/I [Homo sapiens]	126	LAHYNKR	6	NP_003517.2	H2BC4	86	HIST	histone H2B type 1-C/E/F/G/I [Homo sapiens]	126			HIST1H3F-K57_X_CEP290-K1197	1	26.12			1	26.12
H2BC4-K35_X_H2BC4-K86	KESYSVYVYK-LAHYNKR	DSSO	Intra	MS2_MS3	1	2	154.85	98.62	581.788	4	2324.13	49000	138.562	0.51961	33.37	Hs_HDAC1-Halo_293_Xlinking_3_CID25CID35.raw	NP_003517.2-NP_003517.2	KESYSVYVYK	1	NP_003517.2	H2BC4	35	HIST	histone H2B type 1-C/E/F/G/I [Homo sapiens]	126	LAHYNKR	6	NP_003517.2	H2BC4	86	HIST	histone H2B type 1-C/E/F/G/I [Homo sapiens]	126			HIST1H3F-K57_X_CPLANE1-K1186	1	250.94			1	250.94
H2BC4-K35_X_H2BC4-K86	KESYSVYVYK-LAHYNKR	DSSO	Intra	MS2_MS3	0	4	154.85	86.85	581.79	4	2324.14	21085	85.0854	0.08737	49.07	Hs_HDAC1-Halo_293_Xlinking_3_CID25CID35.raw	NP_003517.2-NP_003517.2	KESYSVYVYK	1	NP_003517.2	H2BC4	35	HIST	histone H2B type 1-C/E/F/G/I [Homo sapiens]	126	LAHYNKR	6	NP_003517.2	H2BC4	86	HIST	histone H2B type 1-C/E/F/G/I [Homo sapiens]	126			HIST1H3F-K57_X_FANCI-K1015	1	168.4			1	168.4
H2BC4-K35_X_H2BC4-K86	KESYSVYVYK-LAHYNKR	DSSO	Intra	MS2_MS3	0	4	154.85	74.53	581.789	4	2324.13	26131	95.2789	0.73573	45.23	Hs_HDAC1-Halo_293_Xlinking_3_CID25CID35.raw	NP_003517.2-NP_003517.2	KESYSVYVYK	1	NP_003517.2	H2BC4	35	HIST	histone H2B type 1-C/E/F/G/I [Homo sapiens]	126	LAHYNKR	6	NP_003517.2	H2BC4	86	HIST	histone H2B type 1-C/E/F/G/I [Homo sapiens]	126			HIST1H3F-K57_X_FBXL19-K69	1	29.47			1	29.47
H2BC4-K35_X_H2BC4-K86	KESYSVYVYK-LAHYNKR	DSSO	Intra	MS2_MS3	0	4	154.05	92.86	581.791	4	2324.14	17731	75.466	-1.13113	45.23	Hs_HDAC1-Halo_293_Xlinking_3_CID25CID35.raw	NP_003517.2-NP_003517.2	KESYSVYVYK	1	NP_003517.2	H2BC4	35	HIST	histone H2B type 1-C/E/F/G/I [Homo sapiens]	126	LAHYNKR	6	NP_003517.2	H2BC4	86	HIST	histone H2B type 1-C/E/F/G/I [Homo sapiens]	126			HIST1H3F-K57_X_GRP-K68	1	32.11			1	32.11
H2BC4-K35_X_H2BC4-K86	KESYSVYVYK-LAHYNKR	DSSO	Intra	MS2_MS3	0	3	154.01	75.11	581.788	4	2324.13	16399	69.1486	0.40965	45.23	Hs_HDAC1-Halo_293_Xlinking_3_CID25CID35.raw	NP_003517.2-NP_003517.2	KESYSVYVYK	1	NP_003517.2	H2BC4	35	HIST	histone H2B type 1-C/E/F/G/I [Homo sapiens]	126	LAHYNKR	6	NP_003517.2	H2BC4	86	HIST	histone H2B type 1-C/E/F/G/I [Homo sapiens]	126			HIST1H3F-K57_X_H2AC1-K76	5	240.23			5	240.23
H2BC4-K35_X_H2BC4-K86	KESYSVYVYK-LAHYNKR	DSSO	Intra	MS2_MS3	0	4	152.97	100.08	581.792	4	2324.15	17923	76.2577	-0.63772	54.03	Hs_HDAC1-Halo_293_Xlinking_3_CID25CID35.raw	NP_003517.2-NP_003517.2	KESYSVYVYK	1	NP_003517.2	H2BC4	35	HIST	histone H2B type 1-C/E/F/G/I [Homo sapiens]	126	LAHYNKR	6	NP_003517.2	H2BC4	86	HIST	histone H2B type 1-C/E/F/G/I [Homo sapiens]	126			HIST1H3F-K57_X_HIST1H3F-K24			10	268.65	10	268.65
H2BC4-K35_X_H2BC4-K86	KESYSVYVYK-LAHYNKR	DSSO	Intra	MS2_MS3	1	4	151.75	89.67	581.79	4	2324.14	41561	122.803	0.16453	49.07	Hs_HDAC1-Halo_293_Xlinking_3_CID25CID35.raw	NP_003517.2-NP_003517.2	KESYSVYVYK	1	NP_003517.2	H2BC4	35	HIST	histone H2B type 1-C/E/F/G/I [Homo sapiens]	126	LAHYNKR	6	NP_003517.2	H2BC4	86	HIST	histone H2B type 1-C/E/F/G/I [Homo sapiens]	126			HIST1H3F-K57_X_HIST4H4-K45	2	211.53			2	211.53
H2BC4-K35_X_H2BC4-K86	KESYSVYVYK-LAHYNKR	DSSO	Intra	MS2_MS3	0	4	149.01	79.15	581.789	4	2324.13	44585	128.23	0.55052	49.07	Hs_HDAC1-Halo_293_Xlinking_3_CID25CID35.raw	NP_003517.2-NP_003517.2	KESYSVYVYK	1	NP_003517.2	H2BC4	35	HIST	histone H2B type 1-C/E/F/G/I [Homo sapiens]	126	LAHYNKR	6	NP_003517.2	H2BC4	86	HIST	histone H2B type 1-C/E/F/G/I [Homo sapiens]	126			HIST1H3F-K57_X_JAKMIP2-K412	4	40.04			4	40.04
H2BC4-K35_X_H2BC4-K86	SRKESYSVYVYK-LAHYNKR	DSSO	Intra	MS2_MS3	0	4	148.89	42.11	642.571	4	2567.26	49345	139.332	0.316	61.04	Hs_HDAC1-Halo_293_Xlinking_3_CID25CID35.raw	NP_003517.2-NP_003517.2	SRKESYSVYVYK	3	NP_003517.2	H2BC4	35	HIST	histone H2B type 1-C/E/F/G/I [Homo sapiens]	126	LAHYNKR	6	NP_003517.2	H2BC4	86	HIST	histone H2B type 1-C/E/F/G/I [Homo sapiens]	126			HIST1H3F-K57_X_MRPS18B-K156	5	275.2			5	275.2
H2BC4-K35_X_H2BC4-K86	KESYSVYVYK-LAHYNKR	DSSO	Intra	MS2_MS3	0	3	147.95	91	581.789	4	2324.13	22022	87.2483	0.41134	54.03	Hs_HDAC1-Halo_293_Xlinking_3_CID25CID35.raw	NP_003517.2-NP_003517.2	KESYSVYVYK	1	NP_003517.2	H2BC4	35	HIST	histone H2B type 1-C/E/F/G/I [Homo sapiens]	126	LAHYNKR	6	NP_003517.2	H2BC4	86	HIST	histone H2B type 1-C/E/F/G/I [Homo sapiens]	126			HIST1H3F-K57_X_MYH8-K192	2	39.51			2	39.51
H2BC4-K35_X_H2BC4-K86	KESYSVYVYK-LAHYNKR	DSSO	Intra	MS2_MS3	0	4	147.75	94.86	581.789	4	2324.13	17265	73.2049	-1.7488	45.23	Hs_HDAC1-Halo_293_Xlinking_3_CID25CID35.raw	NP_003517.2-NP_003517.2	KESYSVYVYK	1	NP_003517.2	H2BC4	35	HIST	histone H2B type 1-C/E/F/G/I [Homo sapiens]	126	LAHYNKR	6	NP_003517.2	H2BC4	86	HIST	histone H2B type 1-C/E/F/G/I [Homo sapiens]	126			HIST1H3F-K57_X_MYO5A-K775	1	43.26			1	43.26
H2BC4-K35_X_H2BC4-K86	KESYSVYVYK-LAHYNKR	DSSO	Intra	MS2_MS3	0	4	147.75	94.72	581.791	4	2324.14	16298	68.7033	0.20909	61.04	Hs_HDAC1-Halo_293_Xlinking_3_CID25CID35.raw	NP_003517.2-NP_003517.2	KESYSVYVYK	1	NP_003517.2	H2BC4	35	HIST	histone H2B type 1-C/E/F/G/I [Homo sapiens]	126	LAHYNKR	6	NP_003517.2	H2BC4	86	HIST	histone H2B type 1-C/E/F/G/I [Homo sapiens]	126			HIST1H3F-K57_X_NYNRIN-K70	1	27.1			1	27.1
H2BC4-K35_X_H2BC4-K86	KESYSVYVYK-LAHYNKR	DSSO	Intra	MS2_MS3	0	4	147.75	92	581.789	4	2324.13	23323	89.7639	0.64302	45.23	Hs_HDAC1-Halo_293_Xlinking_3_CID25CID35.raw	NP_003517.2-NP_003517.2	KESYSVYVYK	1	NP_003517.2	H2BC4	35	HIST	histone H2B type 1-C/E/F/G/I [Homo sapiens]	126	LAHYNKR	6	NP_003517.2	H2BC4	86	HIST	histone H2B type 1-C/E/F/G/I [Homo sapiens]	126			HIST1H3F-K57_X_PET100-K64	1	39.97			1	39.97
H2BC4-K35_X_H2BC4-K86	KESYSVYVYK-LAHYNKR	DSSO	Intra	MS2_MS3	0	4	144.79	96.15	581.789	4	2324.14	42308	124.179	-0.05159	45.23	Hs_HDAC1-Halo_293_Xlinking_3_CID25CID35.raw	NP_003517.2-NP_003517.2	KESYSVYVYK	1	NP_003517.2	H2BC4	35	HIST	histone H2B type 1-C/E/F/G/I [Homo sapiens]	126	LAHYNKR	6	NP_003517.2	H2BC4	86	HIST	histone H2B type 1-C/E/F/G/I [Homo sapiens]	126			HIST1H3F-K57_X_PHLDA2-K1	1	36.59			1	36.59
H2BC4-K35_X_H2BC4-K86	KESYSVYVYK-LAHYNKR	DSSO	Intra	MS2_MS3	0	3	144.65	74.21	581.79	4	2324.14	76289	209.29	0.05647	49.07	Hs_HDAC1-Halo_293_Xlinking_3_CID25CID35.raw	NP_003517.2-NP_003517.2	KESYSVYVYK	1	NP_003517.2	H2BC4	35	HIST	histone H2B type 1-C/E/F/G/I [Homo sapiens]	126	LAHYNKR	6	NP_003517.2	H2BC4	86	HIST	histone H2B type 1-C/E/F/G/I [Homo sapiens]	126			HIST1H3F-K57_X_PSMB10-K223	1	70.12			1	70.12
H2BC4-K35_X_H2BC4-K86	KESYSVYVYK-LAHYNKR	DSSO	Intra	MS2_MS3	0	3	144.65	84.35	581.79	4	2324.14	22038	87.2882	0.44246	45.23	Hs_HDAC1-Halo_293_Xlinking_3_CID25CID35.raw	NP_003517.2-NP_003517.2	KESYSVYVYK	1	NP_003517.2	H2BC4	35	HIST	histone H2B type 1-C/E/F/G/I [Homo sapiens]	126	LAHYNKR	6	NP_003517.2	H2BC4	86	HIST	histone H2B type 1-C/E/F/G/I [Homo sapiens]	126			HIST1H3F-K57_X_SEPT1-K233	2	26.11			2	26.11
H2BC4-K35_X_H2BC4-K86	KESYSVYVYK-LAHYNKR	DSSO	Intra	MS2_MS3	0	4	142.98	96	581.789	4	2324.13	20809	84.4122	-0.22125	45.23	Hs_HDAC1-Halo_293_Xlinking_3_CID25CID35.raw	NP_003517.2-NP_003517.2	KESYSVYVYK	1	NP_003517.2	H2BC4	35	HIST	histone H2B type 1-C/E/F/G/I [Homo sapiens]	126	LAHYNKR	6	NP_003517.2	H2BC4	86	HIST	histone H2B type 1-C/E/F/G/I [Homo sapiens]	126			HIST1H3F-K57_X_SULF2-K694	2	69.19			2	69.19
H2BC4-K35_X_H2BC4-K86	KESYSVYVYK-LAHYNKR	DSSO	Intra	MS2_MS3	0	3	142.55	56.44	581.79	4	2324.14	19572	81.315	-0.52185	45.23	Hs_HDAC1-Halo_293_Xlinking_3_CID25CID35.raw	NP_003517.2-NP_003517.2	KESYSVYVYK	1	NP_003517.2	H2BC4	35	HIST	histone H2B type 1-C/E/F/G/I [Homo sapiens]	126	LAHYNKR	6	NP_003517.2	H2BC4	86	HIST	histone H2B type 1-C/E/F/G/I [Homo sapiens]	126			HIST1H3F-K57_X_XDH-K225	4	39.54			4	39.54
H2BC4-K35_X_H2BC4-K86	KESYSVYVYK-LAHYNKR	DSSO	Intra	MS2_MS3	0	3	142.55	86.83	581.789	4	2324.13	17385	73.8189	-0.90051	49.07	Hs_HDAC1-Halo_293_Xlinking_3_CID25CID35.raw	NP_003517.2-NP_003517.2	KESYSVYVYK	1	NP_003517.2	H2BC4	35	HIST	histone H2B type 1-C/E/F/G/I [Homo sapiens]	126	LAHYNKR	6	NP_003517.2	H2BC4	86	HIST	histone H2B type 1-C/E/F/G/I [Homo sapiens]	126			HIST1H3F-K57_X_ZFP91-K339	1	27.06			1	27.06
H2BC4-K35_X_H2BC4-K86	KESYSVYVYK-LAHYNKR	DSSO	Intra	MS2_MS3	0	4	142.55	81.36	581.789	4	2324.13	21385	85.8215	0.13384	45.23	Hs_HDAC1-Halo_293_Xlinking_3_CID25CID35.raw	NP_003517.2-NP_003517.2	KESYSVYVYK	1	NP_003517.2	H2BC4	35	HIST	histone H2B type 1-C/E/F/G/I [Homo sapiens]	126	LAHYNKR	6	NP_003517.2	H2BC4	86	HIST	histone H2B type 1-C/E/F/G/I [Homo sapiens]	126			HIST1H3F-K80_X_AANAT-K55	1	31			1	31
H2BC4-K35_X_H2BC4-K86	KESYSVYVYK-LAHYNKR	DSSO	Intra	MS2_MS3	0	4	142.36	89.9	581.791	4	2324.14	19287	80.566	0.22634	54.03	Hs_HDAC1-Halo_293_Xlinking_3_CID25CID35.raw	NP_003517.2-NP_003517.2	KESYSVYVYK	1	NP_003517.2	H2BC4	35	HIST	histone H2B type 1-C/E/F/G/I [Homo sapiens]	126	LAHYNKR	6	NP_003517.2	H2BC4	86	HIST	histone H2B type 1-C/E/F/G/I [Homo sapiens]	126			HIST1H3F-K80_X_ASPG-K221	1	27.86			1	27.86
H2BC4-K35_X_H2BC4-K86	KESYSVYVYK-LAHYNKR	DSSO	Intra	MS2_MS3	0	4	142.36	89.57	581.789	4	2324.13	18137	76.9659	-0.63793	45.23	Hs_HDAC1-Halo_293_Xlinking_3_CID25CID35.raw	NP_003517.2-NP_003517.2	KESYSVYVYK	1	NP_003517.2	H2BC4	35	HIST	histone H2B type 1-C/E/F/G/I [Homo sapiens]	126	LAHYNKR	6	NP_003517.2	H2BC4	86	HIST	histone H2B type 1-C/E/F/G/I [Homo sapiens]	126			HIST1H3F-K80_X_ASPG-K225	4	46.59			4	46.59
H2BC4-K35_X_H2BC4-K86	KESYSVYVYK-LAHYNKR	DSSO	Intra	MS2_MS3	1	4	135.72	84.45	581.792	4	2324.15	45947	130.983	-0.34486	45.23	Hs_HDAC1-Halo_293_Xlinking_3_CID25CID35.raw	NP_003517.2-NP_003517.2	KESYSVYVYK	1	NP_003517.2	H2BC4	35	HIST	histone H2B type 1-C/E/F/G/I [Homo sapiens]	126	LAHYNKR	6	NP_003517.2	H2BC4	86	HIST	histone H2B type 1-C/E/F/G/I [Homo sapiens]	126			HIST1H3F-K80_X_CCDC34-K174	1	31.3			1	31.3
H2BC4-K35_X_H2BC4-K86	KESYSVYVYK-LAHYNKR	DSSO	Intra	MS2_MS3	0	4	135.72	80.16	581.792	4	2324.14	47921	135.78	0.09373	49.07	Hs_HDAC1-Halo_293_Xlinking_3_CID25CID35.raw	NP_003517.2-NP_003517.2	KESYSVYVYK	1	NP_003517.2	H2BC4	35	HIST	histone H2B type 1-C/E/F/G/I [Homo sapiens]	126	LAHYNKR	6	NP_003517.2	H2BC4	86	HIST	histone H2B type 1-C/E/F/G/I [Homo sapiens]	126			HIST1H3F-K80_X_CEBPA-K387	1	205.07			1	205.07
H2BC4-K35_X_H2BC4-K86	KESYSVYVYK-LAHYNKR	DSSO	Intra	MS2_MS3	0	3	135.55	83.05	581.791	4	2324.14	17081	72.3089	-0.90093	45.23	Hs_HDAC1-Halo_293_Xlinking_3_CID25CID35.raw	NP_003517.2-NP_003517.2	KESYSVYVYK	1	NP_003517.2	H2BC4	35	HIST	histone H2B type 1-C/E/F/G/I [Homo sapiens]	126	LAHYNKR	6	NP_003517.2	H2BC4	86	HIST	histone H2B type 1-C/E/F/G/I [Homo sapiens]	126			HIST1H3F-K80_X_CEBPZ-K323	1	179.95			1	179.95
H2BC4-K35_X_H2BC4-K86	KESYSVYVYK-LAHYNKR	DSSO	Intra	MS2_MS3	0	4	133.83	49.52	581.791	4	2324.14	21376	85.803	0.22634	49.07	Hs_HDAC1-Halo_293_Xlinking_3_CID25CID35.raw	NP_003517.2-NP_003517.2	KESYSVYVYK	1	NP_003517.2	H2BC4	35	HIST	histone H2B type 1-C/E/F/G/I [Homo sapiens]	126	LAHYNKR	6	NP_003517.2	H2BC4	86	HIST	histone H2B type 1-C/E/F/G/I [Homo sapiens]	126			HIST1H3F-K80_X_CLDN17-K218	1	122.34			1	122.34
H2BC4-K35_X_H2BC4-K86	KESYSVYVYK-LAHYNKR	DSSO	Intra	MS2_MS3	0	4	133.83	65.32	581.791	4	2324.14	17407	73.9325	-0.56056	54.03	Hs_HDAC1-Halo_293_Xlinking_3_CID25CID35.raw	NP_003517.2-NP_003517.2	KESYSVYVYK	1	NP_003517.2	H2BC4	35	HIST	histone H2B type 1-C/E/F/G/I [Homo sapiens]	126	LAHYNKR	6	NP_003517.2	H2BC4	86	HIST	histone H2B type 1-C/E/F/G/I [Homo sapiens]	126			HIST1H3F-K80_X_COL6A5-K1667	5	25.94			5	25.94
H2BC4-K35_X_H2BC4-K86	SRKESYSVYVYK-LAHYNKR	DSSO	Intra	MS2_MS3	0	4	132.9	52.59	642.573	4	2567.27	49144	138.905	0.83778	61.04	Hs_HDAC1-Halo_293_Xlinking_3_CID25CID35.raw	NP_003517.2-NP_003517.2	SRKESYSVYVYK	3	NP_003517.2	H2BC4	35	HIST	histone H2B type 1-C/E/F/G/I [Homo sapiens]	126	LAHYNKR	6	NP_003517.2	H2BC4	86	HIST	histone H2B type 1-C/E/F/G/I [Homo sapiens]	126			HIST1H3F-K80_X_FAM186B-K671	1	21.53			1	21.53
H2BC4-K35_X_H2BC4-K86	SRKESYSVYVYK-LAHYNKR	DSSO	Intra	MS2_MS3	0	4	132.9	67.55	642.573	4	2567.27	48864	138.266	0.66858	61.04	Hs_HDAC1-Halo_293_Xlinking_3_CID25CID35.raw	NP_003517.2-NP_003517.2	SRKESYSVYVYK	3	NP_003517.2	H2BC4	35	HIST	histone H2B type 1-C/E/F/G/I [Homo sapiens]	126	LAHYNKR	6	NP_003517.2	H2BC4	86	HIST	histone H2B type 1-C/E/F/G/I [Homo sapiens]	126			HIST1H3F-K80_X_HIST4H4-K78	11	193.22			11	193.22
H2BC4-K35_X_H2BC4-K86	KESYSVYVYK-LAHYNKR	DSSO	Intra	MS2_MS3	0	3	132.88	72.79	581.789	4	2324.14	18151	77.0177	-0.85405	49.07	Hs_HDAC1-Halo_293_Xlinking_3_CID25CID35.raw	NP_003517.2-NP_003517.2	KESYSVYVYK	1	NP_003517.2	H2BC4	35	HIST	histone H2B type 1-C/E/F/G/I [Homo sapiens]	126	LAHYNKR	6	NP_003517.2	H2BC4	86	HIST	histone H2B type 1-C/E/F/G/I [Homo sapiens]	126			HIST1H3F-K80_X_MAGED1-K589	1	27.65			1	27.65
H2BC4-K35_X_H2BC4-K86	KESYSVYVYK-LAHYNKR	DSSO	Intra	MS2_MS3	0	4	132.88	72.9	581.791	4	2324.14	21674	86.5042	0.36551	54.03	Hs_HDAC1-Halo_293_Xlinking_3_CID25CID35.raw	NP_003517.2-NP_003517.2	KESYSVYVYK	1	NP_003517.2	H2BC4	35	HIST	histone H2B type 1-C/E/F/G/I [Homo sapiens]	126	LAHYNKR	6	NP_003517.2	H2BC4	86	HIST	histone H2B type 1-C/E/F/G/I [Homo sapiens]	126			HIST1H3F-K80_X_MED28-K106	1	34.81			1	34.81
H2BC4-K35_X_H2BC4-K86	KESYSVYVYK-LAHYNKR	DSSO	Intra	MS2_MS3	0	3	131.45	78.07	581.79	4	2324.14	21689	86.5297	0.62746	49.07	Hs_HDAC1-Halo_293_Xlinking_3_CID25CID35.raw	NP_003517.2-NP_003517.2	KESYSVYVYK	1	NP_003517.2	H2BC4	35	HIST	histone H2B type 1-C/E/F/G/I [Homo sapiens]	126	LAHYNKR	6	NP_003517.2	H2BC4	86	HIST	histone H2B type 1-C/E/F/G/I [Homo sapiens]	126			HIST1H3F-K80_X_MRPL13-K30	1	26.12			1	26.12
H2BC4-K35_X_H2BC4-K86	KESYSVYVYK-LAHYNKR	DSSO	Intra	MS2_MS3	0	3	131.12	87.93	581.79	4	2324.14	16585	69.9954	-0.29819	45.23	Hs_HDAC1-Halo_293_Xlinking_3_CID25CID35.raw	NP_003517.2-NP_003517.2	KESYSVYVYK	1	NP_003517.2	H2BC4	35	HIST	histone H2B type 1-C/E/F/G/I [Homo sapiens]	126	LAHYNKR	6	NP_003517.2	H2BC4	86	HIST	histone H2B type 1-C/E/F/G/I [Homo sapiens]	126			HIST1H3F-K80_X_MYH1-K1591	1	27.1			1	27.1
H2BC4-K35_X_H2BC4-K86	KESYSVYVYK-LAHYNKR	DSSO	Intra	MS2_MS3	0	3	127.76	65.62	581.792	4	2324.15	16781	70.8703	-0.33021	54.03	Hs_HDAC1-Halo_293_Xlinking_3_CID25CID35.raw	NP_003517.2-NP_003517.2	KESYSVYVYK	1	NP_003517.2	H2BC4	35	HIST	histone H2B type 1-C/E/F/G/I [Homo sapiens]	126	LAHYNKR	6	NP_003517.2	H2BC4	86	HIST	histone H2B type 1-C/E/F/G/I [Homo sapiens]	126			HIST1H3F-K80_X_R3HDM4-K47	2	55.72			2	55.72
H2BC4-K35_X_H2BC4-K86	KESYSVYVYK-LAHYNKR	DSSO	Intra	MS2_MS3	1	2	127.44	66.24	581.801	4	2324.18	48455	137.235	0.07161	45.23	Hs_HDAC1-Halo_293_Xlinking_3_CID25CID35.raw	NP_003517.2-NP_003517.2	KESYSVYVYK	1	NP_003517.2	H2BC4	35	HIST	histone H2B type 1-C/E/F/G/I [Homo sapiens]	126	LAHYNKR	6	NP_003517.2	H2BC4	86	HIST	histone H2B type 1-C/E/F/G/I [Homo sapiens]	126			HIST1H3F-K80_X_SLC25A6-K43	5	68.73			5	68.73
H2BC4-K35_X_H2BC4-K86	KESYSVYVYK-LAHYNKR	DSSO	Intra	MS2_MS3	0	4	125.18	78.54	581.79	4	2324.14	47067	133.542	0.61212	45.23	Hs_HDAC1-Halo_293_Xlinking_3_CID25CID35.raw	NP_003517.2-NP_003517.2	KESYSVYVYK	1	NP_003517.2	H2BC4	35	HIST	histone H2B type 1-C/E/F/G/I [Homo sapiens]	126	LAHYNKR	6	NP_003517.2	H2BC4	86	HIST	histone H2B type 1-C/E/F/G/I [Homo sapiens]	126			HIST1H3F-K80_X_SPATA19-K55	2	26.67			2	26.67
H2BC4-K35_X_H2BC4-K86	KESYSVYVYK-LAHYNKR	DSSO	Intra	MS2_MS3	0	2	123.75	72.74	581.792	4	2324.14	16855	71.2543	-0.68524	54.03	Hs_HDAC1-Halo_293_Xlinking_3_CID25CID35.raw	NP_003517.2-NP_003517.2	KESYSVYVYK	1	NP_003517.2	H2BC4	35	HIST	histone H2B type 1-C/E/F/G/I [Homo sapiens]	126	LAHYNKR	6	NP_003517.2	H2BC4	86	HIST	histone H2B type 1-C/E/F/G/I [Homo sapiens]	126			HIST1H3F-K80_X_TET1-K1769	1	27.1			1	27.1
H2BC4-K35_X_H2BC4-K86	KESYSVYVYK-LAHYNKR	DSSO	Intra	MS2_MS3	0	3	123.75	80.07	581.79	4	2324.14	19415	80.9333	0.30349	54.03	Hs_HDAC1-Halo_293_Xlinking_3_CID25CID35.raw	NP_003517.2-NP_003517.2	KESYSVYVYK	1	NP_003517.2	H2BC4	35	HIST	histone H2B type 1-C/E/F/G/I [Homo sapiens]	126	LAHYNKR	6	NP_003517.2	H2BC4	86	HIST	histone H2B type 1-C/E/F/G/I [Homo sapiens]	126			HIST1H3F-K80_X_TP53BP2-K195	3	38.13			3	38.13
H2BC4-K35_X_H2BC4-K86	KESYSVYVYK-LAHYNKR	DSSO	Intra	MS2_MS3	0	4	121.5	74.86	581.792	4	2324.14	17764	75.6201	-0.17563	49.07	Hs_HDAC1-Halo_293_Xlinking_3_CID25CID35.raw	NP_003517.2-NP_003517.2	KESYSVYVYK	1	NP_003517.2	H2BC4	35	HIST	histone H2B type 1-C/E/F/G/I [Homo sapiens]	126	LAHYNKR	6	NP_003517.2	H2BC4	86	HIST	histone H2B type 1-C/E/F/G/I [Homo sapiens]	126			HIST1H3F-K80_X_TSR1-K219	1	22.23			1	22.23
H2BC4-K35_X_H2BC4-K86	KESYSVYVYK-LAHYNKR	DSSO	Intra	MS2_MS3	0	4	121.5	65.75	581.79	4	2324.14	17559	74.6779	-1.25602	45.23	Hs_HDAC1-Halo_293_Xlinking_3_CID25CID35.raw	NP_003517.2-NP_003517.2	KESYSVYVYK	1	NP_003517.2	H2BC4	35	HIST	histone H2B type 1-C/E/F/G/I [Homo sapiens]	126	LAHYNKR	6	NP_003517.2	H2BC4	86	HIST	histone H2B type 1-C/E/F/G/I [Homo sapiens]	126			HIST1H3F-K80_X_TTN-K17715	1	276.58			1	276.58
H2BC4-K35_X_H2BC4-K86	KESYSVYVYK-LAHYNKR	DSSO	Intra	MS2_MS3	0	4	120.45	73.39	581.79	4	2324.14	17253	73.1476	-1.65651	49.07	Hs_HDAC1-Halo_293_Xlinking_3_CID25CID35.raw	NP_003517.2-NP_003517.2	KESYSVYVYK	1	NP_003517.2	H2BC4	35	HIST	histone H2B type 1-C/E/F/G/I [Homo sapiens]	126	LAHYNKR	6	NP_003517.2	H2BC4	86	HIST	histone H2B type 1-C/E/F/G/I [Homo sapiens]	126			HIST1H3F-K80_X_ZNF48-K560	1	263.29			1	263.29
H2BC4-K35_X_H2BC4-K86	KESYSVYVYK-LAHYNKR	DSSO	Intra	MS2_MS3	0	3	113.15	65.58	581.791	4	2324.14	20788	84.3701	-0.2059	54.03	Hs_HDAC1-Halo_293_Xlinking_3_CID25CID35.raw	NP_003517.2-NP_003517.2	KESYSVYVYK	1	NP_003517.2	H2BC4	35	HIST	histone H2B type 1-C/E/F/G/I [Homo sapiens]	126	LAHYNKR	6	NP_003517.2	H2BC4	86	HIST	histone H2B type 1-C/E/F/G/I [Homo sapiens]	126			HIST4H4-K32_X_ADGRG6-K1123	2	39.54			2	39.54
H2BC4-K35_X_H2BC4-K86	KESYSVYVYK-LAHYNKR	DSSO	Intra	MS2_MS3	1	2	112.36	58.97	581.791	4	2324.14	75964	208.233	-0.52987	45.23	Hs_HDAC1-Halo_293_Xlinking_3_CID25CID35.raw	NP_003517.2-NP_003517.2	KESYSVYVYK	1	NP_003517.2	H2BC4	35	HIST	histone H2B type 1-C/E/F/G/I [Homo sapiens]	126	LAHYNKR	6	NP_003517.2	H2BC4	86	HIST	histone H2B type 1-C/E/F/G/I [Homo sapiens]	126			HIST4H4-K32_X_CACNA2D4-K542	1	49.03			1	49.03
H2BC4-K35_X_H2BC4-K86	KESYSVYVYK-LAHYNKR	DSSO	Intra	MS2_MS3	0	3	110.53	42.65	581.794	4	2324.15	17943	76.3504	-0.06778	45.23	Hs_HDAC1-Halo_293_Xlinking_3_CID25CID35.raw	NP_003517.2-NP_003517.2	KESYSVYVYK	1	NP_003517.2	H2BC4	35	HIST	histone H2B type 1-C/E/F/G/I [Homo sapiens]	126	LAHYNKR	6	NP_003517.2	H2BC4	86	HIST	histone H2B type 1-C/E/F/G/I [Homo sapiens]	126			HIST4H4-K32_X_CYTL1-K98	1	23.07			1	23.07
H2BC4-K35_X_H2BC4-K86	KESYSVYVYK-LAHYNKR	DSSO	Intra	MS2_MS3	0	3	110.47	57.44	581.788	4	2324.13	19876	82.1288	0.38065	49.07	Hs_HDAC1-Halo_293_Xlinking_3_CID25CID35.raw	NP_003517.2-NP_003517.2	KESYSVYVYK	1	NP_003517.2	H2BC4	35	HIST	histone H2B type 1-C/E/F/G/I [Homo sapiens]	126	LAHYNKR	6	NP_003517.2	H2BC4	86	HIST	histone H2B type 1-C/E/F/G/I [Homo sapiens]	126			HIST4H4-K32_X_DCAF4-K395	1	51.77			1	51.77
H2BC4-K35_X_H2BC4-K86	KESYSVYVYK-LAHYNKR	DSSO	Intra	MS2_MS3	0	4	99.97	49.99	581.79	4	2324.14	20205	82.907	0.27259	49.07	Hs_HDAC1-Halo_293_Xlinking_3_CID25CID35.raw	NP_003517.2-NP_003517.2	KESYSVYVYK	1	NP_003517.2	H2BC4	35	HIST	histone H2B type 1-C/E/F/G/I [Homo sapiens]	126	LAHYNKR	6	NP_003517.2	H2BC4	86	HIST	histone H2B type 1-C/E/F/G/I [Homo sapiens]	126			HIST4H4-K32_X_HAP1-K77	1	24.38			1	24.38
H2BC4-K35_X_H2BC4-K86	KESYSVYVYK-LAHYNKR	DSSO	Intra	MS2_MS3	0	2	93.1	46.03	581.79	4	2324.14	75924	208.163	-0.2984	45.23	Hs_HDAC1-Halo_293_Xlinking_3_CID25CID35.raw	NP_003517.2-NP_003517.2	KESYSVYVYK	1	NP_003517.2	H2BC4	35	HIST	histone H2B type 1-C/E/F/G/I [Homo sapiens]	126	LAHYNKR	6	NP_003517.2	H2BC4	86	HIST	histone H2B type 1-C/E/F/G/I [Homo sapiens]	126			HIST4H4-K32_X_KNG1-K305	2	49.03			2	49.03
HDAC1-K10_X_HDAC1-K50	KVCYYYDGDVGNYYYGQGHPMKPHR-KMEIYRPHK	DSSO	Intra	MS2_MS3	1	4	217.66	150.91	889.211	5	4442.02	24679	71.6318	1.53294	61.04	Hs_HDAC1-Halo_293_Xlinking_1_CID25CID35.raw	NP_004955.2-NP_004955.2	KVCYYYDGDVGNYYYGQGHPMKPHR	1	NP_004955.2	HDAC1	10	HDAC1/2	histone deacetylase 1 [Homo sapiens]	482	KMEIYRPHK	1	NP_004955.2	HDAC1	50	HDAC1/2	histone deacetylase 1 [Homo sapiens]	482			HIST4H4-K32_X_KNG1-K306	1	49.03			1	49.03
HDAC1-K10_X_HDAC1-K50	RKVCYYYDGDVGNYYYGQGHPMKPHR-KMEIYRPHK	DSSO	Intra	MS2_MS3	0	3	159.28	44.27	657.739	7	4598.13	23580	70.1999	1.89714	45.23	Hs_HDAC1-Halo_293_Xlinking_1_CID25CID35.raw	NP_004955.2-NP_004955.2	RKVCYYYDGDVGNYYYGQGHPMKPHR	2	NP_004955.2	HDAC1	10	HDAC1/2	histone deacetylase 1 [Homo sapiens]	482	KMEIYRPHK	1	NP_004955.2	HDAC1	50	HDAC1/2	histone deacetylase 1 [Homo sapiens]	482			HIST4H4-K32_X_LCA5-K507	1	29.81			1	29.81
HDAC1-K10_X_HDAC1-K50	KVCYYYDGDVGNYYYGQGHPMKPHR-KMEIYRPHK	DSSO	Intra	MS2_MS3	1	4	146.79	75.7	889.209	5	4442.01	24732	71.7025	2.07402	61.04	Hs_HDAC1-Halo_293_Xlinking_1_CID25CID35.raw	NP_004955.2-NP_004955.2	KVCYYYDGDVGNYYYGQGHPMKPHR	1	NP_004955.2	HDAC1	10	HDAC1/2	histone deacetylase 1 [Homo sapiens]	482	KMEIYRPHK	1	NP_004955.2	HDAC1	50	HDAC1/2	histone deacetylase 1 [Homo sapiens]	482			HIST4H4-K32_X_LRRIQ1-K840	1	185.57			1	185.57
HDAC1-K10_X_HDAC1-K50	RKVCYYYDGDVGNYYYGQGHPMKPHR-KMEIYRPHK	DSSO	Intra	MS2_MS3	1	2	134.26	39.17	573.648	8	4582.13	24405	71.2754	1.41647	50.07	Hs_HDAC1-Halo_293_Xlinking_1_CID25CID35.raw	NP_004955.2-NP_004955.2	RKVCYYYDGDVGNYYYGQGHPMKPHR	2	NP_004955.2	HDAC1	10	HDAC1/2	histone deacetylase 1 [Homo sapiens]	482	KMEIYRPHK	1	NP_004955.2	HDAC1	50	HDAC1/2	histone deacetylase 1 [Homo sapiens]	482			HIST4H4-K32_X_MRPL13-K30	4	29.47			4	29.47
HDAC1-K10_X_HDAC1-K50	RKVCYYYDGDVGNYYYGQGHPMKPHR-KMEIYRPHK	DSSO	Intra	MS2_MS3	0	2	123.21	21.5	657.738	7	4598.12	23503	70.1012	1.59384	45.23	Hs_HDAC1-Halo_293_Xlinking_1_CID25CID35.raw	NP_004955.2-NP_004955.2	RKVCYYYDGDVGNYYYGQGHPMKPHR	2	NP_004955.2	HDAC1	10	HDAC1/2	histone deacetylase 1 [Homo sapiens]	482	KMEIYRPHK	1	NP_004955.2	HDAC1	50	HDAC1/2	histone deacetylase 1 [Homo sapiens]	482			HIST4H4-K32_X_MRPS18B-K156	4	160.18			4	160.18
HDAC1-K10_X_HDAC1-K50	KVCYYYDGDVGNYYYGQGHPMKPHR-KMEIYRPHK	DSSO	Intra	MS2_MS3	0	3	229.65	131.22	741.172	6	4442	23358	69.9125	1.7155	76.14	Hs_HDAC1-Halo_293_Xlinking_1_CID25CID35.raw	NP_004955.2-NP_004955.2	KVCYYYDGDVGNYYYGQGHPMKPHR	1	NP_004955.2	HDAC1	10	HDAC1/2	histone deacetylase 1 [Homo sapiens]	482	KMEIYRPHK	1	NP_004955.2	HDAC1	50	HDAC1/2	histone deacetylase 1 [Homo sapiens]	482			HIST4H4-K32_X_ZNF608-K1436	1	38.36			1	38.36
HDAC1-K10_X_HDAC1-K50	KVCYYYDGDVGNYYYGQGHPMKPHR-KMEIYRPHK	DSSO	Intra	MS2_MS3	1	6	200.73	121.73	886.009	5	4426.02	25361	72.517	1.526	61.04	Hs_HDAC1-Halo_293_Xlinking_1_CID25CID35.raw	NP_004955.2-NP_004955.2	KVCYYYDGDVGNYYYGQGHPMKPHR	1	NP_004955.2	HDAC1	10	HDAC1/2	histone deacetylase 1 [Homo sapiens]	482	KMEIYRPHK	1	NP_004955.2	HDAC1	50	HDAC1/2	histone deacetylase 1 [Homo sapiens]	482			HIST4H4-K78_X_H2BC4-K86	3	180.79			3	180.79
HDAC1-K10_X_HDAC1-K50	KVCYYYDGDVGNYYYGQGHPMKPHR-KMEIYRPHK	DSSO	Intra	MS2_MS3	1	4	196.04	117.3	738.509	6	4426.02	25269	72.3984	1.63137	54.03	Hs_HDAC1-Halo_293_Xlinking_1_CID25CID35.raw	NP_004955.2-NP_004955.2	KVCYYYDGDVGNYYYGQGHPMKPHR	1	NP_004955.2	HDAC1	10	HDAC1/2	histone deacetylase 1 [Homo sapiens]	482	KMEIYRPHK	1	NP_004955.2	HDAC1	50	HDAC1/2	histone deacetylase 1 [Homo sapiens]	482			HMG20A-K124_X_HMG20A-K143			5	196.78	5	196.78
HDAC1-K10_X_HDAC1-K50	KVCYYYDGDVGNYYYGQGHPMKPHR-KMEIYRPHK	DSSO	Intra	MS2_MS3	0	3	189.25	120.63	738.51	6	4426.02	25247	72.3716	2.12808	54.03	Hs_HDAC1-Halo_293_Xlinking_1_CID25CID35.raw	NP_004955.2-NP_004955.2	KVCYYYDGDVGNYYYGQGHPMKPHR	1	NP_004955.2	HDAC1	10	HDAC1/2	histone deacetylase 1 [Homo sapiens]	482	KMEIYRPHK	1	NP_004955.2	HDAC1	50	HDAC1/2	histone deacetylase 1 [Homo sapiens]	482			HMG20A-K241_X_HMG20A-K230			1	39.22	1	39.22
HDAC1-K10_X_HDAC1-K50	KVCYYYDGDVGNYYYGQGHPMKPHR-KMEIYRPHK	DSSO	Intra	MS2_MS3	0	4	180.34	100.02	743.844	6	4458.03	22345	68.5477	1.34596	76.14	Hs_HDAC1-Halo_293_Xlinking_1_CID25CID35.raw	NP_004955.2-NP_004955.2	KVCYYYDGDVGNYYYGQGHPMKPHR	1	NP_004955.2	HDAC1	10	HDAC1/2	histone deacetylase 1 [Homo sapiens]	482	KMEIYRPHK	1	NP_004955.2	HDAC1	50	HDAC1/2	histone deacetylase 1 [Homo sapiens]	482			HMGA2-K34_X_HMGA2-K26			2	301.92	2	301.92
HDAC1-K10_X_HDAC1-K50	KVCYYYDGDVGNYYYGQGHPMKPHR-KMEIYRPHK	DSSO	Intra	MS2_MS3	0	3	178.74	108.11	743.842	6	4458.01	22365	68.573	1.32287	76.14	Hs_HDAC1-Halo_293_Xlinking_1_CID25CID35.raw	NP_004955.2-NP_004955.2	KVCYYYDGDVGNYYYGQGHPMKPHR	1	NP_004955.2	HDAC1	10	HDAC1/2	histone deacetylase 1 [Homo sapiens]	482	KMEIYRPHK	1	NP_004955.2	HDAC1	50	HDAC1/2	histone deacetylase 1 [Homo sapiens]	482			HSPA1B-K246_X_HSPA1B-K56			2	206.93	2	206.93
HDAC1-K10_X_HDAC1-K50	KVCYYYDGDVGNYYYGQGHPMKPHR-KMEIYRPHK	DSSO	Intra	MS2_MS3	1	6	171.47	113.37	889.207	5	4442.01	23479	70.0682	1.43109	84.95	Hs_HDAC1-Halo_293_Xlinking_1_CID25CID35.raw	NP_004955.2-NP_004955.2	KVCYYYDGDVGNYYYGQGHPMKPHR	1	NP_004955.2	HDAC1	10	HDAC1/2	histone deacetylase 1 [Homo sapiens]	482	KMEIYRPHK	1	NP_004955.2	HDAC1	50	HDAC1/2	histone deacetylase 1 [Homo sapiens]	482			HSPA1B-K257_X_HSPA1B-K56			2	93.41	2	93.41
HDAC1-K165_X_HDAC1-K66	KSEASGFCYVNDIVLAILELLKYHQR-ANAEEMTKYHSDDYIK	DSSO	Intra	MS2_MS3	0	4	156.31	83.68	1031.7	5	5154.47	87872	160.495	1.84499	61.04	Hs_HDAC1-Halo_293_Xlinking_1_CID25CID35.raw	NP_004955.2-NP_004955.2	KSEASGFCYVNDIVLAILELLKYHQR	22	NP_004955.2	HDAC1	165	HDAC1/2	histone deacetylase 1 [Homo sapiens]	482	ANAEEMTKYHSDDYIK	8	NP_004955.2	HDAC1	66	HDAC1/2	histone deacetylase 1 [Homo sapiens]	482			HSPA1B-K319_X_EIF2AK2-K385	1	65.29			1	65.29
HDAC1-K200_X_HDAC1-K412	VMTVSFHKYGEYFPGTGDLR-ISICSSDKR	DSSO	Intra	MS2_MS3	1	0	46.69	16.75	706.136	5	3526.65	39550	91.3093	1.68341	61.04	Hs_HDAC1-Halo_293_Xlinking_1_CID25CID35.raw	NP_004955.2-NP_004955.2	VMTVSFHKYGEYFPGTGDLR	8	NP_004955.2	HDAC1	200	HDAC1/2	histone deacetylase 1 [Homo sapiens]	482	ISICSSDKR	8	NP_004955.2	HDAC1	412	HDAC1/2	histone deacetylase 1 [Homo sapiens]	482			HSPA1B-K415_X_HSPA1B-K526			1	177.97	1	177.97
HDAC1-K200_X_HDAC1-K412	VMTVSFHKYGEYFPGTGDLR-ISICSSDKR	DSSO	Intra	MS2_MS3	1	4	185.99	139.64	882.42	4	3526.66	39571	91.3356	1.45993	54.03	Hs_HDAC1-Halo_293_Xlinking_1_CID25CID35.raw	NP_004955.2-NP_004955.2	VMTVSFHKYGEYFPGTGDLR	8	NP_004955.2	HDAC1	200	HDAC1/2	histone deacetylase 1 [Homo sapiens]	482	ISICSSDKR	8	NP_004955.2	HDAC1	412	HDAC1/2	histone deacetylase 1 [Homo sapiens]	482			HSPA1B-K451_X_HSPA1B-K539			3	344.42	3	344.42
HDAC1-K200_X_HDAC1-K412	VMTVSFHKYGEYFPGTGDLR-ISICSSDKR	DSSO	Intra	MS2_MS3	0	5	170.16	119.62	882.42	4	3526.66	39549	91.307	1.2522	45.23	Hs_HDAC1-Halo_293_Xlinking_1_CID25CID35.raw	NP_004955.2-NP_004955.2	VMTVSFHKYGEYFPGTGDLR	8	NP_004955.2	HDAC1	200	HDAC1/2	histone deacetylase 1 [Homo sapiens]	482	ISICSSDKR	8	NP_004955.2	HDAC1	412	HDAC1/2	histone deacetylase 1 [Homo sapiens]	482			HSPA1B-K550_X_NEB-K1061	1	23.97			1	23.97
HDAC1-K220_X_HDAC1-K403	GKYYAVNYPLR-MLPHAPGVQMQAIPEDAIPEESGDEDEDDPDKR	DSSO	Intra	MS2_MS3	1	4	127.42	40.42	1027.27	5	5132.34	42950	95.8713	0.02284	49.07	Hs_HDAC1-Halo_293_Xlinking_1_CID25CID35.raw	NP_004955.2-NP_004955.2	GKYYAVNYPLR	2	NP_004955.2	HDAC1	220	HDAC1/2	histone deacetylase 1 [Homo sapiens]	482	MLPHAPGVQMQAIPEDAIPEESGDEDEDDPDKR	32	NP_004955.2	HDAC1	403	HDAC1/2	histone deacetylase 1 [Homo sapiens]	482			HSPA8-K319_X_HSPA1B-K325	1	77.45			1	77.45
HDAC1-K220_X_HDAC1-K403	GKYYAVNYPLR-MLPHAPGVQMQAIPEDAIPEESGDEDEDDPDKR	DSSO	Intra	MS2_MS3	1	1	115.3	98.72	1027.27	5	5132.34	42967	95.8924	3.09189	49.07	Hs_HDAC1-Halo_293_Xlinking_1_CID25CID35.raw	NP_004955.2-NP_004955.2	GKYYAVNYPLR	2	NP_004955.2	HDAC1	220	HDAC1/2	histone deacetylase 1 [Homo sapiens]	482	MLPHAPGVQMQAIPEDAIPEESGDEDEDDPDKR	32	NP_004955.2	HDAC1	403	HDAC1/2	histone deacetylase 1 [Homo sapiens]	482			HSPD1-K196_X_HSPD1-K218			3	249.36	3	249.36
HDAC1-K220_X_HDAC1-K403	GKYYAVNYPLR-MLPHAPGVQMQAIPEDAIPEESGDEDEDDPDKR	DSSO	Intra	MS2_MS3	1	0	73.21	66.01	1283.84	4	5132.36	43017	95.9568	6.36489	49.07	Hs_HDAC1-Halo_293_Xlinking_1_CID25CID35.raw	NP_004955.2-NP_004955.2	GKYYAVNYPLR	2	NP_004955.2	HDAC1	220	HDAC1/2	histone deacetylase 1 [Homo sapiens]	482	MLPHAPGVQMQAIPEDAIPEESGDEDEDDPDKR	32	NP_004955.2	HDAC1	403	HDAC1/2	histone deacetylase 1 [Homo sapiens]	482			HSPD1-K196_X_HSPD1-K387			1	117.82	1	117.82
HDAC1-K220_X_HDAC1-K403	GKYYAVNYPLR-MLPHAPGVQMQAIPEDAIPEESGDEDEDDPDKR	DSSO	Intra	MS2_MS3	1	2	69.34	61.7	1030.47	5	5148.33	42001	94.5863	2.04839	45.23	Hs_HDAC1-Halo_293_Xlinking_1_CID25CID35.raw	NP_004955.2-NP_004955.2	GKYYAVNYPLR	2	NP_004955.2	HDAC1	220	HDAC1/2	histone deacetylase 1 [Homo sapiens]	482	MLPHAPGVQMQAIPEDAIPEESGDEDEDDPDKR	32	NP_004955.2	HDAC1	403	HDAC1/2	histone deacetylase 1 [Homo sapiens]	482			HSPD1-K396_X_HSPD1-K196			1	37.38	1	37.38
HDAC1-K220_X_HDAC1-K403	GKYYAVNYPLR-MLPHAPGVQMQAIPEDAIPEESGDEDEDDPDKR	DSSO	Intra	MS2_MS3	1	2	57.49	40.81	1283.85	4	5132.38	43035	95.9797	11.5975	61.04	Hs_HDAC1-Halo_293_Xlinking_1_CID25CID35.raw	NP_004955.2-NP_004955.2	GKYYAVNYPLR	2	NP_004955.2	HDAC1	220	HDAC1/2	histone deacetylase 1 [Homo sapiens]	482	MLPHAPGVQMQAIPEDAIPEESGDEDEDDPDKR	32	NP_004955.2	HDAC1	403	HDAC1/2	histone deacetylase 1 [Homo sapiens]	482			HSPD1-K396_X_SCAF8-K620	1	45.93			1	45.93
HDAC1-K283_X_HDAC1-K242	GHAKCVEFVK-DGIDDESYEAIFKPVMSK	DSSO	Intra	MS2_MS3	0	4	126.07	93.01	844.647	4	3375.57	43960	97.2055	0.94572	54.03	Hs_HDAC1-Halo_293_Xlinking_1_CID25CID35.raw	NP_004955.2-NP_004955.2	GHAKCVEFVK	4	NP_004955.2	HDAC1	283	HDAC1/2	histone deacetylase 1 [Homo sapiens]	482	DGIDDESYEAIFKPVMSK	13	NP_004955.2	HDAC1	242	HDAC1/2	histone deacetylase 1 [Homo sapiens]	482			HSPD1-K473_X_HSPD1-K469			2	175.86	2	175.86
HDAC1-K403_X_HDAC1-K412	MLPHAPGVQMQAIPEDAIPEESGDEDEDDPDKR-ISICSSDKR	DSSO	Intra	MS2_MS3	1	3	114.97	63.04	971.638	5	4854.16	36371	87.1488	1.31292	50.07	Hs_HDAC1-Halo_293_Xlinking_1_CID25CID35.raw	NP_004955.2-NP_004955.2	MLPHAPGVQMQAIPEDAIPEESGDEDEDDPDKR	32	NP_004955.2	HDAC1	403	HDAC1/2	histone deacetylase 1 [Homo sapiens]	482	ISICSSDKR	8	NP_004955.2	HDAC1	412	HDAC1/2	histone deacetylase 1 [Homo sapiens]	482			HSPD1-K58_X_HSPD1-K75			3	182.92	3	182.92
HDAC1-K403_X_HDAC1-K412	MLPHAPGVQMQAIPEDAIPEESGDEDEDDPDKR-ISICSSDKR	DSSO	Intra	MS2_MS3	1	3	85.35	24.84	974.837	5	4870.15	31993	81.2947	2.09284	45.23	Hs_HDAC1-Halo_293_Xlinking_1_CID25CID35.raw	NP_004955.2-NP_004955.2	MLPHAPGVQMQAIPEDAIPEESGDEDEDDPDKR	32	NP_004955.2	HDAC1	403	HDAC1/2	histone deacetylase 1 [Homo sapiens]	482	ISICSSDKR	8	NP_004955.2	HDAC1	412	HDAC1/2	histone deacetylase 1 [Homo sapiens]	482			ING1-K49_X_HDAC1-K50	1	310.81			1	310.81
HDAC1-K403_X_HDAC1-K412	MLPHAPGVQMQAIPEDAIPEESGDEDEDDPDKR-ISICSSDKR	DSSO	Intra	MS2_MS3	1	1	62.52	25.14	974.844	5	4870.19	36506	87.325	10.0552	49.07	Hs_HDAC1-Halo_293_Xlinking_1_CID25CID35.raw	NP_004955.2-NP_004955.2	MLPHAPGVQMQAIPEDAIPEESGDEDEDDPDKR	32	NP_004955.2	HDAC1	403	HDAC1/2	histone deacetylase 1 [Homo sapiens]	482	ISICSSDKR	8	NP_004955.2	HDAC1	412	HDAC1/2	histone deacetylase 1 [Homo sapiens]	482			KDM1A-K300_X_ASPM-K784	1	35.1			1	35.1
HDAC1-K403_X_HDAC1-K412	MLPHAPGVQMQAIPEDAIPEESGDEDEDDPDKR-ISICSSDKR	DSSO	Intra	MS2_MS3	1	1	61.84	47.32	971.638	5	4854.16	36384	87.164	2.99269	49.07	Hs_HDAC1-Halo_293_Xlinking_1_CID25CID35.raw	NP_004955.2-NP_004955.2	MLPHAPGVQMQAIPEDAIPEESGDEDEDDPDKR	32	NP_004955.2	HDAC1	403	HDAC1/2	histone deacetylase 1 [Homo sapiens]	482	ISICSSDKR	8	NP_004955.2	HDAC1	412	HDAC1/2	histone deacetylase 1 [Homo sapiens]	482			KDM1A-K456_X_KDM1A-K460			1	305.43	1	305.43
HDAC1-K403_X_HDAC1-K412	MLPHAPGVQMQAIPEDAIPEESGDEDEDDPDKR-ISICSSDKR	DSSO	Intra	MS2_MS3	1	0	56.51	45.14	978.038	5	4886.16	31137	80.1651	4.57997	45.23	Hs_HDAC1-Halo_293_Xlinking_1_CID25CID35.raw	NP_004955.2-NP_004955.2	MLPHAPGVQMQAIPEDAIPEESGDEDEDDPDKR	32	NP_004955.2	HDAC1	403	HDAC1/2	histone deacetylase 1 [Homo sapiens]	482	ISICSSDKR	8	NP_004955.2	HDAC1	412	HDAC1/2	histone deacetylase 1 [Homo sapiens]	482			KDM1A-K641_X_PIK3R2-K590	1	28.51			1	28.51
HDAC1-K403_X_HDAC1-K412	MLPHAPGVQMQAIPEDAIPEESGDEDEDDPDKR-ISICSSDKR	DSSO	Intra	MS2_MS3	1	2	44.97	21.64	809.872	6	4854.2	36582	87.4254	9.71691	54.03	Hs_HDAC1-Halo_293_Xlinking_1_CID25CID35.raw	NP_004955.2-NP_004955.2	MLPHAPGVQMQAIPEDAIPEESGDEDEDDPDKR	32	NP_004955.2	HDAC1	403	HDAC1/2	histone deacetylase 1 [Homo sapiens]	482	ISICSSDKR	8	NP_004955.2	HDAC1	412	HDAC1/2	histone deacetylase 1 [Homo sapiens]	482			KDM1A-K768_X_KDM1A-K342			2	98.16	2	98.16
HDAC1-K403_X_HDAC1-K412	MLPHAPGVQMQAIPEDAIPEESGDEDEDDPDKR-ISICSSDKR	DSSO	Intra	MS2_MS3	1	1	39.54	29.13	978.037	5	4886.16	31157	80.1921	3.58065	45.23	Hs_HDAC1-Halo_293_Xlinking_1_CID25CID35.raw	NP_004955.2-NP_004955.2	MLPHAPGVQMQAIPEDAIPEESGDEDEDDPDKR	32	NP_004955.2	HDAC1	403	HDAC1/2	histone deacetylase 1 [Homo sapiens]	482	ISICSSDKR	8	NP_004955.2	HDAC1	412	HDAC1/2	histone deacetylase 1 [Homo sapiens]	482			LAMB2-K1769_X_LAMB2-K1748			1	66.68	1	66.68
HDAC1-K403_X_HDAC1-K412	MLPHAPGVQMQAIPEDAIPEESGDEDEDDPDKR-ISICSSDKR	DSSO	Intra	MS2_MS3	1	1	39.54	29.13	974.837	5	4870.16	31971	81.2657	2.72367	49.07	Hs_HDAC1-Halo_293_Xlinking_1_CID25CID35.raw	NP_004955.2-NP_004955.2	MLPHAPGVQMQAIPEDAIPEESGDEDEDDPDKR	32	NP_004955.2	HDAC1	403	HDAC1/2	histone deacetylase 1 [Homo sapiens]	482	ISICSSDKR	8	NP_004955.2	HDAC1	412	HDAC1/2	histone deacetylase 1 [Homo sapiens]	482			LIN7C-K187_X_HSPA1B-K246	1	28.4			1	28.4
HDAC1-K403_X_HDAC1-K412	MLPHAPGVQMQAIPEDAIPEESGDEDEDDPDKR-ISICSSDKR	DSSO	Intra	MS2_MS3	1	2	39.54	39.54	974.832	5	4870.13	36640	87.4994	-2.10135	45.23	Hs_HDAC1-Halo_293_Xlinking_1_CID25CID35.raw	NP_004955.2-NP_004955.2	MLPHAPGVQMQAIPEDAIPEESGDEDEDDPDKR	32	NP_004955.2	HDAC1	403	HDAC1/2	histone deacetylase 1 [Homo sapiens]	482	ISICSSDKR	8	NP_004955.2	HDAC1	412	HDAC1/2	histone deacetylase 1 [Homo sapiens]	482			LIN7C-K187_X_PHLPP1-K1073	1	28.4			1	28.4
HDAC1-K403_X_HDAC1-K412	MLPHAPGVQMQAIPEDAIPEESGDEDEDDPDKR-ISICSSDKR	DSSO	Intra	MS2_MS3	1	0	29.34	9.17	974.842	5	4870.18	35235	85.6047	8.11265	49.07	Hs_HDAC1-Halo_293_Xlinking_1_CID25CID35.raw	NP_004955.2-NP_004955.2	MLPHAPGVQMQAIPEDAIPEESGDEDEDDPDKR	32	NP_004955.2	HDAC1	403	HDAC1/2	histone deacetylase 1 [Homo sapiens]	482	ISICSSDKR	8	NP_004955.2	HDAC1	412	HDAC1/2	histone deacetylase 1 [Homo sapiens]	482			MAN2A2-K810_X_CACHD1-K806	1	30.6			1	30.6
HDAC1-K403_X_HDAC1-K412	MLPHAPGVQMQAIPEDAIPEESGDEDEDDPDKR-ISICSSDKR	DSSO	Intra	MS2_MS3	1	0	23.56	23.56	1218.29	4	4870.15	35298	85.6883	1.66117	54.03	Hs_HDAC1-Halo_293_Xlinking_1_CID25CID35.raw	NP_004955.2-NP_004955.2	MLPHAPGVQMQAIPEDAIPEESGDEDEDDPDKR	32	NP_004955.2	HDAC1	403	HDAC1/2	histone deacetylase 1 [Homo sapiens]	482	ISICSSDKR	8	NP_004955.2	HDAC1	412	HDAC1/2	histone deacetylase 1 [Homo sapiens]	482			MBD2-K382_X_GATAD2B-K147	2	342.11			2	342.11
HDAC1-K403_X_HDAC1-K412	MLPHAPGVQMQAIPEDAIPEESGDEDEDDPDKR-ISICSSDKR	DSSO	Intra	MS2_MS3	1	2	23.56	23.56	974.834	5	4870.14	36432	87.2277	-0.15881	45.23	Hs_HDAC1-Halo_293_Xlinking_1_CID25CID35.raw	NP_004955.2-NP_004955.2	MLPHAPGVQMQAIPEDAIPEESGDEDEDDPDKR	32	NP_004955.2	HDAC1	403	HDAC1/2	histone deacetylase 1 [Homo sapiens]	482	ISICSSDKR	8	NP_004955.2	HDAC1	412	HDAC1/2	histone deacetylase 1 [Homo sapiens]	482			MBD3-K109_X_DDX60-K342	1	38.02			1	38.02
HDAC1-K403_X_HDAC1-K412	MLPHAPGVQMQAIPEDAIPEESGDEDEDDPDKR-ISICSSDKR	DSSO	Intra	MS2_MS3	1	3	174.92	99.87	971.639	5	4854.17	44999	129.015	0.71878	50.07	Hs_HDAC1-Halo_293_Xlinking_3_CID25CID35.raw	NP_004955.2-NP_004955.2	MLPHAPGVQMQAIPEDAIPEESGDEDEDDPDKR	32	NP_004955.2	HDAC1	403	HDAC1/2	histone deacetylase 1 [Homo sapiens]	482	ISICSSDKR	8	NP_004955.2	HDAC1	412	HDAC1/2	histone deacetylase 1 [Homo sapiens]	482			MBD3-K109_X_HIBCH-K252	1	30.56			1	30.56
HDAC1-K403_X_HDAC1-K412	MLPHAPGVQMQAIPEDAIPEESGDEDEDDPDKR-ISICSSDKR	DSSO	Intra	MS2_MS3	1	4	166.77	87.46	971.635	5	4854.15	45060	129.113	0.9437	50.07	Hs_HDAC1-Halo_293_Xlinking_3_CID25CID35.raw	NP_004955.2-NP_004955.2	MLPHAPGVQMQAIPEDAIPEESGDEDEDDPDKR	32	NP_004955.2	HDAC1	403	HDAC1/2	histone deacetylase 1 [Homo sapiens]	482	ISICSSDKR	8	NP_004955.2	HDAC1	412	HDAC1/2	histone deacetylase 1 [Homo sapiens]	482			MBD3-K109_X_IMMT-K102	1	22.92			1	22.92
HDAC1-K403_X_HDAC1-K412	MLPHAPGVQMQAIPEDAIPEESGDEDEDDPDKR-ISICSSDKR	DSSO	Intra	MS2_MS3	1	3	93.19	42.31	971.638	5	4854.16	36899	87.8368	1.28321	49.07	Hs_HDAC1-Halo_293_Xlinking_1_CID25CID35.raw	NP_004955.2-NP_004955.2	MLPHAPGVQMQAIPEDAIPEESGDEDEDDPDKR	32	NP_004955.2	HDAC1	403	HDAC1/2	histone deacetylase 1 [Homo sapiens]	482	ISICSSDKR	8	NP_004955.2	HDAC1	412	HDAC1/2	histone deacetylase 1 [Homo sapiens]	482			MBD3-K157_X_GATAD2B-K147	1	315.06			1	315.06
HDAC1-K412_X_HDAC1-K220	ISICSSDKR-GKYYAVNYPLR	DSSO	Intra	MS2_MS3	1	4	229.61	141.6	642.316	4	2566.24	29227	77.6312	1.47852	61.04	Hs_HDAC1-Halo_293_Xlinking_1_CID25CID35.raw	NP_004955.2-NP_004955.2	ISICSSDKR	8	NP_004955.2	HDAC1	412	HDAC1/2	histone deacetylase 1 [Homo sapiens]	482	GKYYAVNYPLR	2	NP_004955.2	HDAC1	220	HDAC1/2	histone deacetylase 1 [Homo sapiens]	482			MBD3-K227_X_GATAD2B-K97	1	142.72			1	142.72
HDAC1-K412_X_HDAC1-K220	ISICSSDKR-GKYYAVNYPLR	DSSO	Intra	MS2_MS3	1	4	215.14	135.54	642.317	4	2566.25	29244	77.6516	2.44468	61.04	Hs_HDAC1-Halo_293_Xlinking_1_CID25CID35.raw	NP_004955.2-NP_004955.2	ISICSSDKR	8	NP_004955.2	HDAC1	412	HDAC1/2	histone deacetylase 1 [Homo sapiens]	482	GKYYAVNYPLR	2	NP_004955.2	HDAC1	220	HDAC1/2	histone deacetylase 1 [Homo sapiens]	482			MBD3-K90_X_MTA2-K282	3	223.88			3	223.88
HDAC1-K74_X_HDAC1-K89	YHSDDYIKFLR-SIRPDNMSEYSKQMQR	DSSO	Intra	MS2_MS3	1	4	278.64	206.92	896.67	4	3583.66	32654	82.1696	2.33311	61.04	Hs_HDAC1-Halo_293_Xlinking_1_CID25CID35.raw	NP_004955.2-NP_004955.2	YHSDDYIKFLR	8	NP_004955.2	HDAC1	74	HDAC1/2	histone deacetylase 1 [Homo sapiens]	482	SIRPDNMSEYSKQMQR	12	NP_004955.2	HDAC1	89	HDAC1/2	histone deacetylase 1 [Homo sapiens]	482			MIER1-K282_X_MIER1-K292			1	113.77	1	113.77
HDAC1-K74_X_HDAC1-K89	YHSDDYIKFLR-SIRPDNMSEYSKQMQR	DSSO	Intra	MS2_MS3	0	3	253.41	173.29	723.932	5	3615.63	28969	77.2994	0.86221	45.23	Hs_HDAC1-Halo_293_Xlinking_1_CID25CID35.raw	NP_004955.2-NP_004955.2	YHSDDYIKFLR	8	NP_004955.2	HDAC1	74	HDAC1/2	histone deacetylase 1 [Homo sapiens]	482	SIRPDNMSEYSKQMQR	12	NP_004955.2	HDAC1	89	HDAC1/2	histone deacetylase 1 [Homo sapiens]	482			MIER1-K282_X_MIER1-K304			4	194.84	4	194.84
HDAC1-K74_X_HDAC1-K89	YHSDDYIKFLR-SIRPDNMSEYSKQMQR	DSSO	Intra	MS2_MS3	0	6	240.8	191.92	896.667	4	3583.65	32518	81.9897	2.16098	61.04	Hs_HDAC1-Halo_293_Xlinking_1_CID25CID35.raw	NP_004955.2-NP_004955.2	YHSDDYIKFLR	8	NP_004955.2	HDAC1	74	HDAC1/2	histone deacetylase 1 [Homo sapiens]	482	SIRPDNMSEYSKQMQR	12	NP_004955.2	HDAC1	89	HDAC1/2	histone deacetylase 1 [Homo sapiens]	482			MIER1-K292_X_MIER1-K332			9	232.34	9	232.34
HDAC1-K74_X_HDAC1-K89	YHSDDYIKFLR-SIRPDNMSEYSKQMQR	DSSO	Intra	MS2_MS3	0	6	220.49	159.61	900.666	4	3599.64	32694	82.2246	-0.37247	45.23	Hs_HDAC1-Halo_293_Xlinking_1_CID25CID35.raw	NP_004955.2-NP_004955.2	YHSDDYIKFLR	8	NP_004955.2	HDAC1	74	HDAC1/2	histone deacetylase 1 [Homo sapiens]	482	SIRPDNMSEYSKQMQR	12	NP_004955.2	HDAC1	89	HDAC1/2	histone deacetylase 1 [Homo sapiens]	482			MIER1-K304_X_MIER1-K332			4	133.86	4	133.86
HDAC1-K74_X_HDAC1-K89	YHSDDYIKFLR-SIRPDNMSEYSKQMQR	DSSO	Intra	MS2_MS3	0	4	216.11	142.49	896.666	4	3583.64	33185	82.8721	1.50879	61.04	Hs_HDAC1-Halo_293_Xlinking_1_CID25CID35.raw	NP_004955.2-NP_004955.2	YHSDDYIKFLR	8	NP_004955.2	HDAC1	74	HDAC1/2	histone deacetylase 1 [Homo sapiens]	482	SIRPDNMSEYSKQMQR	12	NP_004955.2	HDAC1	89	HDAC1/2	histone deacetylase 1 [Homo sapiens]	482			MIER1-K315_X_MIER1-K332			3	161.2	3	161.2
HDAC1-K74_X_HDAC1-K89	YHSDDYIKFLR-SIRPDNMSEYSKQMQR	DSSO	Intra	MS2_MS3	0	6	198.97	144.46	896.669	4	3583.66	33207	82.8999	1.90367	61.04	Hs_HDAC1-Halo_293_Xlinking_1_CID25CID35.raw	NP_004955.2-NP_004955.2	YHSDDYIKFLR	8	NP_004955.2	HDAC1	74	HDAC1/2	histone deacetylase 1 [Homo sapiens]	482	SIRPDNMSEYSKQMQR	12	NP_004955.2	HDAC1	89	HDAC1/2	histone deacetylase 1 [Homo sapiens]	482			MIER1-K332_X_BAHD1-K734	2	59.82			2	59.82
HDAC1-K74_X_HDAC1-K89	YHSDDYIKFLR-SIRPDNMSEYSKQMQR	DSSO	Intra	MS2_MS3	0	4	197.93	147.57	896.668	4	3583.65	34225	84.2582	1.89115	61.04	Hs_HDAC1-Halo_293_Xlinking_1_CID25CID35.raw	NP_004955.2-NP_004955.2	YHSDDYIKFLR	8	NP_004955.2	HDAC1	74	HDAC1/2	histone deacetylase 1 [Homo sapiens]	482	SIRPDNMSEYSKQMQR	12	NP_004955.2	HDAC1	89	HDAC1/2	histone deacetylase 1 [Homo sapiens]	482			MIER1-K354_X_MIER1-K367			4	230.84	4	230.84
HDAC1-K74_X_HDAC1-K89	YHSDDYIKFLR-SIRPDNMSEYSKQMQR	DSSO	Intra	MS2_MS3	0	6	305.24	240.79	896.666	4	3583.64	52188	146	0.57018	61.04	Hs_HDAC1-Halo_293_Xlinking_3_CID25CID35.raw	NP_004955.2-NP_004955.2	YHSDDYIKFLR	8	NP_004955.2	HDAC1	74	HDAC1/2	histone deacetylase 1 [Homo sapiens]	482	SIRPDNMSEYSKQMQR	12	NP_004955.2	HDAC1	89	HDAC1/2	histone deacetylase 1 [Homo sapiens]	482			MTA1-K138_X_MAD1L1-K123	1	26.71			1	26.71
HDAC1-K74_X_HDAC1-K89	YHSDDYIKFLR-SIRPDNMSEYSKQMQR	DSSO	Intra	MS2_MS3	0	6	282.89	217.93	896.666	4	3583.64	53988	150.875	-0.05531	61.04	Hs_HDAC1-Halo_293_Xlinking_3_CID25CID35.raw	NP_004955.2-NP_004955.2	YHSDDYIKFLR	8	NP_004955.2	HDAC1	74	HDAC1/2	histone deacetylase 1 [Homo sapiens]	482	SIRPDNMSEYSKQMQR	12	NP_004955.2	HDAC1	89	HDAC1/2	histone deacetylase 1 [Homo sapiens]	482			MTA1-K138_X_MTA1-K431			2	247.28	2	247.28
HDAC1-K74_X_HDAC1-K89	YHSDDYIKFLR-SIRPDNMSEYSKQMQR	DSSO	Intra	MS2_MS3	1	4	261.4	212.33	907.417	4	3626.65	49092	138.774	0.5867	45.23	Hs_HDAC1-Halo_293_Xlinking_3_CID25CID35.raw	NP_004955.2-NP_004955.2	YHSDDYIKFLR	8	NP_004955.2	HDAC1	74	HDAC1/2	histone deacetylase 1 [Homo sapiens]	482	SIRPDNMSEYSKQMQR	12	NP_004955.2	HDAC1	89	HDAC1/2	histone deacetylase 1 [Homo sapiens]	482			MTA1-K164_X_HDAC1-K220	2	106.29			2	106.29
HDAC1-K74_X_HDAC1-K89	YHSDDYIKFLR-SIRPDNMSEYSKQMQR	DSSO	Intra	MS2_MS3	0	4	260.55	206.84	896.666	4	3583.64	51773	145.136	1.11227	61.04	Hs_HDAC1-Halo_293_Xlinking_3_CID25CID35.raw	NP_004955.2-NP_004955.2	YHSDDYIKFLR	8	NP_004955.2	HDAC1	74	HDAC1/2	histone deacetylase 1 [Homo sapiens]	482	SIRPDNMSEYSKQMQR	12	NP_004955.2	HDAC1	89	HDAC1/2	histone deacetylase 1 [Homo sapiens]	482			MTA1-K164_X_NASP-K643	1	51.85			1	51.85
HDAC1-K74_X_HDAC1-K89	YHSDDYIKFLR-SIRPDNMSEYSKQMQR	DSSO	Intra	MS2_MS3	0	4	257.11	213.94	896.667	4	3583.65	52443	146.639	1.02866	61.04	Hs_HDAC1-Halo_293_Xlinking_3_CID25CID35.raw	NP_004955.2-NP_004955.2	YHSDDYIKFLR	8	NP_004955.2	HDAC1	74	HDAC1/2	histone deacetylase 1 [Homo sapiens]	482	SIRPDNMSEYSKQMQR	12	NP_004955.2	HDAC1	89	HDAC1/2	histone deacetylase 1 [Homo sapiens]	482			MTA1-K208_X_DHRS7B-K8	1	28.17			1	28.17
HDAC1-K74_X_HDAC1-K89	YHSDDYIKFLR-SIRPDNMSEYSKQMQR	DSSO	Intra	MS2_MS3	0	4	250.24	184.43	896.665	4	3583.64	54619	152.627	0.66311	61.04	Hs_HDAC1-Halo_293_Xlinking_3_CID25CID35.raw	NP_004955.2-NP_004955.2	YHSDDYIKFLR	8	NP_004955.2	HDAC1	74	HDAC1/2	histone deacetylase 1 [Homo sapiens]	482	SIRPDNMSEYSKQMQR	12	NP_004955.2	HDAC1	89	HDAC1/2	histone deacetylase 1 [Homo sapiens]	482			MTA1-K208_X_DNAH5-K1211	3	43.63			3	43.63
HDAC1-K74_X_HDAC1-K89	YHSDDYIKFLR-SIRPDNMSEYSKQMQR	DSSO	Intra	MS2_MS3	0	4	245.61	179.81	896.663	4	3583.63	54000	150.902	0.32056	61.04	Hs_HDAC1-Halo_293_Xlinking_3_CID25CID35.raw	NP_004955.2-NP_004955.2	YHSDDYIKFLR	8	NP_004955.2	HDAC1	74	HDAC1/2	histone deacetylase 1 [Homo sapiens]	482	SIRPDNMSEYSKQMQR	12	NP_004955.2	HDAC1	89	HDAC1/2	histone deacetylase 1 [Homo sapiens]	482			MTA1-K208_X_MBD3-K109	3	207.31			3	207.31
HDAC1-K74_X_HDAC1-K89	YHSDDYIKFLR-SIRPDNMSEYSKQMQR	DSSO	Intra	MS2_MS3	0	6	240.93	192.39	896.664	4	3583.64	51635	144.909	1.06906	61.04	Hs_HDAC1-Halo_293_Xlinking_3_CID25CID35.raw	NP_004955.2-NP_004955.2	YHSDDYIKFLR	8	NP_004955.2	HDAC1	74	HDAC1/2	histone deacetylase 1 [Homo sapiens]	482	SIRPDNMSEYSKQMQR	12	NP_004955.2	HDAC1	89	HDAC1/2	histone deacetylase 1 [Homo sapiens]	482			MTA1-K208_X_MTA1-K267			2	160	2	160
HDAC1-K74_X_HDAC1-K89	YHSDDYIKFLR-SIRPDNMSEYSKQMQR	DSSO	Intra	MS2_MS3	0	6	240.82	193.39	896.666	4	3583.64	53666	150.052	0.94786	61.04	Hs_HDAC1-Halo_293_Xlinking_3_CID25CID35.raw	NP_004955.2-NP_004955.2	YHSDDYIKFLR	8	NP_004955.2	HDAC1	74	HDAC1/2	histone deacetylase 1 [Homo sapiens]	482	SIRPDNMSEYSKQMQR	12	NP_004955.2	HDAC1	89	HDAC1/2	histone deacetylase 1 [Homo sapiens]	482			MTA1-K208_X_MTA2-K247	10	173.71			10	173.71
HDAC1-K74_X_HDAC1-K89	YHSDDYIKFLR-SIRPDNMSEYSKQMQR	DSSO	Intra	MS2_MS3	0	6	236.87	169.43	896.666	4	3583.64	53707	150.155	0.22173	61.04	Hs_HDAC1-Halo_293_Xlinking_3_CID25CID35.raw	NP_004955.2-NP_004955.2	YHSDDYIKFLR	8	NP_004955.2	HDAC1	74	HDAC1/2	histone deacetylase 1 [Homo sapiens]	482	SIRPDNMSEYSKQMQR	12	NP_004955.2	HDAC1	89	HDAC1/2	histone deacetylase 1 [Homo sapiens]	482			MTA1-K208_X_SETD1B-K905	1	41.19			1	41.19
HDAC1-K74_X_HDAC1-K89	YHSDDYIKFLR-SIRPDNMSEYSKQMQR	DSSO	Intra	MS2_MS3	0	4	231.02	171.61	907.418	4	3626.65	48910	138.346	1.66611	61.04	Hs_HDAC1-Halo_293_Xlinking_3_CID25CID35.raw	NP_004955.2-NP_004955.2	YHSDDYIKFLR	8	NP_004955.2	HDAC1	74	HDAC1/2	histone deacetylase 1 [Homo sapiens]	482	SIRPDNMSEYSKQMQR	12	NP_004955.2	HDAC1	89	HDAC1/2	histone deacetylase 1 [Homo sapiens]	482			MTA1-K208_X_SRCAP-K851	1	26.6			1	26.6
HDAC1-K74_X_HDAC1-K89	YHSDDYIKFLR-SIRPDNMSEYSKQMQR	DSSO	Intra	MS2_MS3	0	4	218.63	152.85	896.666	4	3583.64	54217	151.547	0.85053	61.04	Hs_HDAC1-Halo_293_Xlinking_3_CID25CID35.raw	NP_004955.2-NP_004955.2	YHSDDYIKFLR	8	NP_004955.2	HDAC1	74	HDAC1/2	histone deacetylase 1 [Homo sapiens]	482	SIRPDNMSEYSKQMQR	12	NP_004955.2	HDAC1	89	HDAC1/2	histone deacetylase 1 [Homo sapiens]	482			MTA1-K208_X_TMCO4-K516	1	41.19			1	41.19
HDAC1-K74_X_HDAC1-K89	YHSDDYIKFLR-SIRPDNMSEYSKQMQR	DSSO	Intra	MS2_MS3	1	4	250.62	180.37	904.666	4	3615.64	27238	75.0473	1.60486	84.95	Hs_HDAC1-Halo_293_Xlinking_1_CID25CID35.raw	NP_004955.2-NP_004955.2	YHSDDYIKFLR	8	NP_004955.2	HDAC1	74	HDAC1/2	histone deacetylase 1 [Homo sapiens]	482	SIRPDNMSEYSKQMQR	12	NP_004955.2	HDAC1	89	HDAC1/2	histone deacetylase 1 [Homo sapiens]	482			MTA1-K208_X_UHRF2-K11	1	21.56			1	21.56
HDAC1-K74_X_HDAC1-K89	YHSDDYIKFLR-SIRPDNMSEYSKQMQR	DSSO	Intra	MS2_MS3	0	5	236.03	181.2	900.67	4	3599.66	28897	77.204	1.80699	84.95	Hs_HDAC1-Halo_293_Xlinking_1_CID25CID35.raw	NP_004955.2-NP_004955.2	YHSDDYIKFLR	8	NP_004955.2	HDAC1	74	HDAC1/2	histone deacetylase 1 [Homo sapiens]	482	SIRPDNMSEYSKQMQR	12	NP_004955.2	HDAC1	89	HDAC1/2	histone deacetylase 1 [Homo sapiens]	482			MTA1-K260_X_PWWP2A-K208	3	245.24			3	245.24
HDAC1-K74_X_HDAC1-K89	YHSDDYIKFLR-SIRPDNMSEYSKQMQR	DSSO	Intra	MS2_MS3	1	4	226.89	157.25	900.665	4	3599.64	30671	79.5332	1.47099	84.95	Hs_HDAC1-Halo_293_Xlinking_1_CID25CID35.raw	NP_004955.2-NP_004955.2	YHSDDYIKFLR	8	NP_004955.2	HDAC1	74	HDAC1/2	histone deacetylase 1 [Homo sapiens]	482	SIRPDNMSEYSKQMQR	12	NP_004955.2	HDAC1	89	HDAC1/2	histone deacetylase 1 [Homo sapiens]	482			MTA1-K267_X_JAM3-K138	1	28.3			1	28.3
HDAC1-K74_X_HDAC1-K89	YHSDDYIKFLR-SIRPDNMSEYSKQMQR	DSSO	Intra	MS2_MS3	0	5	225.87	170.26	904.661	4	3615.62	30259	78.984	0.47464	84.95	Hs_HDAC1-Halo_293_Xlinking_1_CID25CID35.raw	NP_004955.2-NP_004955.2	YHSDDYIKFLR	8	NP_004955.2	HDAC1	74	HDAC1/2	histone deacetylase 1 [Homo sapiens]	482	SIRPDNMSEYSKQMQR	12	NP_004955.2	HDAC1	89	HDAC1/2	histone deacetylase 1 [Homo sapiens]	482			MTA1-K302_X_IMMT-K102	1	22.88			1	22.88
HDAC1-K74_X_HDAC1-K89	YHSDDYIKFLR-SIRPDNMSEYSKQMQR	DSSO	Intra	MS2_MS3	0	3	224.51	161.35	720.734	5	3599.64	29417	77.8774	1.98833	49.07	Hs_HDAC1-Halo_293_Xlinking_1_CID25CID35.raw	NP_004955.2-NP_004955.2	YHSDDYIKFLR	8	NP_004955.2	HDAC1	74	HDAC1/2	histone deacetylase 1 [Homo sapiens]	482	SIRPDNMSEYSKQMQR	12	NP_004955.2	HDAC1	89	HDAC1/2	histone deacetylase 1 [Homo sapiens]	482			MTA1-K302_X_MAGEB5-K68	1	21.56			1	21.56
HDAC1-K74_X_HDAC1-K89	YHSDDYIKFLR-SIRPDNMSEYSKQMQR	DSSO	Intra	MS2_MS3	1	4	223.36	147.63	720.736	5	3599.65	28866	77.1657	1.52123	54.03	Hs_HDAC1-Halo_293_Xlinking_1_CID25CID35.raw	NP_004955.2-NP_004955.2	YHSDDYIKFLR	8	NP_004955.2	HDAC1	74	HDAC1/2	histone deacetylase 1 [Homo sapiens]	482	SIRPDNMSEYSKQMQR	12	NP_004955.2	HDAC1	89	HDAC1/2	histone deacetylase 1 [Homo sapiens]	482			MTA1-K32_X_IMMT-K102	1	32.01			1	32.01
HDAC1-K74_X_HDAC1-K89	YHSDDYIKFLR-SIRPDNMSEYSKQMQR	DSSO	Intra	MS2_MS3	0	4	215.93	165.83	896.669	4	3583.66	32676	82.2015	1.92348	61.04	Hs_HDAC1-Halo_293_Xlinking_1_CID25CID35.raw	NP_004955.2-NP_004955.2	YHSDDYIKFLR	8	NP_004955.2	HDAC1	74	HDAC1/2	histone deacetylase 1 [Homo sapiens]	482	SIRPDNMSEYSKQMQR	12	NP_004955.2	HDAC1	89	HDAC1/2	histone deacetylase 1 [Homo sapiens]	482			MTA1-K32_X_MTA1-K343			1	195.95	1	195.95
HDAC1-K74_X_HDAC1-K89	YHSDDYIKFLR-SIRPDNMSEYSKQMQR	DSSO	Intra	MS2_MS3	1	3	212.03	156.13	900.666	4	3599.64	30211	78.9242	3.07812	84.95	Hs_HDAC1-Halo_293_Xlinking_1_CID25CID35.raw	NP_004955.2-NP_004955.2	YHSDDYIKFLR	8	NP_004955.2	HDAC1	74	HDAC1/2	histone deacetylase 1 [Homo sapiens]	482	SIRPDNMSEYSKQMQR	12	NP_004955.2	HDAC1	89	HDAC1/2	histone deacetylase 1 [Homo sapiens]	482			MTA1-K32_X_MTA2-K559	1	238.01			1	238.01
HDAC1-K74_X_HDAC1-K89	YHSDDYIKFLR-SIRPDNMSEYSKQMQR	DSSO	Intra	MS2_MS3	1	4	208.6	159.45	720.736	5	3599.65	28883	77.186	1.4421	54.03	Hs_HDAC1-Halo_293_Xlinking_1_CID25CID35.raw	NP_004955.2-NP_004955.2	YHSDDYIKFLR	8	NP_004955.2	HDAC1	74	HDAC1/2	histone deacetylase 1 [Homo sapiens]	482	SIRPDNMSEYSKQMQR	12	NP_004955.2	HDAC1	89	HDAC1/2	histone deacetylase 1 [Homo sapiens]	482			MTA1-K340_X_MTA1-K305			2	81.88	2	81.88
HDAC1-K74_X_HDAC1-K89	YHSDDYIKFLR-SIRPDNMSEYSKQMQR	DSSO	Intra	MS2_MS3	0	4	207.83	159.72	896.673	4	3583.67	34276	84.3265	2.0936	61.04	Hs_HDAC1-Halo_293_Xlinking_1_CID25CID35.raw	NP_004955.2-NP_004955.2	YHSDDYIKFLR	8	NP_004955.2	HDAC1	74	HDAC1/2	histone deacetylase 1 [Homo sapiens]	482	SIRPDNMSEYSKQMQR	12	NP_004955.2	HDAC1	89	HDAC1/2	histone deacetylase 1 [Homo sapiens]	482			MTA1-K340_X_MTA1-K331			2	43.99	2	43.99
HDAC1-K74_X_HDAC1-K89	YHSDDYIKFLR-SIRPDNMSEYSKQMQR	DSSO	Intra	MS2_MS3	0	3	202.2	139.04	900.666	4	3599.64	33403	83.1657	1.23337	61.04	Hs_HDAC1-Halo_293_Xlinking_1_CID25CID35.raw	NP_004955.2-NP_004955.2	YHSDDYIKFLR	8	NP_004955.2	HDAC1	74	HDAC1/2	histone deacetylase 1 [Homo sapiens]	482	SIRPDNMSEYSKQMQR	12	NP_004955.2	HDAC1	89	HDAC1/2	histone deacetylase 1 [Homo sapiens]	482			MTA1-K431_X_MTA1-K98			5	122.52	5	122.52
HDAC1-K74_X_HDAC1-K89	YHSDDYIKFLR-SIRPDNMSEYSKQMQR	DSSO	Intra	MS2_MS3	1	3	196.52	139.24	900.666	4	3599.64	30692	79.561	2.71192	84.95	Hs_HDAC1-Halo_293_Xlinking_1_CID25CID35.raw	NP_004955.2-NP_004955.2	YHSDDYIKFLR	8	NP_004955.2	HDAC1	74	HDAC1/2	histone deacetylase 1 [Homo sapiens]	482	SIRPDNMSEYSKQMQR	12	NP_004955.2	HDAC1	89	HDAC1/2	histone deacetylase 1 [Homo sapiens]	482			MTA1-K431_X_NAV3-K1930	1	97.43			1	97.43
HDAC1-K74_X_HDAC1-K89	YHSDDYIKFLR-SIRPDNMSEYSKQMQR	DSSO	Intra	MS2_MS3	0	4	194.06	120.84	896.663	4	3583.63	34089	84.0752	1.29769	61.04	Hs_HDAC1-Halo_293_Xlinking_1_CID25CID35.raw	NP_004955.2-NP_004955.2	YHSDDYIKFLR	8	NP_004955.2	HDAC1	74	HDAC1/2	histone deacetylase 1 [Homo sapiens]	482	SIRPDNMSEYSKQMQR	12	NP_004955.2	HDAC1	89	HDAC1/2	histone deacetylase 1 [Homo sapiens]	482			MTA1-K431_X_RIF1-K1434	1	147.19			1	147.19
HDAC1-K74_X_HDAC1-K89	YHSDDYIKFLR-SIRPDNMSEYSKQMQR	DSSO	Intra	MS2_MS3	0	4	188.04	128.79	900.667	4	3599.65	32656	82.1735	1.49134	84.95	Hs_HDAC1-Halo_293_Xlinking_1_CID25CID35.raw	NP_004955.2-NP_004955.2	YHSDDYIKFLR	8	NP_004955.2	HDAC1	74	HDAC1/2	histone deacetylase 1 [Homo sapiens]	482	SIRPDNMSEYSKQMQR	12	NP_004955.2	HDAC1	89	HDAC1/2	histone deacetylase 1 [Homo sapiens]	482			MTA1-K477_X_MTA1-K527			8	430.18	8	430.18
HDAC1-K74_X_HDAC1-K89	YHSDDYIKFLR-SIRPDNMSEYSKQMQR	DSSO	Intra	MS2_MS3	0	3	118.4	92.54	900.668	4	3599.65	33375	83.1277	1.51624	61.04	Hs_HDAC1-Halo_293_Xlinking_1_CID25CID35.raw	NP_004955.2-NP_004955.2	YHSDDYIKFLR	8	NP_004955.2	HDAC1	74	HDAC1/2	histone deacetylase 1 [Homo sapiens]	482	SIRPDNMSEYSKQMQR	12	NP_004955.2	HDAC1	89	HDAC1/2	histone deacetylase 1 [Homo sapiens]	482			MTA1-K509_X_HP-K291	1	38.79			1	38.79
HDAC1-K74_X_HDAC1-K89	YHSDDYIKFLR-SIRPDNMSEYSKQMQR	DSSO	Intra	MS2_MS3	1	1	117.7	71.98	600.78	6	3599.64	29003	77.3412	2.38735	69.9	Hs_HDAC1-Halo_293_Xlinking_1_CID25CID35.raw	NP_004955.2-NP_004955.2	YHSDDYIKFLR	8	NP_004955.2	HDAC1	74	HDAC1/2	histone deacetylase 1 [Homo sapiens]	482	SIRPDNMSEYSKQMQR	12	NP_004955.2	HDAC1	89	HDAC1/2	histone deacetylase 1 [Homo sapiens]	482			MTA1-K509_X_RBBP7-K145	1	183.75			1	183.75
HDAC1-K74_X_HDAC1-K89	YHSDDYIKFLR-SIRPDNMSEYSKQMQR	DSSO	Intra	MS2_MS3	1	2	115.3	65.94	600.78	6	3599.64	28989	77.3237	1.77694	45.23	Hs_HDAC1-Halo_293_Xlinking_1_CID25CID35.raw	NP_004955.2-NP_004955.2	YHSDDYIKFLR	8	NP_004955.2	HDAC1	74	HDAC1/2	histone deacetylase 1 [Homo sapiens]	482	SIRPDNMSEYSKQMQR	12	NP_004955.2	HDAC1	89	HDAC1/2	histone deacetylase 1 [Homo sapiens]	482			MTA1-K527_X_DOPEY2-K1666	2	316.38			2	316.38
HDAC1-K74_X_HDAC1-K89	YHSDDYIKFLR-SIRPDNMSEYSKQMQR	DSSO	Intra	MS2_MS3	1	2	99.17	56.35	598.115	6	3583.65	32604	82.1056	3.19306	49.07	Hs_HDAC1-Halo_293_Xlinking_1_CID25CID35.raw	NP_004955.2-NP_004955.2	YHSDDYIKFLR	8	NP_004955.2	HDAC1	74	HDAC1/2	histone deacetylase 1 [Homo sapiens]	482	SIRPDNMSEYSKQMQR	12	NP_004955.2	HDAC1	89	HDAC1/2	histone deacetylase 1 [Homo sapiens]	482			MTA1-K527_X_KLHL18-K138	1	23.43			1	23.43
HDAC1-K74_X_HDAC1-K89	YHSDDYIKFLR-SIRPDNMSEYSKQMQR	DSSO	Intra	MS2_MS3	1	2	99.17	64.36	600.78	6	3599.64	32840	82.4149	1.98041	69.9	Hs_HDAC1-Halo_293_Xlinking_1_CID25CID35.raw	NP_004955.2-NP_004955.2	YHSDDYIKFLR	8	NP_004955.2	HDAC1	74	HDAC1/2	histone deacetylase 1 [Homo sapiens]	482	SIRPDNMSEYSKQMQR	12	NP_004955.2	HDAC1	89	HDAC1/2	histone deacetylase 1 [Homo sapiens]	482			MTA1-K527_X_MTA1-K532			4	353.31	4	353.31
HDAC1-K74_X_HDAC1-K89	YHSDDYIKFLR-SIRPDNMSEYSKQMQR	DSSO	Intra	MS2_MS3	1	0	99.17	62.06	600.779	6	3599.64	32854	82.4336	0.96306	69.9	Hs_HDAC1-Halo_293_Xlinking_1_CID25CID35.raw	NP_004955.2-NP_004955.2	YHSDDYIKFLR	8	NP_004955.2	HDAC1	74	HDAC1/2	histone deacetylase 1 [Homo sapiens]	482	SIRPDNMSEYSKQMQR	12	NP_004955.2	HDAC1	89	HDAC1/2	histone deacetylase 1 [Homo sapiens]	482			MTA1-K527_X_PTPN14-K747	3	39.71			3	39.71
HDAC1-K74_X_HDAC1-K89	YHSDDYIKFLR-SIRPDNMSEYSKQMQR	DSSO	Intra	MS2_MS3	1	4	86.09	43.06	598.115	6	3583.65	32638	82.1493	3.09088	49.07	Hs_HDAC1-Halo_293_Xlinking_1_CID25CID35.raw	NP_004955.2-NP_004955.2	YHSDDYIKFLR	8	NP_004955.2	HDAC1	74	HDAC1/2	histone deacetylase 1 [Homo sapiens]	482	SIRPDNMSEYSKQMQR	12	NP_004955.2	HDAC1	89	HDAC1/2	histone deacetylase 1 [Homo sapiens]	482			MTA2-K152_X_HDAC1-K412	2	243.77			2	243.77
HDAC1-K74_X_HDAC1-K89	YHSDDYIKFLR-SIRPDNMSEYSKQMQR	DSSO	Intra	MS2_MS3	1	1	69.38	32.19	603.445	6	3615.64	27263	75.0807	1.79134	65.05	Hs_HDAC1-Halo_293_Xlinking_1_CID25CID35.raw	NP_004955.2-NP_004955.2	YHSDDYIKFLR	8	NP_004955.2	HDAC1	74	HDAC1/2	histone deacetylase 1 [Homo sapiens]	482	SIRPDNMSEYSKQMQR	12	NP_004955.2	HDAC1	89	HDAC1/2	histone deacetylase 1 [Homo sapiens]	482			MTA2-K152_X_MBD2-K190	2	267.31			2	267.31
HDAC1-K74_X_HDAC1-K89	YHSDDYIKFLR-SIRPDNMSEYSKQMQR	DSSO	Intra	MS2_MS3	1	0	49.36	12.25	720.735	5	3599.64	30209	78.9203	2.44196	54.03	Hs_HDAC1-Halo_293_Xlinking_1_CID25CID35.raw	NP_004955.2-NP_004955.2	YHSDDYIKFLR	8	NP_004955.2	HDAC1	74	HDAC1/2	histone deacetylase 1 [Homo sapiens]	482	SIRPDNMSEYSKQMQR	12	NP_004955.2	HDAC1	89	HDAC1/2	histone deacetylase 1 [Homo sapiens]	482			MTA2-K152_X_MBD3-K46	3	227.36			3	227.36
HDAC1-K74_X_HDAC1-K89	YHSDDYIKFLR-SIRPDNMSEYSKQMQR	DSSO	Intra	MS2_MS3	1	2	43.12	17.19	723.934	5	3615.64	27202	74.9944	2.58846	54.03	Hs_HDAC1-Halo_293_Xlinking_1_CID25CID35.raw	NP_004955.2-NP_004955.2	YHSDDYIKFLR	8	NP_004955.2	HDAC1	74	HDAC1/2	histone deacetylase 1 [Homo sapiens]	482	SIRPDNMSEYSKQMQR	12	NP_004955.2	HDAC1	89	HDAC1/2	histone deacetylase 1 [Homo sapiens]	482			MTA2-K282_X_MBD3-K46	2	92.71			2	92.71
HDAC1-K74_X_HDAC1-K89	YHSDDYIKFLR-SIRPDNMSEYSKQMQR	DSSO	Intra	MS2_MS3	1	2	43.12	8.24	717.536	5	3583.65	32538	82.0157	3.23088	54.03	Hs_HDAC1-Halo_293_Xlinking_1_CID25CID35.raw	NP_004955.2-NP_004955.2	YHSDDYIKFLR	8	NP_004955.2	HDAC1	74	HDAC1/2	histone deacetylase 1 [Homo sapiens]	482	SIRPDNMSEYSKQMQR	12	NP_004955.2	HDAC1	89	HDAC1/2	histone deacetylase 1 [Homo sapiens]	482			MTA2-K282_X_MTA2-K559			2	214.68	2	214.68
HDAC1-K74_X_HDAC1-K89	YHSDDYIKFLR-SIRPDNMSEYSKQMQR	DSSO	Intra	MS2_MS3	1	2	43.12	8.24	717.536	5	3583.65	33063	82.711	2.71993	54.03	Hs_HDAC1-Halo_293_Xlinking_1_CID25CID35.raw	NP_004955.2-NP_004955.2	YHSDDYIKFLR	8	NP_004955.2	HDAC1	74	HDAC1/2	histone deacetylase 1 [Homo sapiens]	482	SIRPDNMSEYSKQMQR	12	NP_004955.2	HDAC1	89	HDAC1/2	histone deacetylase 1 [Homo sapiens]	482			MTA2-K41_X_MBD2-K167	1	240.73			1	240.73
HDAC1-K74_X_HDAC1-K89	YHSDDYIKFLR-SIRPDNMSEYSKQMQR	DSSO	Intra	MS2_MS3	1	2	38.79	19.01	720.735	5	3599.65	30707	79.579	3.37453	54.03	Hs_HDAC1-Halo_293_Xlinking_1_CID25CID35.raw	NP_004955.2-NP_004955.2	YHSDDYIKFLR	8	NP_004955.2	HDAC1	74	HDAC1/2	histone deacetylase 1 [Homo sapiens]	482	SIRPDNMSEYSKQMQR	12	NP_004955.2	HDAC1	89	HDAC1/2	histone deacetylase 1 [Homo sapiens]	482			MTA2-K460_X_FEZ2-K256	2	22.88			2	22.88
HDAC1-K74_X_HDAC1-K89	YHSDDYIKFLR-SIRPDNMSEYSKQMQR	DSSO	Intra	MS2_MS3	1	0	38.79	0	720.735	5	3599.64	30718	79.5943	2.61152	54.03	Hs_HDAC1-Halo_293_Xlinking_1_CID25CID35.raw	NP_004955.2-NP_004955.2	YHSDDYIKFLR	8	NP_004955.2	HDAC1	74	HDAC1/2	histone deacetylase 1 [Homo sapiens]	482	SIRPDNMSEYSKQMQR	12	NP_004955.2	HDAC1	89	HDAC1/2	histone deacetylase 1 [Homo sapiens]	482			MTA2-K460_X_MTA2-K508			4	287.96	4	287.96
HDAC1-K74_X_HDAC1-K89	YHSDDYIKFLR-SIRPDNMSEYSKQMQR	DSSO	Intra	MS2_MS3	1	1	33.55	19.39	603.446	6	3615.64	27280	75.1023	1.99391	42.1	Hs_HDAC1-Halo_293_Xlinking_1_CID25CID35.raw	NP_004955.2-NP_004955.2	YHSDDYIKFLR	8	NP_004955.2	HDAC1	74	HDAC1/2	histone deacetylase 1 [Homo sapiens]	482	SIRPDNMSEYSKQMQR	12	NP_004955.2	HDAC1	89	HDAC1/2	histone deacetylase 1 [Homo sapiens]	482			MTA2-K460_X_PSME3-K134	1	24.38			1	24.38
HDAC1-K74_X_HDAC1-K89	YHSDDYIKFLR-SIRPDNMSEYSKQMQR	DSSO	Intra	MS2_MS3	1	2	29.15	0	723.933	5	3615.63	27166	74.9487	1.23799	54.03	Hs_HDAC1-Halo_293_Xlinking_1_CID25CID35.raw	NP_004955.2-NP_004955.2	YHSDDYIKFLR	8	NP_004955.2	HDAC1	74	HDAC1/2	histone deacetylase 1 [Homo sapiens]	482	SIRPDNMSEYSKQMQR	12	NP_004955.2	HDAC1	89	HDAC1/2	histone deacetylase 1 [Homo sapiens]	482			MTA2-K460_X_RRP9-K180	4	265.31			4	265.31
HDAC1-K74_X_HDAC1-K89	YHSDDYIKFLR-SIRPDNMSEYSKQMQR	DSSO	Intra	MS2_MS3	0	4	236.03	178.24	907.419	4	3626.66	49785	140.325	1.98315	61.04	Hs_HDAC1-Halo_293_Xlinking_3_CID25CID35.raw	NP_004955.2-NP_004955.2	YHSDDYIKFLR	8	NP_004955.2	HDAC1	74	HDAC1/2	histone deacetylase 1 [Homo sapiens]	482	SIRPDNMSEYSKQMQR	12	NP_004955.2	HDAC1	89	HDAC1/2	histone deacetylase 1 [Homo sapiens]	482			MTA2-K460_X_TMEM94-K31	1	22.2			1	22.2
HDAC1-K74_X_HDAC1-K89	YHSDDYIKFLR-SIRPDNMSEYSKQMQR	DSSO	Intra	MS2_MS3	0	4	222.88	155.86	896.667	4	3583.65	52155	145.925	0.87477	61.04	Hs_HDAC1-Halo_293_Xlinking_3_CID25CID35.raw	NP_004955.2-NP_004955.2	YHSDDYIKFLR	8	NP_004955.2	HDAC1	74	HDAC1/2	histone deacetylase 1 [Homo sapiens]	482	SIRPDNMSEYSKQMQR	12	NP_004955.2	HDAC1	89	HDAC1/2	histone deacetylase 1 [Homo sapiens]	482			MTA2-K522_X_MTA2-K152			2	237.1	2	237.1
HDAC1-K74_X_HDAC1-K89	YHSDDYIKFLR-SIRPDNMSEYSKQMQR	DSSO	Intra	MS2_MS3	0	3	222.07	171.07	900.665	4	3599.64	50683	142.463	0.29841	84.95	Hs_HDAC1-Halo_293_Xlinking_3_CID25CID35.raw	NP_004955.2-NP_004955.2	YHSDDYIKFLR	8	NP_004955.2	HDAC1	74	HDAC1/2	histone deacetylase 1 [Homo sapiens]	482	SIRPDNMSEYSKQMQR	12	NP_004955.2	HDAC1	89	HDAC1/2	histone deacetylase 1 [Homo sapiens]	482			MTA2-K522_X_MTA2-K539			4	295.13	4	295.13
HDAC1-K74_X_HDAC1-K89	YHSDDYIKFLR-SIRPDNMSEYSKQMQR	DSSO	Intra	MS2_MS3	0	4	202.2	139.04	896.667	4	3583.64	54343	151.914	-0.54713	61.04	Hs_HDAC1-Halo_293_Xlinking_3_CID25CID35.raw	NP_004955.2-NP_004955.2	YHSDDYIKFLR	8	NP_004955.2	HDAC1	74	HDAC1/2	histone deacetylase 1 [Homo sapiens]	482	SIRPDNMSEYSKQMQR	12	NP_004955.2	HDAC1	89	HDAC1/2	histone deacetylase 1 [Homo sapiens]	482			MTA2-K522_X_MTA2-K559			1	204.23	1	204.23
HDAC1-K74_X_HDAC1-K89	YHSDDYIKFLR-SIRPDNMSEYSKQMQR	DSSO	Intra	MS2_MS3	0	4	196.52	121.51	900.665	4	3599.64	49923	140.656	1.28121	84.95	Hs_HDAC1-Halo_293_Xlinking_3_CID25CID35.raw	NP_004955.2-NP_004955.2	YHSDDYIKFLR	8	NP_004955.2	HDAC1	74	HDAC1/2	histone deacetylase 1 [Homo sapiens]	482	SIRPDNMSEYSKQMQR	12	NP_004955.2	HDAC1	89	HDAC1/2	histone deacetylase 1 [Homo sapiens]	482			MTA2-K539_X_MTA2-K138			1	25.17	1	25.17
HDAC1-K74_X_HDAC1-K89	YHSDDYIKFLR-SIRPDNMSEYSKQMQR	DSSO	Intra	MS2_MS3	0	4	195.58	134.05	900.667	4	3599.64	50271	141.454	0.85928	84.95	Hs_HDAC1-Halo_293_Xlinking_3_CID25CID35.raw	NP_004955.2-NP_004955.2	YHSDDYIKFLR	8	NP_004955.2	HDAC1	74	HDAC1/2	histone deacetylase 1 [Homo sapiens]	482	SIRPDNMSEYSKQMQR	12	NP_004955.2	HDAC1	89	HDAC1/2	histone deacetylase 1 [Homo sapiens]	482			MTA2-K618_X_MTA2-K611			2	180.34	2	180.34
HDAC1-K74_X_HDAC1-K89	YHSDDYIKFLR-SIRPDNMSEYSKQMQR	DSSO	Intra	MS2_MS3	0	4	183.72	121.64	900.662	4	3599.63	50057	140.955	0.96432	84.95	Hs_HDAC1-Halo_293_Xlinking_3_CID25CID35.raw	NP_004955.2-NP_004955.2	YHSDDYIKFLR	8	NP_004955.2	HDAC1	74	HDAC1/2	histone deacetylase 1 [Homo sapiens]	482	SIRPDNMSEYSKQMQR	12	NP_004955.2	HDAC1	89	HDAC1/2	histone deacetylase 1 [Homo sapiens]	482			MTA2-K71_X_TIGD7-K426	1	23.85			1	23.85
HDAC1-K74_X_HDAC1-K89	YHSDDYIKFLR-SIRPDNMSEYSKQMQR	DSSO	Intra	MS2_MS3	1	3	183.72	127.74	900.665	4	3599.64	50713	142.52	1.19305	84.95	Hs_HDAC1-Halo_293_Xlinking_3_CID25CID35.raw	NP_004955.2-NP_004955.2	YHSDDYIKFLR	8	NP_004955.2	HDAC1	74	HDAC1/2	histone deacetylase 1 [Homo sapiens]	482	SIRPDNMSEYSKQMQR	12	NP_004955.2	HDAC1	89	HDAC1/2	histone deacetylase 1 [Homo sapiens]	482			MTA2-K71_X_TREML4-K52	1	20.21			1	20.21
HDAC1-K74_X_HDAC1-K89	YHSDDYIKFLR-SIRPDNMSEYSKQMQR	DSSO	Intra	MS2_MS3	0	5	163.38	104.59	900.668	4	3599.65	51542	144.762	0.79792	61.04	Hs_HDAC1-Halo_293_Xlinking_3_CID25CID35.raw	NP_004955.2-NP_004955.2	YHSDDYIKFLR	8	NP_004955.2	HDAC1	74	HDAC1/2	histone deacetylase 1 [Homo sapiens]	482	SIRPDNMSEYSKQMQR	12	NP_004955.2	HDAC1	89	HDAC1/2	histone deacetylase 1 [Homo sapiens]	482			MTA2-K84_X_ZNF75D-K497	1	137.18			1	137.18
HDAC1-K89_X_HDAC1-K403	SIRPDNMSEYSKQMQR-MLPHAPGVQMQAIPEDAIPEESGDEDEDDPDKR	DSSO	Intra	MS2_MS3	0	6	150.35	91.19	960.591	6	5758.51	36866	87.7926	2.07541	42.1	Hs_HDAC1-Halo_293_Xlinking_1_CID25CID35.raw	NP_004955.2-NP_004955.2	SIRPDNMSEYSKQMQR	12	NP_004955.2	HDAC1	89	HDAC1/2	histone deacetylase 1 [Homo sapiens]	482	MLPHAPGVQMQAIPEDAIPEESGDEDEDDPDKR	32	NP_004955.2	HDAC1	403	HDAC1/2	histone deacetylase 1 [Homo sapiens]	482			MTA3-K32_X_MTA1-K343	2	193.32			2	193.32
HDAC1-K89_X_HDAC1-K412	SIRPDNMSEYSKQMQR-ISICSSDKR	DSSO	Intra	MS2_MS3	1	2	69.39	34.5	639.297	5	3192.46	23541	70.1469	1.04658	54.03	Hs_HDAC1-Halo_293_Xlinking_1_CID25CID35.raw	NP_004955.2-NP_004955.2	SIRPDNMSEYSKQMQR	12	NP_004955.2	HDAC1	89	HDAC1/2	histone deacetylase 1 [Homo sapiens]	482	ISICSSDKR	8	NP_004955.2	HDAC1	412	HDAC1/2	histone deacetylase 1 [Homo sapiens]	482			MTA3-K61_X_APOB-K4103	2	59.82			2	59.82
HDAC1-K89_X_HDAC1-K412	SIRPDNMSEYSKQMQR-ISICSSDKR	DSSO	Intra	MS2_MS3	1	1	69.39	18.49	639.298	5	3192.46	23558	70.1698	1.42896	54.03	Hs_HDAC1-Halo_293_Xlinking_1_CID25CID35.raw	NP_004955.2-NP_004955.2	SIRPDNMSEYSKQMQR	12	NP_004955.2	HDAC1	89	HDAC1/2	histone deacetylase 1 [Homo sapiens]	482	ISICSSDKR	8	NP_004955.2	HDAC1	412	HDAC1/2	histone deacetylase 1 [Homo sapiens]	482			MTA3-K61_X_MTA1-K164	2	230.5			2	230.5
HDAC1-K89_X_HDAC1-K412	SIRPDNMSEYSKQMQR-ISICSSDKR	DSSO	Intra	MS2_MS3	1	5	264.43	214.46	798.871	4	3192.46	23521	70.123	1.95069	42.1	Hs_HDAC1-Halo_293_Xlinking_1_CID25CID35.raw	NP_004955.2-NP_004955.2	SIRPDNMSEYSKQMQR	12	NP_004955.2	HDAC1	89	HDAC1/2	histone deacetylase 1 [Homo sapiens]	482	ISICSSDKR	8	NP_004955.2	HDAC1	412	HDAC1/2	histone deacetylase 1 [Homo sapiens]	482			NEBL-K49_X_BAIAP3-K712	1	27.1			1	27.1
HDAC1-K89_X_HDAC1-K412	SIRPDNMSEYSKQMQR-ISICSSDKR	DSSO	Intra	MS2_MS3	1	6	221.32	162.66	798.872	4	3192.46	23542	70.1492	1.71717	42.1	Hs_HDAC1-Halo_293_Xlinking_1_CID25CID35.raw	NP_004955.2-NP_004955.2	SIRPDNMSEYSKQMQR	12	NP_004955.2	HDAC1	89	HDAC1/2	histone deacetylase 1 [Homo sapiens]	482	ISICSSDKR	8	NP_004955.2	HDAC1	412	HDAC1/2	histone deacetylase 1 [Homo sapiens]	482			NFKBIZ-K589_X_HSPA1B-K550	1	186.74			1	186.74
HDAC1-K89_X_HDAC1-K412	SIRPDNMSEYSKQMQR-ISICSSDKR	DSSO	Intra	MS2_MS3	1	4	207.31	149.95	798.869	4	3192.45	32476	106.587	0.36285	42.1	Hs_HDAC1-Halo_293_Xlinking_3_CID25CID35.raw	NP_004955.2-NP_004955.2	SIRPDNMSEYSKQMQR	12	NP_004955.2	HDAC1	89	HDAC1/2	histone deacetylase 1 [Homo sapiens]	482	ISICSSDKR	8	NP_004955.2	HDAC1	412	HDAC1/2	histone deacetylase 1 [Homo sapiens]	482			PWWP2A-K208_X_PWWP2A-K183			1	195.29	1	195.29
HIST1H1E-K106_X_HIST1H1E-K110	GTGASGSFKLNK-KAASGEAKPK	DSSO	Intra	MS2_MS3	1	4	197.55	118.24	578.3	4	2310.18	19970	82.3447	0.17753	54.03	Hs_HDAC1-Halo_293_Xlinking_3_CID25CID35.raw	NP_005312.1-NP_005312.1	GTGASGSFKLNK	9	NP_005312.1	HIST1H1E	106	HIST	histone H1.4 [Homo sapiens]	219	KAASGEAKPK	1	NP_005312.1	HIST1H1E	110	HIST	histone H1.4 [Homo sapiens]	219			RBBP4-K215_X_RBBP4-K156			1	37.38	1	37.38
HIST1H1E-K106_X_HIST1H1E-K110	GTGASGSFKLNK-KAASGEAKPK	DSSO	Intra	MS2_MS3	0	4	195.48	123.24	578.299	4	2310.17	19700	81.652	0.17753	54.03	Hs_HDAC1-Halo_293_Xlinking_3_CID25CID35.raw	NP_005312.1-NP_005312.1	GTGASGSFKLNK	9	NP_005312.1	HIST1H1E	106	HIST	histone H1.4 [Homo sapiens]	219	KAASGEAKPK	1	NP_005312.1	HIST1H1E	110	HIST	histone H1.4 [Homo sapiens]	219			RBBP4-K215_X_RBBP4-K160			2	81.46	2	81.46
HIST1H1E-K106_X_HIST1H1E-K110	GTGASGSFKLNK-KAASGEAKPK	DSSO	Intra	MS2_MS3	0	4	190.02	118.96	578.297	4	2310.17	20541	83.7416	0.01372	54.03	Hs_HDAC1-Halo_293_Xlinking_3_CID25CID35.raw	NP_005312.1-NP_005312.1	GTGASGSFKLNK	9	NP_005312.1	HIST1H1E	106	HIST	histone H1.4 [Homo sapiens]	219	KAASGEAKPK	1	NP_005312.1	HIST1H1E	110	HIST	histone H1.4 [Homo sapiens]	219			RBBP4-K26_X_RBBP7-K65	1	127.91			1	127.91
HIST1H1E-K106_X_HIST1H1E-K110	GTGASGSFKLNK-KAASGEAKPK	DSSO	Intra	MS2_MS3	0	4	182.4	111.85	578.299	4	2310.17	20288	83.0779	0.00681	54.03	Hs_HDAC1-Halo_293_Xlinking_3_CID25CID35.raw	NP_005312.1-NP_005312.1	GTGASGSFKLNK	9	NP_005312.1	HIST1H1E	106	HIST	histone H1.4 [Homo sapiens]	219	KAASGEAKPK	1	NP_005312.1	HIST1H1E	110	HIST	histone H1.4 [Homo sapiens]	219			RBBP4-K317_X_MTA1-K686	2	243.37			2	243.37
HIST1H1E-K106_X_HIST1H1E-K110	GTGASGSFKLNK-KAASGEAKPK	DSSO	Intra	MS2_MS3	0	3	122.96	70.01	578.301	4	2310.18	21141	85.2359	-2.54796	49.07	Hs_HDAC1-Halo_293_Xlinking_3_CID25CID35.raw	NP_005312.1-NP_005312.1	GTGASGSFKLNK	9	NP_005312.1	HIST1H1E	106	HIST	histone H1.4 [Homo sapiens]	219	KAASGEAKPK	1	NP_005312.1	HIST1H1E	110	HIST	histone H1.4 [Homo sapiens]	219			RBBP7-K163_X_RBBP7-K203			2	244.71	2	244.71
HIST1H1E-K106_X_HIST1H1E-K110	GTGASGSFKLNK-KAASGEAKPK	DSSO	Intra	MS2_MS3	0	3	112.71	68.4	578.298	4	2310.17	22163	87.5538	-0.54503	54.03	Hs_HDAC1-Halo_293_Xlinking_3_CID25CID35.raw	NP_005312.1-NP_005312.1	GTGASGSFKLNK	9	NP_005312.1	HIST1H1E	106	HIST	histone H1.4 [Homo sapiens]	219	KAASGEAKPK	1	NP_005312.1	HIST1H1E	110	HIST	histone H1.4 [Homo sapiens]	219			RBBP7-K203_X_ARHGAP39-K444	1	20.21			1	20.21
HIST1H1E-K106_X_HIST1H1E-K110	GTGASGSFKLNK-KAASGEAKPK	DSSO	Intra	MS2_MS3	0	4	184.09	94.77	578.295	4	2310.16	20913	84.6462	-0.99022	54.03	Hs_HDAC1-Halo_293_Xlinking_3_CID25CID35.raw	NP_005312.1-NP_005312.1	GTGASGSFKLNK	9	NP_005312.1	HIST1H1E	106	HIST	histone H1.4 [Homo sapiens]	219	KAASGEAKPK	1	NP_005312.1	HIST1H1E	110	HIST	histone H1.4 [Homo sapiens]	219			RBBP7-K203_X_FMNL2-K979	1	50.12			1	50.12
HIST1H1E-K106_X_HIST1H1E-K110	GTGASGSFKLNK-KAASGEAKPK	DSSO	Intra	MS2_MS3	1	3	173.07	81.57	578.299	4	2310.18	19684	81.6163	0.28444	54.03	Hs_HDAC1-Halo_293_Xlinking_3_CID25CID35.raw	NP_005312.1-NP_005312.1	GTGASGSFKLNK	9	NP_005312.1	HIST1H1E	106	HIST	histone H1.4 [Homo sapiens]	219	KAASGEAKPK	1	NP_005312.1	HIST1H1E	110	HIST	histone H1.4 [Homo sapiens]	219			RBBP7-K203_X_MST1L-K404	1	22.86			1	22.86
HIST1H1E-K106_X_HIST1H1E-K110	GTGASGSFKLNK-KAASGEAKPK	DSSO	Intra	MS2_MS3	0	4	162.21	59.66	578.299	4	2310.18	19992	82.3952	0.49826	54.03	Hs_HDAC1-Halo_293_Xlinking_3_CID25CID35.raw	NP_005312.1-NP_005312.1	GTGASGSFKLNK	9	NP_005312.1	HIST1H1E	106	HIST	histone H1.4 [Homo sapiens]	219	KAASGEAKPK	1	NP_005312.1	HIST1H1E	110	HIST	histone H1.4 [Homo sapiens]	219			RBBP7-K203_X_ODF2-K397	1	162.96			1	162.96
HIST1H1E-K106_X_HIST1H1E-K110	GTGASGSFKLNK-KAASGEAKPK	DSSO	Intra	MS2_MS3	0	3	161.27	100.06	578.294	4	2310.16	21497	86.0712	-0.057	54.03	Hs_HDAC1-Halo_293_Xlinking_3_CID25CID35.raw	NP_005312.1-NP_005312.1	GTGASGSFKLNK	9	NP_005312.1	HIST1H1E	106	HIST	histone H1.4 [Homo sapiens]	219	KAASGEAKPK	1	NP_005312.1	HIST1H1E	110	HIST	histone H1.4 [Homo sapiens]	219			RBBP7-K203_X_PTPN23-K1602	1	35.96			1	35.96
HIST1H1E-K106_X_HIST1H1E-K110	GTGASGSFKLNK-KAASGEAKPK	DSSO	Intra	MS2_MS3	0	4	155.33	47.78	578.3	4	2310.18	20266	83.0296	-0.09319	54.03	Hs_HDAC1-Halo_293_Xlinking_3_CID25CID35.raw	NP_005312.1-NP_005312.1	GTGASGSFKLNK	9	NP_005312.1	HIST1H1E	106	HIST	histone H1.4 [Homo sapiens]	219	KAASGEAKPK	1	NP_005312.1	HIST1H1E	110	HIST	histone H1.4 [Homo sapiens]	219			RBBP7-K258_X_RBBP7-K203			2	33.81	2	33.81
HIST1H1E-K106_X_HIST1H1E-K110	GTGASGSFKLNK-KAASGEAKPK	DSSO	Intra	MS2_MS3	0	3	155.33	75.3	578.299	4	2310.17	21188	85.3422	-0.1001	54.03	Hs_HDAC1-Halo_293_Xlinking_3_CID25CID35.raw	NP_005312.1-NP_005312.1	GTGASGSFKLNK	9	NP_005312.1	HIST1H1E	106	HIST	histone H1.4 [Homo sapiens]	219	KAASGEAKPK	1	NP_005312.1	HIST1H1E	110	HIST	histone H1.4 [Homo sapiens]	219			RBBP7-K350_X_MTA2-K152	1	55.58			1	55.58
HIST1H1E-K106_X_HIST1H1E-K110	GTGASGSFKLNK-KAASGEAKPK	DSSO	Intra	MS2_MS3	0	3	151.79	60.13	578.299	4	2310.17	21836	86.8273	0.12063	54.03	Hs_HDAC1-Halo_293_Xlinking_3_CID25CID35.raw	NP_005312.1-NP_005312.1	GTGASGSFKLNK	9	NP_005312.1	HIST1H1E	106	HIST	histone H1.4 [Homo sapiens]	219	KAASGEAKPK	1	NP_005312.1	HIST1H1E	110	HIST	histone H1.4 [Homo sapiens]	219			RBBP7-K360_X_MTA1-K686	4	285.01			4	285.01
HIST1H1E-K106_X_HIST1H1E-K110	GTGASGSFKLNK-KAASGEAKPK	DSSO	Intra	MS2_MS3	0	4	146.16	74.9	578.297	4	2310.17	20554	83.7673	0.09153	54.03	Hs_HDAC1-Halo_293_Xlinking_3_CID25CID35.raw	NP_005312.1-NP_005312.1	GTGASGSFKLNK	9	NP_005312.1	HIST1H1E	106	HIST	histone H1.4 [Homo sapiens]	219	KAASGEAKPK	1	NP_005312.1	HIST1H1E	110	HIST	histone H1.4 [Homo sapiens]	219			RBBP7-K360_X_MTA2-K539	1	162.86			1	162.86
HIST1H1E-K106_X_HIST1H1E-K110	GTGASGSFKLNK-KAASGEAKPK	DSSO	Intra	MS2_MS3	0	3	142.71	53.76	578.3	4	2310.18	21036	84.9634	-0.29153	61.04	Hs_HDAC1-Halo_293_Xlinking_3_CID25CID35.raw	NP_005312.1-NP_005312.1	GTGASGSFKLNK	9	NP_005312.1	HIST1H1E	106	HIST	histone H1.4 [Homo sapiens]	219	KAASGEAKPK	1	NP_005312.1	HIST1H1E	110	HIST	histone H1.4 [Homo sapiens]	219			RCOR1-K242_X_RCOR1-K349			1	36.59	1	36.59
HIST1H1E-K106_X_HIST1H1E-K110	GTGASGSFKLNK-KAASGEAKPK	DSSO	Intra	MS2_MS3	0	3	134.98	47.53	578.3	4	2310.18	21489	86.0526	-0.32082	54.03	Hs_HDAC1-Halo_293_Xlinking_3_CID25CID35.raw	NP_005312.1-NP_005312.1	GTGASGSFKLNK	9	NP_005312.1	HIST1H1E	106	HIST	histone H1.4 [Homo sapiens]	219	KAASGEAKPK	1	NP_005312.1	HIST1H1E	110	HIST	histone H1.4 [Homo sapiens]	219			RCOR1-K349_X_RCOR1-K356			4	229.95	4	229.95
HIST1H1E-K106_X_HIST1H1E-K110	GTGASGSFKLNK-KAASGEAKPK	DSSO	Intra	MS2_MS3	0	2	124.39	54.6	578.299	4	2310.18	22231	87.6946	-0.21391	54.03	Hs_HDAC1-Halo_293_Xlinking_3_CID25CID35.raw	NP_005312.1-NP_005312.1	GTGASGSFKLNK	9	NP_005312.1	HIST1H1E	106	HIST	histone H1.4 [Homo sapiens]	219	KAASGEAKPK	1	NP_005312.1	HIST1H1E	110	HIST	histone H1.4 [Homo sapiens]	219			RCOR2-K367_X_RCOR2-K349			1	152.55	1	152.55
HIST1H1E-K106_X_HIST1H1E-K110	GTGASGSFKLNK-KAASGEAKPK	DSSO	Intra	MS2_MS3	0	3	119.74	63.33	578.302	4	2310.19	22640	88.4915	-0.1001	54.03	Hs_HDAC1-Halo_293_Xlinking_3_CID25CID35.raw	NP_005312.1-NP_005312.1	GTGASGSFKLNK	9	NP_005312.1	HIST1H1E	106	HIST	histone H1.4 [Homo sapiens]	219	KAASGEAKPK	1	NP_005312.1	HIST1H1E	110	HIST	histone H1.4 [Homo sapiens]	219			RCOR3-K365_X_B4GALT3-K287	1	25.94			1	25.94
HIST1H1E-K26_X_HIST1H1E-K34	KSAGAAK-KASGPPVSELITK	DSSO	Intra	MS2_MS3	1	1	22.1	2.32	529.787	4	2116.13	26672	96.3053	-2.93015	45.23	Hs_HDAC1-Halo_293_Xlinking_3_CID25CID35.raw	NP_005312.1-NP_005312.1	KSAGAAK	1	NP_005312.1	HIST1H1E	26	HIST	histone H1.4 [Homo sapiens]	219	KASGPPVSELITK	1	NP_005312.1	HIST1H1E	34	HIST	histone H1.4 [Homo sapiens]	219			RCOR3-K365_X_RCOR3-K383			10	322.57	10	322.57
HIST1H1E-K32_X_HIST1H1E-K34	KSAGAAKR-KASGPPVSELITK	DSSO	Intra	MS2_MS3	0	3	104.17	65.73	568.813	4	2272.23	27271	97.3868	0.78226	84.95	Hs_HDAC1-Halo_293_Xlinking_3_CID25CID35.raw	NP_005312.1-NP_005312.1	KSAGAAKR	7	NP_005312.1	HIST1H1E	32	HIST	histone H1.4 [Homo sapiens]	219	KASGPPVSELITK	1	NP_005312.1	HIST1H1E	34	HIST	histone H1.4 [Homo sapiens]	219			RERE-K378_X_HDAC1-K50	1	147.25			1	147.25
HIST1H1E-K32_X_HIST1H1E-K34	KSAGAAKR-KASGPPVSELITK	DSSO	Intra	MS2_MS3	1	3	90.26	39.43	568.814	4	2272.23	27688	98.0953	0.37583	76.14	Hs_HDAC1-Halo_293_Xlinking_3_CID25CID35.raw	NP_005312.1-NP_005312.1	KSAGAAKR	7	NP_005312.1	HIST1H1E	32	HIST	histone H1.4 [Homo sapiens]	219	KASGPPVSELITK	1	NP_005312.1	HIST1H1E	34	HIST	histone H1.4 [Homo sapiens]	219			RERE-K378_X_RERE-K385			2	213.46	2	213.46
HIST1H1E-K34_X_HIST1H1E-K75	KASGPPVSELITK-ALAAAGYDVEKNNSR	DSSO	Intra	MS2_MS3	1	6	225.14	166.91	766.394	4	3062.55	38783	117.708	0.2127	61.04	Hs_HDAC1-Halo_293_Xlinking_3_CID25CID35.raw	NP_005312.1-NP_005312.1	KASGPPVSELITK	1	NP_005312.1	HIST1H1E	34	HIST	histone H1.4 [Homo sapiens]	219	ALAAAGYDVEKNNSR	11	NP_005312.1	HIST1H1E	75	HIST	histone H1.4 [Homo sapiens]	219			SAP30-K116_X_SIN3A-K747	1	191.19			1	191.19
HIST1H1E-K34_X_HIST1H1E-K75	KASGPPVSELITK-ALAAAGYDVEKNNSR	DSSO	Intra	MS2_MS3	1	6	191.48	139.75	766.398	4	3062.57	38840	117.817	0.4488	61.04	Hs_HDAC1-Halo_293_Xlinking_3_CID25CID35.raw	NP_005312.1-NP_005312.1	KASGPPVSELITK	1	NP_005312.1	HIST1H1E	34	HIST	histone H1.4 [Homo sapiens]	219	ALAAAGYDVEKNNSR	11	NP_005312.1	HIST1H1E	75	HIST	histone H1.4 [Homo sapiens]	219			SAP30-K166_X_SIN3A-K747	1	131.42			1	131.42
HIST1H1E-K34_X_HIST1H1E-K75	KASGPPVSELITK-ALAAAGYDVEKNNSR	DSSO	Intra	MS2_MS3	1	4	188.48	133.92	766.4	4	3062.58	38848	117.829	-0.05902	61.04	Hs_HDAC1-Halo_293_Xlinking_3_CID25CID35.raw	NP_005312.1-NP_005312.1	KASGPPVSELITK	1	NP_005312.1	HIST1H1E	34	HIST	histone H1.4 [Homo sapiens]	219	ALAAAGYDVEKNNSR	11	NP_005312.1	HIST1H1E	75	HIST	histone H1.4 [Homo sapiens]	219			SAP30-K87_X_SAP30-K104			4	218.93	4	218.93
HIST1H1E-K34_X_HIST1H1E-K75	KASGPPVSELITK-ALAAAGYDVEKNNSR	DSSO	Intra	MS2_MS3	1	4	179.68	125.36	766.39	4	3062.54	38774	117.694	0.20516	61.04	Hs_HDAC1-Halo_293_Xlinking_3_CID25CID35.raw	NP_005312.1-NP_005312.1	KASGPPVSELITK	1	NP_005312.1	HIST1H1E	34	HIST	histone H1.4 [Homo sapiens]	219	ALAAAGYDVEKNNSR	11	NP_005312.1	HIST1H1E	75	HIST	histone H1.4 [Homo sapiens]	219			SIN3A-K1122_X_RBBP7-K360	2	220.1			2	220.1
HIST1H1E-K34_X_HIST1H1E-K75	KASGPPVSELITK-ALAAAGYDVEKNNSR	DSSO	Intra	MS2_MS3	1	4	151.08	107.74	766.389	4	3062.53	39448	118.861	1.50552	61.04	Hs_HDAC1-Halo_293_Xlinking_3_CID25CID35.raw	NP_005312.1-NP_005312.1	KASGPPVSELITK	1	NP_005312.1	HIST1H1E	34	HIST	histone H1.4 [Homo sapiens]	219	ALAAAGYDVEKNNSR	11	NP_005312.1	HIST1H1E	75	HIST	histone H1.4 [Homo sapiens]	219			SIN3A-K1122_X_SIN3A-K747			1	237.84	1	237.84
HIST1H1E-K52_X_HIST1H1E-K106	AVAASKER-GTGASGSFKLNK	DSSO	Intra	MS2_MS3	0	2	134.98	76.88	539.526	4	2155.08	21675	86.5084	-0.0855	54.03	Hs_HDAC1-Halo_293_Xlinking_3_CID25CID35.raw	NP_005312.1-NP_005312.1	AVAASKER	6	NP_005312.1	HIST1H1E	52	HIST	histone H1.4 [Homo sapiens]	219	GTGASGSFKLNK	9	NP_005312.1	HIST1H1E	106	HIST	histone H1.4 [Homo sapiens]	219			SIN3A-K1271_X_RBBP7-K263	1	33.81			1	33.81
HIST1H1E-K52_X_HIST1H1E-K106	AVAASKER-GTGASGSFKLNK	DSSO	Intra	MS2_MS3	0	3	182.68	52.12	539.525	4	2155.08	21384	85.8172	0.33283	61.04	Hs_HDAC1-Halo_293_Xlinking_3_CID25CID35.raw	NP_005312.1-NP_005312.1	AVAASKER	6	NP_005312.1	HIST1H1E	52	HIST	histone H1.4 [Homo sapiens]	219	GTGASGSFKLNK	9	NP_005312.1	HIST1H1E	106	HIST	histone H1.4 [Homo sapiens]	219			SIN3A-K337_X_NRDC-K111	1	92.94			1	92.94
HIST1H1E-K52_X_HIST1H1E-K64	AVAASKER-KALAAAGYDVEK	DSSO	Intra	MS2_MS3	1	2	84.57	24.68	556.787	4	2224.13	24347	91.6409	-0.97919	73.05	Hs_HDAC1-Halo_293_Xlinking_3_CID25CID35.raw	NP_005312.1-NP_005312.1	AVAASKER	6	NP_005312.1	HIST1H1E	52	HIST	histone H1.4 [Homo sapiens]	219	KALAAAGYDVEK	1	NP_005312.1	HIST1H1E	64	HIST	histone H1.4 [Homo sapiens]	219			SIN3A-K510_X_SIN3A-K742			2	98.89	2	98.89
HIST1H1E-K52_X_HIST1H1E-K64	AVAASKER-KALAAAGYDVEK	DSSO	Intra	MS2_MS3	1	1	69.44	23.51	556.787	4	2224.13	24330	91.6136	-0.97919	73.05	Hs_HDAC1-Halo_293_Xlinking_3_CID25CID35.raw	NP_005312.1-NP_005312.1	AVAASKER	6	NP_005312.1	HIST1H1E	52	HIST	histone H1.4 [Homo sapiens]	219	KALAAAGYDVEK	1	NP_005312.1	HIST1H1E	64	HIST	histone H1.4 [Homo sapiens]	219			SIN3A-K552_X_HDAC1-K220	2	326.99			2	326.99
HIST1H1E-K52_X_HIST1H1E-K64	AVAASKER-KALAAAGYDVEK	DSSO	Intra	MS2_MS3	1	2	65.62	19.9	556.788	4	2224.13	24732	92.3624	1.32596	54.03	Hs_HDAC1-Halo_293_Xlinking_3_CID25CID35.raw	NP_005312.1-NP_005312.1	AVAASKER	6	NP_005312.1	HIST1H1E	52	HIST	histone H1.4 [Homo sapiens]	219	KALAAAGYDVEK	1	NP_005312.1	HIST1H1E	64	HIST	histone H1.4 [Homo sapiens]	219			SIN3A-K552_X_SIN3A-K563			2	239.61	2	239.61
HIST1H1E-K52_X_HIST1H1E-K64	AVAASKER-KALAAAGYDVEK	DSSO	Intra	MS2_MS3	1	2	61.01	8.42	556.788	4	2224.13	24718	92.3355	0.55758	54.03	Hs_HDAC1-Halo_293_Xlinking_3_CID25CID35.raw	NP_005312.1-NP_005312.1	AVAASKER	6	NP_005312.1	HIST1H1E	52	HIST	histone H1.4 [Homo sapiens]	219	KALAAAGYDVEK	1	NP_005312.1	HIST1H1E	64	HIST	histone H1.4 [Homo sapiens]	219			SIN3A-K563_X_SIN3A-K578			1	22.15	1	22.15
HIST1H1E-K75_X_HIST1H1E-K32	ALAAAGYDVEKNNSR-SAGAAKR	DSSO	Intra	MS2_MS3	1	3	121.24	67.94	599.797	4	2396.17	22219	87.6671	0.47472	49.07	Hs_HDAC1-Halo_293_Xlinking_3_CID25CID35.raw	NP_005312.1-NP_005312.1	ALAAAGYDVEKNNSR	11	NP_005312.1	HIST1H1E	75	HIST	histone H1.4 [Homo sapiens]	219	SAGAAKR	6	NP_005312.1	HIST1H1E	32	HIST	histone H1.4 [Homo sapiens]	219			SIN3A-K569_X_SIN3A-K578			2	88.02	2	88.02
HIST1H1E-K90_X_HIST1H1E-K110	SLVSKGTLVQTK-KAASGEAKPK	DSSO	Intra	MS2_MS3	0	4	174.39	131.48	601.833	4	2404.31	24076	91.1483	0.23282	61.04	Hs_HDAC1-Halo_293_Xlinking_3_CID25CID35.raw	NP_005312.1-NP_005312.1	SLVSKGTLVQTK	5	NP_005312.1	HIST1H1E	90	HIST	histone H1.4 [Homo sapiens]	219	KAASGEAKPK	1	NP_005312.1	HIST1H1E	110	HIST	histone H1.4 [Homo sapiens]	219			SIN3A-K650_X_BRMS1-K240	1	156.48			1	156.48
HIST1H1E-K90_X_HIST1H1E-K110	SLVSKGTLVQTK-KAASGEAKPK	DSSO	Intra	MS2_MS3	1	2	121.04	67.79	481.668	5	2404.31	24215	91.3973	-0.19294	45.23	Hs_HDAC1-Halo_293_Xlinking_3_CID25CID35.raw	NP_005312.1-NP_005312.1	SLVSKGTLVQTK	5	NP_005312.1	HIST1H1E	90	HIST	histone H1.4 [Homo sapiens]	219	KAASGEAKPK	1	NP_005312.1	HIST1H1E	110	HIST	histone H1.4 [Homo sapiens]	219			SIN3A-K650_X_SIN3A-K686			2	101.33	2	101.33
HIST1H1E-K90_X_HIST1H1E-K117	SLVSKGTLVQTK-AASGEAKPK	DSSO	Intra	MS2_MS3	1	4	154.88	90.59	569.809	4	2276.21	26432	95.8716	0.93692	42.1	Hs_HDAC1-Halo_293_Xlinking_3_CID25CID35.raw	NP_005312.1-NP_005312.1	SLVSKGTLVQTK	5	NP_005312.1	HIST1H1E	90	HIST	histone H1.4 [Homo sapiens]	219	AASGEAKPK	7	NP_005312.1	HIST1H1E	117	HIST	histone H1.4 [Homo sapiens]	219			SIN3A-K667_X_SIN3A-K676			1	61.85	1	61.85
HIST1H1E-K90_X_HIST1H1E-K117	SLVSKGTLVQTK-AASGEAKPK	DSSO	Intra	MS2_MS3	1	3	123.26	62.29	569.809	4	2276.21	26386	95.7912	0.45463	42.1	Hs_HDAC1-Halo_293_Xlinking_3_CID25CID35.raw	NP_005312.1-NP_005312.1	SLVSKGTLVQTK	5	NP_005312.1	HIST1H1E	90	HIST	histone H1.4 [Homo sapiens]	219	AASGEAKPK	7	NP_005312.1	HIST1H1E	117	HIST	histone H1.4 [Homo sapiens]	219			SIN3A-K676_X_ALDH9A1-K273	1	23.14			1	23.14
HIST1H3F-K24_X_HIST1H3F-K5	KQLATKAAR-TKQTAR	DSSO	Intra	MS2_MS3	0	2	178.79	107.92	462.758	4	1848.01	26910	106.856	0.61256	61.04	Hs_HDAC1-Halo_293_Xlinking_2_CID25CID35.raw	NP_066298.1-NP_066298.1	KQLATKAAR	6	NP_066298.1	HIST1H3F	24	HIST	histone H3.1 [Homo sapiens]	136	TKQTAR	2	NP_066298.1	HIST1H3F	5	HIST	histone H3.1 [Homo sapiens]	136			SIN3A-K676_X_BRMS1L-K229	2	246.82			2	246.82
HIST1H3F-K5_X_HIST1H3F-K123	TKQTAR-RVTIMPKDIQLAR	DSSO	Intra	MS2_MS3	1	2	207.25	76.66	601.33	4	2402.3	35228	111.489	1.1835	61.04	Hs_HDAC1-Halo_293_Xlinking_3_CID25CID35.raw	NP_066298.1-NP_066298.1	TKQTAR	2	NP_066298.1	HIST1H3F	5	HIST	histone H3.1 [Homo sapiens]	136	RVTIMPKDIQLAR	7	NP_066298.1	HIST1H3F	123	HIST	histone H3.1 [Homo sapiens]	136			SIN3A-K676_X_HDAC1-K89	2	141.78			2	141.78
HIST1H3F-K5_X_HIST1H3F-K123	TKQTAR-RVTIMPKDIQLAR	DSSO	Intra	MS2_MS3	1	3	193.46	60.42	601.331	4	2402.3	35236	111.501	0.70835	42.1	Hs_HDAC1-Halo_293_Xlinking_3_CID25CID35.raw	NP_066298.1-NP_066298.1	TKQTAR	2	NP_066298.1	HIST1H3F	5	HIST	histone H3.1 [Homo sapiens]	136	RVTIMPKDIQLAR	7	NP_066298.1	HIST1H3F	123	HIST	histone H3.1 [Homo sapiens]	136			SIN3A-K676_X_SIN3A-K686			2	201	2	201
HIST1H3F-K5_X_HIST1H3F-K123	TKQTAR-RVTIMPKDIQLAR	DSSO	Intra	MS2_MS3	1	2	152.62	47.73	601.33	4	2402.3	34460	110.126	-0.11105	61.04	Hs_HDAC1-Halo_293_Xlinking_3_CID25CID35.raw	NP_066298.1-NP_066298.1	TKQTAR	2	NP_066298.1	HIST1H3F	5	HIST	histone H3.1 [Homo sapiens]	136	RVTIMPKDIQLAR	7	NP_066298.1	HIST1H3F	123	HIST	histone H3.1 [Homo sapiens]	136			SIN3A-K676_X_SIN3A-K697			7	291.71	7	291.71
HIST1H3F-K5_X_HIST1H3F-K123	TKQTAR-RVTIMPKDIQLAR	DSSO	Intra	MS2_MS3	1	4	148.43	48.34	601.328	4	2402.29	34841	110.815	2.87507	61.04	Hs_HDAC1-Halo_293_Xlinking_3_CID25CID35.raw	NP_066298.1-NP_066298.1	TKQTAR	2	NP_066298.1	HIST1H3F	5	HIST	histone H3.1 [Homo sapiens]	136	RVTIMPKDIQLAR	7	NP_066298.1	HIST1H3F	123	HIST	histone H3.1 [Homo sapiens]	136			SIN3A-K676_X_SIN3A-K702			2	252.69	2	252.69
HIST1H3F-K5_X_HIST1H3F-K123	TKQTAR-RVTIMPKDIQLAR	DSSO	Intra	MS2_MS3	1	2	139.86	61.53	601.329	4	2402.3	35614	112.179	1.29814	61.04	Hs_HDAC1-Halo_293_Xlinking_3_CID25CID35.raw	NP_066298.1-NP_066298.1	TKQTAR	2	NP_066298.1	HIST1H3F	5	HIST	histone H3.1 [Homo sapiens]	136	RVTIMPKDIQLAR	7	NP_066298.1	HIST1H3F	123	HIST	histone H3.1 [Homo sapiens]	136			SIN3A-K676_X_SIN3A-K723			1	226.73	1	226.73
HIST1H3F-K5_X_HIST1H3F-K123	TKQTAR-RVTIMPKDIQLAR	DSSO	Intra	MS2_MS3	1	3	164.8	66.38	601.328	4	2402.29	34857	110.838	0.39433	61.04	Hs_HDAC1-Halo_293_Xlinking_3_CID25CID35.raw	NP_066298.1-NP_066298.1	TKQTAR	2	NP_066298.1	HIST1H3F	5	HIST	histone H3.1 [Homo sapiens]	136	RVTIMPKDIQLAR	7	NP_066298.1	HIST1H3F	123	HIST	histone H3.1 [Homo sapiens]	136			SIN3A-K697_X_SIN3A-K700			2	225.19	2	225.19
HIST1H3F-K5_X_HIST1H3F-K123	TKQTAR-RVTIMPKDIQLAR	DSSO	Intra	MS2_MS3	1	3	156.4	76.95	601.332	4	2402.3	34428	110.069	0.90364	61.04	Hs_HDAC1-Halo_293_Xlinking_3_CID25CID35.raw	NP_066298.1-NP_066298.1	TKQTAR	2	NP_066298.1	HIST1H3F	5	HIST	histone H3.1 [Homo sapiens]	136	RVTIMPKDIQLAR	7	NP_066298.1	HIST1H3F	123	HIST	histone H3.1 [Homo sapiens]	136			SIN3A-K715_X_SIN3A-K723			2	222.28	2	222.28
HIST1H3F-K5_X_HIST1H3F-K123	TKQTAR-RVTIMPKDIQLAR	DSSO	Intra	MS2_MS3	1	1	43.26	13.95	481.266	5	2402.3	34950	110.995	-0.74061	54.03	Hs_HDAC1-Halo_293_Xlinking_3_CID25CID35.raw	NP_066298.1-NP_066298.1	TKQTAR	2	NP_066298.1	HIST1H3F	5	HIST	histone H3.1 [Homo sapiens]	136	RVTIMPKDIQLAR	7	NP_066298.1	HIST1H3F	123	HIST	histone H3.1 [Homo sapiens]	136			SIN3A-K715_X_SUDS3-K198	4	89.35			4	89.35
HIST1H3F-K5_X_HIST1H3F-K123	TKQTAR-RVTIMPKDIQLAR	DSSO	Intra	MS2_MS3	1	0	38.09	8.77	481.265	5	2402.3	34416	110.049	-2.01096	54.03	Hs_HDAC1-Halo_293_Xlinking_3_CID25CID35.raw	NP_066298.1-NP_066298.1	TKQTAR	2	NP_066298.1	HIST1H3F	5	HIST	histone H3.1 [Homo sapiens]	136	RVTIMPKDIQLAR	7	NP_066298.1	HIST1H3F	123	HIST	histone H3.1 [Homo sapiens]	136			SIN3A-K723_X_SUDS3-K198	4	226.39			4	226.39
HIST1H3F-K5_X_HIST1H3F-K123	TKQTAR-RVTIMPKDIQLAR	DSSO	Intra	MS2_MS3	1	1	28.09	0	481.262	5	2402.28	35465	111.88	-7.53698	54.03	Hs_HDAC1-Halo_293_Xlinking_3_CID25CID35.raw	NP_066298.1-NP_066298.1	TKQTAR	2	NP_066298.1	HIST1H3F	5	HIST	histone H3.1 [Homo sapiens]	136	RVTIMPKDIQLAR	7	NP_066298.1	HIST1H3F	123	HIST	histone H3.1 [Homo sapiens]	136			SIN3A-K747_X_SAP30L-K78	2	274.68			2	274.68
HIST1H3F-K5_X_HIST1H3F-K57	TKQTAR-YQKSTELLIR	DSSO	Intra	MS2_MS3	1	4	265.37	203.61	528.783	4	2112.11	28003	98.6602	-0.41751	61.04	Hs_HDAC1-Halo_293_Xlinking_3_CID25CID35.raw	NP_066298.1-NP_066298.1	TKQTAR	2	NP_066298.1	HIST1H3F	5	HIST	histone H3.1 [Homo sapiens]	136	YQKSTELLIR	3	NP_066298.1	HIST1H3F	57	HIST	histone H3.1 [Homo sapiens]	136			SIN3A-K747_X_SIN3A-K742			6	248.76	6	248.76
HIST1H3F-K5_X_HIST1H3F-K57	TKQTAR-YQKSTELLIR	DSSO	Intra	MS2_MS3	1	4	240.23	162.86	528.783	4	2112.11	27623	97.9969	0.22403	61.04	Hs_HDAC1-Halo_293_Xlinking_3_CID25CID35.raw	NP_066298.1-NP_066298.1	TKQTAR	2	NP_066298.1	HIST1H3F	5	HIST	histone H3.1 [Homo sapiens]	136	YQKSTELLIR	3	NP_066298.1	HIST1H3F	57	HIST	histone H3.1 [Homo sapiens]	136			SIN3A-K747_X_TTN-K13957	1	29.35			1	29.35
HIST1H3F-K5_X_HIST1H3F-K57	TKQTAR-YQKSTELLIR	DSSO	Intra	MS2_MS3	0	3	238.52	180.43	505.927	6	3030.53	29139	100.456	0.10331	54.03	Hs_HDAC1-Halo_293_Xlinking_3_CID25CID35.raw	NP_066298.1-NP_066298.1	TKQTAR	2	NP_066298.1	HIST1H3F	5	HIST	histone H3.1 [Homo sapiens]	136	YQKSTELLIR	3	NP_066298.1	HIST1H3F	57	HIST	histone H3.1 [Homo sapiens]	136			SIN3A-K799_X_SIN3A-K813			1	184.95	1	184.95
HIST1H3F-K5_X_HIST1H3F-K57	TKQTAR-YQKSTELLIR	DSSO	Intra	MS2_MS3	1	4	237.92	179.17	528.783	4	2112.11	27211	97.2814	0.22403	61.04	Hs_HDAC1-Halo_293_Xlinking_3_CID25CID35.raw	NP_066298.1-NP_066298.1	TKQTAR	2	NP_066298.1	HIST1H3F	5	HIST	histone H3.1 [Homo sapiens]	136	YQKSTELLIR	3	NP_066298.1	HIST1H3F	57	HIST	histone H3.1 [Homo sapiens]	136			SIN3A-K806_X_SIN3A-K799			2	34.89	2	34.89
HIST1H3F-K5_X_HIST1H3F-K57	TKQTAR-YQKSTELLIR	DSSO	Intra	MS2_MS3	1	3	221.78	165.07	528.783	4	2112.11	27231	97.3163	0.35017	61.04	Hs_HDAC1-Halo_293_Xlinking_3_CID25CID35.raw	NP_066298.1-NP_066298.1	TKQTAR	2	NP_066298.1	HIST1H3F	5	HIST	histone H3.1 [Homo sapiens]	136	YQKSTELLIR	3	NP_066298.1	HIST1H3F	57	HIST	histone H3.1 [Homo sapiens]	136			SIN3A-K806_X_SIN3A-K813			4	246.82	4	246.82
HIST1H3F-K5_X_HIST1H3F-K57	TKQTAR-YQKSTELLIR	DSSO	Intra	MS2_MS3	1	3	215.98	152.58	528.783	4	2112.11	28024	98.6851	-0.15981	61.04	Hs_HDAC1-Halo_293_Xlinking_3_CID25CID35.raw	NP_066298.1-NP_066298.1	TKQTAR	2	NP_066298.1	HIST1H3F	5	HIST	histone H3.1 [Homo sapiens]	136	YQKSTELLIR	3	NP_066298.1	HIST1H3F	57	HIST	histone H3.1 [Homo sapiens]	136			SIN3A-K813_X_CFAP45-K65	1	24.38			1	24.38
HIST1H3F-K5_X_HIST1H3F-K57	TKQTAR-YQKSTELLIR	DSSO	Intra	MS2_MS3	1	3	213.91	149.65	528.783	4	2112.11	28448	99.3776	0.17837	61.04	Hs_HDAC1-Halo_293_Xlinking_3_CID25CID35.raw	NP_066298.1-NP_066298.1	TKQTAR	2	NP_066298.1	HIST1H3F	5	HIST	histone H3.1 [Homo sapiens]	136	YQKSTELLIR	3	NP_066298.1	HIST1H3F	57	HIST	histone H3.1 [Homo sapiens]	136			SIN3A-K934_X_SIN3A-K937			2	215.06	2	215.06
HIST1H3F-K5_X_HIST1H3F-K57	TKQTAR-YQKSTELLIR	DSSO	Intra	MS2_MS3	0	4	213.25	138.83	528.781	4	2112.1	28898	100.09	0.53281	61.04	Hs_HDAC1-Halo_293_Xlinking_3_CID25CID35.raw	NP_066298.1-NP_066298.1	TKQTAR	2	NP_066298.1	HIST1H3F	5	HIST	histone H3.1 [Homo sapiens]	136	YQKSTELLIR	3	NP_066298.1	HIST1H3F	57	HIST	histone H3.1 [Homo sapiens]	136			SIN3A-K937_X_BRMS1L-K118	2	177.57			2	177.57
HIST1H3F-K5_X_HIST1H3F-K57	TKQTAR-YQKSTELLIR	DSSO	Intra	MS2_MS3	1	4	212.42	154.49	505.927	6	3030.53	29119	100.418	0.60787	54.03	Hs_HDAC1-Halo_293_Xlinking_3_CID25CID35.raw	NP_066298.1-NP_066298.1	TKQTAR	2	NP_066298.1	HIST1H3F	5	HIST	histone H3.1 [Homo sapiens]	136	YQKSTELLIR	3	NP_066298.1	HIST1H3F	57	HIST	histone H3.1 [Homo sapiens]	136			SIN3A-K937_X_SIN3A-K948			1	89.88	1	89.88
HIST1H3F-K5_X_HIST1H3F-K57	TKQTAR-YQKSTELLIR	DSSO	Intra	MS2_MS3	1	4	208.84	142.91	528.783	4	2112.11	27603	97.9715	0.60245	61.04	Hs_HDAC1-Halo_293_Xlinking_3_CID25CID35.raw	NP_066298.1-NP_066298.1	TKQTAR	2	NP_066298.1	HIST1H3F	5	HIST	histone H3.1 [Homo sapiens]	136	YQKSTELLIR	3	NP_066298.1	HIST1H3F	57	HIST	histone H3.1 [Homo sapiens]	136			SIN3B-K239_X_SIN3B-K195			1	34.8	1	34.8
HIST1H3F-K5_X_HIST1H3F-K57	TKQTAR-YQKSTELLIR	DSSO	Intra	MS2_MS3	1	3	203.42	139.15	528.782	4	2112.11	28429	99.355	0.39583	61.04	Hs_HDAC1-Halo_293_Xlinking_3_CID25CID35.raw	NP_066298.1-NP_066298.1	TKQTAR	2	NP_066298.1	HIST1H3F	5	HIST	histone H3.1 [Homo sapiens]	136	YQKSTELLIR	3	NP_066298.1	HIST1H3F	57	HIST	histone H3.1 [Homo sapiens]	136			SIN3B-K551_X_SIN3B-K572			4	210.84	4	210.84
HIST1H3F-K5_X_HIST1H3F-K57	TKQTAR-YQKSTELLIR	DSSO	Intra	MS2_MS3	0	4	199.4	139.33	528.783	4	2112.11	28888	100.071	0.22945	61.04	Hs_HDAC1-Halo_293_Xlinking_3_CID25CID35.raw	NP_066298.1-NP_066298.1	TKQTAR	2	NP_066298.1	HIST1H3F	5	HIST	histone H3.1 [Homo sapiens]	136	YQKSTELLIR	3	NP_066298.1	HIST1H3F	57	HIST	histone H3.1 [Homo sapiens]	136			SIN3B-K551_X_STEAP2-K303	1	130.15			1	130.15
HIST1H3F-K57_X_HIST1H3F-K24	YQKSTELLIR-KQLATKAAR	DSSO	Intra	MS2_MS3	1	4	268.65	212.36	599.335	4	2394.32	33111	107.745	1.21765	61.04	Hs_HDAC1-Halo_293_Xlinking_3_CID25CID35.raw	NP_066298.1-NP_066298.1	YQKSTELLIR	3	NP_066298.1	HIST1H3F	57	HIST	histone H3.1 [Homo sapiens]	136	KQLATKAAR	6	NP_066298.1	HIST1H3F	24	HIST	histone H3.1 [Homo sapiens]	136			SIN3B-K622_X_SIN3B-K617			2	331.17	2	331.17
HIST1H3F-K57_X_HIST1H3F-K24	YQKSTELLIR-KQLATKAAR	DSSO	Intra	MS2_MS3	0	4	266.59	187.11	599.335	4	2394.32	33102	107.731	0.60566	61.04	Hs_HDAC1-Halo_293_Xlinking_3_CID25CID35.raw	NP_066298.1-NP_066298.1	YQKSTELLIR	3	NP_066298.1	HIST1H3F	57	HIST	histone H3.1 [Homo sapiens]	136	KQLATKAAR	6	NP_066298.1	HIST1H3F	24	HIST	histone H3.1 [Homo sapiens]	136			SIN3B-K797_X_SIN3B-K804			2	183.26	2	183.26
HIST1H3F-K57_X_HIST1H3F-K24	YQKSTELLIR-KQLATKAAR	DSSO	Intra	MS2_MS3	1	3	224.68	164.13	599.331	4	2394.3	32078	105.919	0.89647	61.04	Hs_HDAC1-Halo_293_Xlinking_3_CID25CID35.raw	NP_066298.1-NP_066298.1	YQKSTELLIR	3	NP_066298.1	HIST1H3F	57	HIST	histone H3.1 [Homo sapiens]	136	KQLATKAAR	6	NP_066298.1	HIST1H3F	24	HIST	histone H3.1 [Homo sapiens]	136			SIN3B-K826_X_SIN3B-K837			1	103.21	1	103.21
HIST1H3F-K57_X_HIST1H3F-K24	YQKSTELLIR-KQLATKAAR	DSSO	Intra	MS2_MS3	1	3	224.09	148.89	599.333	4	2394.31	32750	107.052	0.3983	61.04	Hs_HDAC1-Halo_293_Xlinking_3_CID25CID35.raw	NP_066298.1-NP_066298.1	YQKSTELLIR	3	NP_066298.1	HIST1H3F	57	HIST	histone H3.1 [Homo sapiens]	136	KQLATKAAR	6	NP_066298.1	HIST1H3F	24	HIST	histone H3.1 [Homo sapiens]	136			SPTA1-K2200_X_AFAP1-K641	1	20.14			1	20.14
HIST1H3F-K57_X_HIST1H3F-K24	YQKSTELLIR-KQLATKAAR	DSSO	Intra	MS2_MS3	1	4	219.5	152.88	599.328	4	2394.29	33454	108.331	0.97362	61.04	Hs_HDAC1-Halo_293_Xlinking_3_CID25CID35.raw	NP_066298.1-NP_066298.1	YQKSTELLIR	3	NP_066298.1	HIST1H3F	57	HIST	histone H3.1 [Homo sapiens]	136	KQLATKAAR	6	NP_066298.1	HIST1H3F	24	HIST	histone H3.1 [Homo sapiens]	136			SUDS3-K198_X_SUDS3-K198			1	182.25	1	182.25
HIST1H3F-K57_X_HIST1H3F-K24	YQKSTELLIR-KQLATKAAR	DSSO	Intra	MS2_MS3	0	4	199.4	131.6	599.335	4	2394.32	33531	108.477	0.4552	61.04	Hs_HDAC1-Halo_293_Xlinking_3_CID25CID35.raw	NP_066298.1-NP_066298.1	YQKSTELLIR	3	NP_066298.1	HIST1H3F	57	HIST	histone H3.1 [Homo sapiens]	136	KQLATKAAR	6	NP_066298.1	HIST1H3F	24	HIST	histone H3.1 [Homo sapiens]	136			SUDS3-K198_X_SUDS3-K201			7	215.77	7	215.77
HIST1H3F-K57_X_HIST1H3F-K24	YQKSTELLIR-KQLATKAAR	DSSO	Intra	MS2_MS3	0	3	188.07	116.91	599.333	4	2394.31	33846	109.056	-0.39609	61.04	Hs_HDAC1-Halo_293_Xlinking_3_CID25CID35.raw	NP_066298.1-NP_066298.1	YQKSTELLIR	3	NP_066298.1	HIST1H3F	57	HIST	histone H3.1 [Homo sapiens]	136	KQLATKAAR	6	NP_066298.1	HIST1H3F	24	HIST	histone H3.1 [Homo sapiens]	136			SUDS3-K307_X_SUDS3-K271			1	171.09	1	171.09
HIST1H3F-K57_X_HIST1H3F-K24	YQKSTELLIR-KQLATKAAR	DSSO	Intra	MS2_MS3	1	2	155.53	90.19	479.669	5	2394.31	32890	107.302	0.33669	45.23	Hs_HDAC1-Halo_293_Xlinking_3_CID25CID35.raw	NP_066298.1-NP_066298.1	YQKSTELLIR	3	NP_066298.1	HIST1H3F	57	HIST	histone H3.1 [Homo sapiens]	136	KQLATKAAR	6	NP_066298.1	HIST1H3F	24	HIST	histone H3.1 [Homo sapiens]	136			SUDS3-K97_X_SUDS3-K101			1	167.71	1	167.71
HIST1H3F-K57_X_HIST1H3F-K24	YQKSTELLIR-KQLATKAAR	DSSO	Intra	MS2_MS3	1	4	149.1	94.33	479.669	5	2394.32	32846	107.231	0.36884	42.1	Hs_HDAC1-Halo_293_Xlinking_3_CID25CID35.raw	NP_066298.1-NP_066298.1	YQKSTELLIR	3	NP_066298.1	HIST1H3F	57	HIST	histone H3.1 [Homo sapiens]	136	KQLATKAAR	6	NP_066298.1	HIST1H3F	24	HIST	histone H3.1 [Homo sapiens]	136			TCP1-K494_X_CCT8-K466	2	269.23			2	269.23
HIST1H3F-K57_X_HIST1H3F-K24	YQKSTELLIR-KQLATKAAR	DSSO	Intra	MS2_MS3	1	3	123.62	79.19	599.33	4	2394.3	33491	108.411	0.64707	61.04	Hs_HDAC1-Halo_293_Xlinking_3_CID25CID35.raw	NP_066298.1-NP_066298.1	YQKSTELLIR	3	NP_066298.1	HIST1H3F	57	HIST	histone H3.1 [Homo sapiens]	136	KQLATKAAR	6	NP_066298.1	HIST1H3F	24	HIST	histone H3.1 [Homo sapiens]	136			TEX10-K392_X_TREX2-K90	1	23.43			1	23.43
HMG20A-K124_X_HMG20A-K143	AKRPEVPFPEITR-MLGNEWSKLPPEEK	DSSO	Intra	MS2_MS3	0	4	191.95	129.42	839.429	4	3354.69	39959	91.8531	1.47539	61.04	Hs_HDAC1-Halo_293_Xlinking_1_CID25CID35.raw	NP_060670.1-NP_060670.1	AKRPEVPFPEITR	2	NP_060670.1	HMG20A	124	CoREST	high mobility group protein 20A isoform a [Homo sapiens]	347	MLGNEWSKLPPEEK	8	NP_060670.1	HMG20A	143	CoREST	high mobility group protein 20A isoform a [Homo sapiens]	347			TMEM189-K239_X_EP400-K1875	1	53.4			1	53.4
HMG20A-K124_X_HMG20A-K143	AKRPEVPFPEITR-MLGNEWSKLPPEEK	DSSO	Intra	MS2_MS3	1	3	135.24	80.05	671.745	5	3354.69	39483	91.2211	1.93569	61.04	Hs_HDAC1-Halo_293_Xlinking_1_CID25CID35.raw	NP_060670.1-NP_060670.1	AKRPEVPFPEITR	2	NP_060670.1	HMG20A	124	CoREST	high mobility group protein 20A isoform a [Homo sapiens]	347	MLGNEWSKLPPEEK	8	NP_060670.1	HMG20A	143	CoREST	high mobility group protein 20A isoform a [Homo sapiens]	347			TUBA1C-K166_X_TUBA1C-K182			2	285.44	2	285.44
HMG20A-K124_X_HMG20A-K143	AKRPEVPFPEITR-MLGNEWSKLPPEEK	DSSO	Intra	MS2_MS3	0	6	196.78	116.41	839.429	4	3354.69	40230	92.2251	2.17794	61.04	Hs_HDAC1-Halo_293_Xlinking_1_CID25CID35.raw	NP_060670.1-NP_060670.1	AKRPEVPFPEITR	2	NP_060670.1	HMG20A	124	CoREST	high mobility group protein 20A isoform a [Homo sapiens]	347	MLGNEWSKLPPEEK	8	NP_060670.1	HMG20A	143	CoREST	high mobility group protein 20A isoform a [Homo sapiens]	347			WDR5B-K246_X_SIN3A-K813	1	20.9			1	20.9
HMG20A-K124_X_HMG20A-K143	AKRPEVPFPEITR-MLGNEWSKLPPEEK	DSSO	Intra	MS2_MS3	0	4	189.56	118.13	839.432	4	3354.71	39263	90.9329	1.29582	61.04	Hs_HDAC1-Halo_293_Xlinking_1_CID25CID35.raw	NP_060670.1-NP_060670.1	AKRPEVPFPEITR	2	NP_060670.1	HMG20A	124	CoREST	high mobility group protein 20A isoform a [Homo sapiens]	347	MLGNEWSKLPPEEK	8	NP_060670.1	HMG20A	143	CoREST	high mobility group protein 20A isoform a [Homo sapiens]	347			XRCC6-K591_X_XRCC6-K605			1	169.8	1	169.8
HMG20A-K124_X_HMG20A-K143	AKRPEVPFPEITR-MLGNEWSKLPPEEK	DSSO	Intra	MS2_MS3	1	2	83.87	30.4	671.744	5	3354.69	39499	91.2415	0.91203	54.03	Hs_HDAC1-Halo_293_Xlinking_1_CID25CID35.raw	NP_060670.1-NP_060670.1	AKRPEVPFPEITR	2	NP_060670.1	HMG20A	124	CoREST	high mobility group protein 20A isoform a [Homo sapiens]	347	MLGNEWSKLPPEEK	8	NP_060670.1	HMG20A	143	CoREST	high mobility group protein 20A isoform a [Homo sapiens]	347			Grand Total	857	385.92	614	430.18		430.18
HMG20A-K241_X_HMG20A-K230	KSNMEFEER-SVFDIPIFTEEFLNHSKAR	DSSO	Intra	MS2_MS3	1	1	39.22	16.34	716.143	5	3576.68	59329	118.688	1.87545	54.03	Hs_HDAC1-Halo_293_Xlinking_1_CID25CID35.raw	NP_060670.1-NP_060670.1	KSNMEFEER	1	NP_060670.1	HMG20A	241	CoREST	high mobility group protein 20A isoform a [Homo sapiens]	347	SVFDIPIFTEEFLNHSKAR	17	NP_060670.1	HMG20A	230	CoREST	high mobility group protein 20A isoform a [Homo sapiens]	347
HMGA2-K34_X_HMGA2-K26	KQQQEPTGEPSPK-GEGAGQPSTSAQGQPAAPAPQKR	DSSO	Intra	MS2_MS3	1	4	301.92	244.75	951.209	4	3801.82	26092	105.33	0.65414	39.46	Hs_HDAC1-Halo_293_Xlinking_2_CID25CID35.raw	NP_001287848.1-NP_001287848.1	KQQQEPTGEPSPK	1	NP_001287848.1	HMGA2	34	HIST-interacting	high mobility group protein HMGI-C isoform d [Homo sapiens]	147	GEGAGQPSTSAQGQPAAPAPQKR	22	NP_001287848.1	HMGA2	26	HIST-interacting	high mobility group protein HMGI-C isoform d [Homo sapiens]	147
HMGA2-K34_X_HMGA2-K26	KQQQEPTGEPSPK-GEGAGQPSTSAQGQPAAPAPQKR	DSSO	Intra	MS2_MS3	0	3	287.75	226.77	951.21	4	3801.82	26054	105.264	0.64101	61.04	Hs_HDAC1-Halo_293_Xlinking_2_CID25CID35.raw	NP_001287848.1-NP_001287848.1	KQQQEPTGEPSPK	1	NP_001287848.1	HMGA2	34	HIST-interacting	high mobility group protein HMGI-C isoform d [Homo sapiens]	147	GEGAGQPSTSAQGQPAAPAPQKR	22	NP_001287848.1	HMGA2	26	HIST-interacting	high mobility group protein HMGI-C isoform d [Homo sapiens]	147
HSPA1B-K246_X_HSPA1B-K56	LVNHFVEEFKR-LIGDAAKNQVALNPQNTVFDAK	DSSO	Intra	MS2_MS3	0	4	206.93	175.26	1120.57	5	5598.81	35093	85.4157	1.99313	73.05	Hs_HDAC1-Halo_293_Xlinking_1_CID25CID35.raw	NP_005337.2-NP_005337.2	LVNHFVEEFKR	10	NP_005337.2	HSPA1B	246	HDAC1/2-interacting	heat shock 70 kDa protein 1B [Homo sapiens]	641	LIGDAAKNQVALNPQNTVFDAK	7	NP_005337.2	HSPA1B	56	HDAC1/2-interacting	heat shock 70 kDa protein 1B [Homo sapiens]	641
HSPA1B-K246_X_HSPA1B-K56	LVNHFVEEFKR-LIGDAAKNQVALNPQNTVFDAK	DSSO	Intra	MS2_MS3	1	4	158.13	116.32	933.98	6	5598.84	35161	85.506	0.7925	73.05	Hs_HDAC1-Halo_293_Xlinking_1_CID25CID35.raw	NP_005337.2-NP_005337.2	LVNHFVEEFKR	10	NP_005337.2	HSPA1B	246	HDAC1/2-interacting	heat shock 70 kDa protein 1B [Homo sapiens]	641	LIGDAAKNQVALNPQNTVFDAK	7	NP_005337.2	HSPA1B	56	HDAC1/2-interacting	heat shock 70 kDa protein 1B [Homo sapiens]	641
HSPA1B-K257_X_HSPA1B-K56	DISQNKR-LIGDAAKNQVALNPQNTVFDAK	DSSO	Intra	MS2_MS3	0	3	93.41	55.47	836.93	4	3344.7	33730	83.5983	1.36996	42.1	Hs_HDAC1-Halo_293_Xlinking_1_CID25CID35.raw	NP_005337.2-NP_005337.2	DISQNKR	6	NP_005337.2	HSPA1B	257	HDAC1/2-interacting	heat shock 70 kDa protein 1B [Homo sapiens]	641	LIGDAAKNQVALNPQNTVFDAK	7	NP_005337.2	HSPA1B	56	HDAC1/2-interacting	heat shock 70 kDa protein 1B [Homo sapiens]	641
HSPA1B-K257_X_HSPA1B-K56	DISQNKR-LIGDAAKNQVALNPQNTVFDAK	DSSO	Intra	MS2_MS3	0	3	79.24	56.68	836.931	4	3344.7	33697	83.5561	-0.70882	45.23	Hs_HDAC1-Halo_293_Xlinking_1_CID25CID35.raw	NP_005337.2-NP_005337.2	DISQNKR	6	NP_005337.2	HSPA1B	257	HDAC1/2-interacting	heat shock 70 kDa protein 1B [Homo sapiens]	641	LIGDAAKNQVALNPQNTVFDAK	7	NP_005337.2	HSPA1B	56	HDAC1/2-interacting	heat shock 70 kDa protein 1B [Homo sapiens]	641
HSPA1B-K415_X_HSPA1B-K526	SENVQDLLLLDVAPLSLGLETAGGVMTALIKR-YKAEDEVQR	DSSO	Intra	MS2_MS3	1	4	177.97	82.37	1158.62	4	4631.45	92536	167.307	0.4629	54.03	Hs_HDAC1-Halo_293_Xlinking_1_CID25CID35.raw	NP_005337.2-NP_005337.2	SENVQDLLLLDVAPLSLGLETAGGVMTALIKR	31	NP_005337.2	HSPA1B	415	HDAC1/2-interacting	heat shock 70 kDa protein 1B [Homo sapiens]	641	YKAEDEVQR	2	NP_005337.2	HSPA1B	526	HDAC1/2-interacting	heat shock 70 kDa protein 1B [Homo sapiens]	641
HSPA1B-K451_X_HSPA1B-K539	AMTKDNNLLGR-VSAKNALESYAFNMK	DSSO	Intra	MS2_MS3	1	4	344.42	269.79	766.376	4	3062.48	43239	96.2451	1.11743	61.04	Hs_HDAC1-Halo_293_Xlinking_1_CID25CID35.raw	NP_005337.2-NP_005337.2	AMTKDNNLLGR	4	NP_005337.2	HSPA1B	451	HDAC1/2-interacting	heat shock 70 kDa protein 1B [Homo sapiens]	641	VSAKNALESYAFNMK	4	NP_005337.2	HSPA1B	539	HDAC1/2-interacting	heat shock 70 kDa protein 1B [Homo sapiens]	641
HSPA1B-K451_X_HSPA1B-K539	AMTKDNNLLGR-VSAKNALESYAFNMK	DSSO	Intra	MS2_MS3	0	4	320.6	251.17	770.372	4	3078.47	41462	93.8767	1.60929	61.04	Hs_HDAC1-Halo_293_Xlinking_1_CID25CID35.raw	NP_005337.2-NP_005337.2	AMTKDNNLLGR	4	NP_005337.2	HSPA1B	451	HDAC1/2-interacting	heat shock 70 kDa protein 1B [Homo sapiens]	641	VSAKNALESYAFNMK	4	NP_005337.2	HSPA1B	539	HDAC1/2-interacting	heat shock 70 kDa protein 1B [Homo sapiens]	641
HSPA1B-K451_X_HSPA1B-K539	AMTKDNNLLGR-VSAKNALESYAFNMK	DSSO	Intra	MS2_MS3	1	4	291.75	229.66	766.378	4	3062.49	43218	96.2186	1.36385	61.04	Hs_HDAC1-Halo_293_Xlinking_1_CID25CID35.raw	NP_005337.2-NP_005337.2	AMTKDNNLLGR	4	NP_005337.2	HSPA1B	451	HDAC1/2-interacting	heat shock 70 kDa protein 1B [Homo sapiens]	641	VSAKNALESYAFNMK	4	NP_005337.2	HSPA1B	539	HDAC1/2-interacting	heat shock 70 kDa protein 1B [Homo sapiens]	641
HSPD1-K196_X_HSPD1-K218	KGVITVK-TLNDELEIIEGMKFDR	DSSO	Intra	MS2_MS3	1	3	146.94	36.64	706.868	4	2824.45	53642	110.826	2.36593	54.03	Hs_HDAC1-Halo_293_Xlinking_1_CID25CID35.raw	NP_955472.1-NP_955472.1	KGVITVK	1	NP_955472.1	HSPD1	196	HDAC1/2-interacting	60 kDa heat shock protein, mitochondrial [Homo sapiens]	573	TLNDELEIIEGMKFDR	13	NP_955472.1	HSPD1	218	HDAC1/2-interacting	60 kDa heat shock protein, mitochondrial [Homo sapiens]	573
HSPD1-K196_X_HSPD1-K218	KGVITVK-TLNDELEIIEGMKFDR	DSSO	Intra	MS2_MS3	1	2	249.36	175.26	706.882	4	2824.51	53715	110.928	6.92146	50.07	Hs_HDAC1-Halo_293_Xlinking_1_CID25CID35.raw	NP_955472.1-NP_955472.1	KGVITVK	1	NP_955472.1	HSPD1	196	HDAC1/2-interacting	60 kDa heat shock protein, mitochondrial [Homo sapiens]	573	TLNDELEIIEGMKFDR	13	NP_955472.1	HSPD1	218	HDAC1/2-interacting	60 kDa heat shock protein, mitochondrial [Homo sapiens]	573
HSPD1-K196_X_HSPD1-K218	KGVITVK-TLNDELEIIEGMKFDR	DSSO	Intra	MS2_MS3	1	3	208.38	141.69	706.868	4	2824.45	53660	110.852	1.78871	54.03	Hs_HDAC1-Halo_293_Xlinking_1_CID25CID35.raw	NP_955472.1-NP_955472.1	KGVITVK	1	NP_955472.1	HSPD1	196	HDAC1/2-interacting	60 kDa heat shock protein, mitochondrial [Homo sapiens]	573	TLNDELEIIEGMKFDR	13	NP_955472.1	HSPD1	218	HDAC1/2-interacting	60 kDa heat shock protein, mitochondrial [Homo sapiens]	573
HSPD1-K196_X_HSPD1-K387	KGVITVK-IQEIIEQLDVTTSEYEKEK	DSSO	Intra	MS2_MS3	1	4	117.82	82.63	799.92	4	3196.66	42468	95.2297	0.82285	49.07	Hs_HDAC1-Halo_293_Xlinking_1_CID25CID35.raw	NP_955472.1-NP_955472.1	KGVITVK	1	NP_955472.1	HSPD1	196	HDAC1/2-interacting	60 kDa heat shock protein, mitochondrial [Homo sapiens]	573	IQEIIEQLDVTTSEYEKEK	17	NP_955472.1	HSPD1	387	HDAC1/2-interacting	60 kDa heat shock protein, mitochondrial [Homo sapiens]	573
HSPD1-K396_X_HSPD1-K196	LAKLSDGVAVLK-KGVITVK	DSSO	Intra	MS2_MS3	1	1	37.38	4.06	529.568	4	2115.25	31491	80.6362	1.62016	61.04	Hs_HDAC1-Halo_293_Xlinking_1_CID25CID35.raw	NP_955472.1-NP_955472.1	LAKLSDGVAVLK	3	NP_955472.1	HSPD1	396	HDAC1/2-interacting	60 kDa heat shock protein, mitochondrial [Homo sapiens]	573	KGVITVK	1	NP_955472.1	HSPD1	196	HDAC1/2-interacting	60 kDa heat shock protein, mitochondrial [Homo sapiens]	573
HSPD1-K473_X_HSPD1-K469	TLKIPAMTIAK-IGIEIIKR	DSSO	Intra	MS2_MS3	1	2	175.86	46.29	572.09	4	2285.34	44996	98.6233	2.40533	61.04	Hs_HDAC1-Halo_293_Xlinking_1_CID25CID35.raw	NP_955472.1-NP_955472.1	TLKIPAMTIAK	3	NP_955472.1	HSPD1	473	HDAC1/2-interacting	60 kDa heat shock protein, mitochondrial [Homo sapiens]	573	IGIEIIKR	7	NP_955472.1	HSPD1	469	HDAC1/2-interacting	60 kDa heat shock protein, mitochondrial [Homo sapiens]	573
HSPD1-K473_X_HSPD1-K469	TLKIPAMTIAK-IGIEIIKR	DSSO	Intra	MS2_MS3	0	2	143.85	32.81	572.09	4	2285.34	45068	98.7286	2.52794	61.04	Hs_HDAC1-Halo_293_Xlinking_1_CID25CID35.raw	NP_955472.1-NP_955472.1	TLKIPAMTIAK	3	NP_955472.1	HSPD1	473	HDAC1/2-interacting	60 kDa heat shock protein, mitochondrial [Homo sapiens]	573	IGIEIIKR	7	NP_955472.1	HSPD1	469	HDAC1/2-interacting	60 kDa heat shock protein, mitochondrial [Homo sapiens]	573
HSPD1-K58_X_HSPD1-K75	ALMLQGVDLLADAVAVTMGPKGR-VTKDGVTVAK	DSSO	Intra	MS2_MS3	0	4	163.39	115.72	875.971	4	3500.86	70099	134.251	1.93275	73.05	Hs_HDAC1-Halo_293_Xlinking_1_CID25CID35.raw	NP_955472.1-NP_955472.1	ALMLQGVDLLADAVAVTMGPKGR	21	NP_955472.1	HSPD1	58	HDAC1/2-interacting	60 kDa heat shock protein, mitochondrial [Homo sapiens]	573	VTKDGVTVAK	3	NP_955472.1	HSPD1	75	HDAC1/2-interacting	60 kDa heat shock protein, mitochondrial [Homo sapiens]	573
HSPD1-K58_X_HSPD1-K75	ALMLQGVDLLADAVAVTMGPKGR-VTKDGVTVAK	DSSO	Intra	MS2_MS3	1	3	131.56	92.35	879.968	4	3516.85	64910	126.648	1.96202	54.03	Hs_HDAC1-Halo_293_Xlinking_1_CID25CID35.raw	NP_955472.1-NP_955472.1	ALMLQGVDLLADAVAVTMGPKGR	21	NP_955472.1	HSPD1	58	HDAC1/2-interacting	60 kDa heat shock protein, mitochondrial [Homo sapiens]	573	VTKDGVTVAK	3	NP_955472.1	HSPD1	75	HDAC1/2-interacting	60 kDa heat shock protein, mitochondrial [Homo sapiens]	573
HSPD1-K58_X_HSPD1-K75	ALMLQGVDLLADAVAVTMGPKGR-VTKDGVTVAK	DSSO	Intra	MS2_MS3	1	3	182.92	96.09	875.973	4	3500.87	70084	134.231	1.52792	73.05	Hs_HDAC1-Halo_293_Xlinking_1_CID25CID35.raw	NP_955472.1-NP_955472.1	ALMLQGVDLLADAVAVTMGPKGR	21	NP_955472.1	HSPD1	58	HDAC1/2-interacting	60 kDa heat shock protein, mitochondrial [Homo sapiens]	573	VTKDGVTVAK	3	NP_955472.1	HSPD1	75	HDAC1/2-interacting	60 kDa heat shock protein, mitochondrial [Homo sapiens]	573
KDM1A-K456_X_KDM1A-K460	HVKDEQIEHWKK-IVKTQEELKELLNK	DSSO	Intra	MS2_MS3	0	6	305.43	226.65	684.568	5	3418.81	28661	76.8953	2.34195	45.23	Hs_HDAC1-Halo_293_Xlinking_1_CID25CID35.raw	NP_001009999.1-NP_001009999.1	HVKDEQIEHWKK	11	NP_001009999.1	KDM1A	456	CoREST	lysine-specific histone demethylase 1A isoform a [Homo sapiens]	876	IVKTQEELKELLNK	3	NP_001009999.1	KDM1A	460	CoREST	lysine-specific histone demethylase 1A isoform a [Homo sapiens]	876
KDM1A-K768_X_KDM1A-K342	GIFGSSAVPQPKETVVSR-KGNYVADLGAMVVTGLGGNPMAVVSK	DSSO	Intra	MS2_MS3	1	4	98.16	52.03	1141.84	4	4564.34	69006	132.708	0.20856	61.04	Hs_HDAC1-Halo_293_Xlinking_1_CID25CID35.raw	NP_001009999.1-NP_001009999.1	GIFGSSAVPQPKETVVSR	12	NP_001009999.1	KDM1A	768	CoREST	lysine-specific histone demethylase 1A isoform a [Homo sapiens]	876	KGNYVADLGAMVVTGLGGNPMAVVSK	1	NP_001009999.1	KDM1A	342	CoREST	lysine-specific histone demethylase 1A isoform a [Homo sapiens]	876
KDM1A-K768_X_KDM1A-K342	GIFGSSAVPQPKETVVSR-KGNYVADLGAMVVTGLGGNPMAVVSK	DSSO	Intra	MS2_MS3	1	1	42.34	0	1141.84	4	4564.34	68976	132.668	2.68152	61.04	Hs_HDAC1-Halo_293_Xlinking_1_CID25CID35.raw	NP_001009999.1-NP_001009999.1	GIFGSSAVPQPKETVVSR	12	NP_001009999.1	KDM1A	768	CoREST	lysine-specific histone demethylase 1A isoform a [Homo sapiens]	876	KGNYVADLGAMVVTGLGGNPMAVVSK	1	NP_001009999.1	KDM1A	342	CoREST	lysine-specific histone demethylase 1A isoform a [Homo sapiens]	876
LAMB2-K1769_X_LAMB2-K1748	ALESKAAQLDGLEAR-DLLQAAQDKLQR	DSSO	Intra	MS2_MS3	1	2	66.68	40.74	782.66	4	3127.62	49124	104.287	3.87757	61.04	Hs_HDAC1-Halo_293_Xlinking_1_CID25CID35.raw	NP_002283.3-NP_002283.3	ALESKAAQLDGLEAR	5	NP_002283.3	LAMB2	1769	OTHER	laminin subunit beta-2 precursor [Homo sapiens]	1798	DLLQAAQDKLQR	9	NP_002283.3	LAMB2	1748	OTHER	laminin subunit beta-2 precursor [Homo sapiens]	1798
MIER1-K282_X_MIER1-K292	VIIFLKDASR-TGDEKGVEAIPEGSHIKDNEQALYELVK	DSSO	Intra	MS2_MS3	1	2	113.77	95.4	878.454	5	4388.24	49228	104.428	1.63432	49.07	Hs_HDAC1-Halo_293_Xlinking_1_CID25CID35.raw	NP_001071168.2-NP_001071168.2	VIIFLKDASR	6	NP_001071168.2	MIER1	282	MIER	mesoderm induction early response protein 1 isoform b [Homo sapiens]	565	TGDEKGVEAIPEGSHIKDNEQALYELVK	5	NP_001071168.2	MIER1	292	MIER	mesoderm induction early response protein 1 isoform b [Homo sapiens]	565
MIER1-K282_X_MIER1-K304	VIIFLKDASR-GVEAIPEGSHIKDNEQALYELVK	DSSO	Intra	MS2_MS3	1	3	194.84	136.92	772.408	5	3858.01	52676	109.429	1.96979	54.03	Hs_HDAC1-Halo_293_Xlinking_1_CID25CID35.raw	NP_001071168.2-NP_001071168.2	VIIFLKDASR	6	NP_001071168.2	MIER1	282	MIER	mesoderm induction early response protein 1 isoform b [Homo sapiens]	565	GVEAIPEGSHIKDNEQALYELVK	12	NP_001071168.2	MIER1	304	MIER	mesoderm induction early response protein 1 isoform b [Homo sapiens]	565
MIER1-K282_X_MIER1-K304	VIIFLKDASR-GVEAIPEGSHIKDNEQALYELVK	DSSO	Intra	MS2_MS3	1	3	167.97	121.9	772.417	5	3858.06	52580	109.286	2.37143	50.07	Hs_HDAC1-Halo_293_Xlinking_1_CID25CID35.raw	NP_001071168.2-NP_001071168.2	VIIFLKDASR	6	NP_001071168.2	MIER1	282	MIER	mesoderm induction early response protein 1 isoform b [Homo sapiens]	565	GVEAIPEGSHIKDNEQALYELVK	12	NP_001071168.2	MIER1	304	MIER	mesoderm induction early response protein 1 isoform b [Homo sapiens]	565
MIER1-K282_X_MIER1-K304	VIIFLKDASR-GVEAIPEGSHIKDNEQALYELVK	DSSO	Intra	MS2_MS3	1	2	77.75	47.31	965.261	4	3858.02	52656	109.403	5.70646	37.17	Hs_HDAC1-Halo_293_Xlinking_1_CID25CID35.raw	NP_001071168.2-NP_001071168.2	VIIFLKDASR	6	NP_001071168.2	MIER1	282	MIER	mesoderm induction early response protein 1 isoform b [Homo sapiens]	565	GVEAIPEGSHIKDNEQALYELVK	12	NP_001071168.2	MIER1	304	MIER	mesoderm induction early response protein 1 isoform b [Homo sapiens]	565
MIER1-K282_X_MIER1-K304	VIIFLKDASR-GVEAIPEGSHIKDNEQALYELVK	DSSO	Intra	MS2_MS3	1	1	64.88	38.75	772.407	5	3858.01	52569	109.266	2.14338	50.07	Hs_HDAC1-Halo_293_Xlinking_1_CID25CID35.raw	NP_001071168.2-NP_001071168.2	VIIFLKDASR	6	NP_001071168.2	MIER1	282	MIER	mesoderm induction early response protein 1 isoform b [Homo sapiens]	565	GVEAIPEGSHIKDNEQALYELVK	12	NP_001071168.2	MIER1	304	MIER	mesoderm induction early response protein 1 isoform b [Homo sapiens]	565
MIER1-K292_X_MIER1-K332	TGDEKGVEAIPEGSHIK-FNVKAAR	DSSO	Intra	MS2_MS3	1	6	162.25	92.54	683.098	4	2729.37	23427	69.9982	0.87348	54.03	Hs_HDAC1-Halo_293_Xlinking_1_CID25CID35.raw	NP_001071168.2-NP_001071168.2	TGDEKGVEAIPEGSHIK	5	NP_001071168.2	MIER1	292	MIER	mesoderm induction early response protein 1 isoform b [Homo sapiens]	565	FNVKAAR	4	NP_001071168.2	MIER1	332	MIER	mesoderm induction early response protein 1 isoform b [Homo sapiens]	565
MIER1-K292_X_MIER1-K332	TGDEKGVEAIPEGSHIKDNEQALYELVK-FNVKAAR	DSSO	Intra	MS2_MS3	1	5	54.44	28.57	807.208	5	4032.01	39029	90.6195	1.86507	49.07	Hs_HDAC1-Halo_293_Xlinking_1_CID25CID35.raw	NP_001071168.2-NP_001071168.2	TGDEKGVEAIPEGSHIKDNEQALYELVK	5	NP_001071168.2	MIER1	292	MIER	mesoderm induction early response protein 1 isoform b [Homo sapiens]	565	FNVKAAR	4	NP_001071168.2	MIER1	332	MIER	mesoderm induction early response protein 1 isoform b [Homo sapiens]	565
MIER1-K292_X_MIER1-K332	TGDEKGVEAIPEGSHIKDNEQALYELVK-FNVKAAR	DSSO	Intra	MS2_MS3	1	2	27.06	8.69	1008.76	4	4032.02	39173	90.8103	3.86658	37.17	Hs_HDAC1-Halo_293_Xlinking_1_CID25CID35.raw	NP_001071168.2-NP_001071168.2	TGDEKGVEAIPEGSHIKDNEQALYELVK	5	NP_001071168.2	MIER1	292	MIER	mesoderm induction early response protein 1 isoform b [Homo sapiens]	565	FNVKAAR	4	NP_001071168.2	MIER1	332	MIER	mesoderm induction early response protein 1 isoform b [Homo sapiens]	565
MIER1-K292_X_MIER1-K332	TGDEKGVEAIPEGSHIKDNEQALYELVK-FNVKAAR	DSSO	Intra	MS2_MS3	1	4	232.34	96.98	672.841	6	4032.01	39079	90.686	3.326	61.04	Hs_HDAC1-Halo_293_Xlinking_1_CID25CID35.raw	NP_001071168.2-NP_001071168.2	TGDEKGVEAIPEGSHIKDNEQALYELVK	5	NP_001071168.2	MIER1	292	MIER	mesoderm induction early response protein 1 isoform b [Homo sapiens]	565	FNVKAAR	4	NP_001071168.2	MIER1	332	MIER	mesoderm induction early response protein 1 isoform b [Homo sapiens]	565
MIER1-K292_X_MIER1-K332	TGDEKGVEAIPEGSHIKDNEQALYELVK-FNVKAAR	DSSO	Intra	MS2_MS3	1	4	228.92	82.33	672.84	6	4032.01	39093	90.7037	2.38113	61.04	Hs_HDAC1-Halo_293_Xlinking_1_CID25CID35.raw	NP_001071168.2-NP_001071168.2	TGDEKGVEAIPEGSHIKDNEQALYELVK	5	NP_001071168.2	MIER1	292	MIER	mesoderm induction early response protein 1 isoform b [Homo sapiens]	565	FNVKAAR	4	NP_001071168.2	MIER1	332	MIER	mesoderm induction early response protein 1 isoform b [Homo sapiens]	565
MIER1-K292_X_MIER1-K332	TGDEKGVEAIPEGSHIKDNEQALYELVK-FNVKAAR	DSSO	Intra	MS2_MS3	1	6	207.08	93.22	807.212	5	4032.03	39010	90.5943	1.5284	49.07	Hs_HDAC1-Halo_293_Xlinking_1_CID25CID35.raw	NP_001071168.2-NP_001071168.2	TGDEKGVEAIPEGSHIKDNEQALYELVK	5	NP_001071168.2	MIER1	292	MIER	mesoderm induction early response protein 1 isoform b [Homo sapiens]	565	FNVKAAR	4	NP_001071168.2	MIER1	332	MIER	mesoderm induction early response protein 1 isoform b [Homo sapiens]	565
MIER1-K292_X_MIER1-K332	TGDEKGVEAIPEGSHIK-FNVKAAR	DSSO	Intra	MS2_MS3	1	6	206.55	146.47	683.097	4	2729.37	23393	69.9574	1.41635	54.03	Hs_HDAC1-Halo_293_Xlinking_1_CID25CID35.raw	NP_001071168.2-NP_001071168.2	TGDEKGVEAIPEGSHIK	5	NP_001071168.2	MIER1	292	MIER	mesoderm induction early response protein 1 isoform b [Homo sapiens]	565	FNVKAAR	4	NP_001071168.2	MIER1	332	MIER	mesoderm induction early response protein 1 isoform b [Homo sapiens]	565
MIER1-K292_X_MIER1-K332	TGDEKGVEAIPEGSHIK-FNVKAAR	DSSO	Intra	MS2_MS3	1	4	167.75	84.84	546.678	5	2729.36	23409	69.9756	1.56761	61.04	Hs_HDAC1-Halo_293_Xlinking_1_CID25CID35.raw	NP_001071168.2-NP_001071168.2	TGDEKGVEAIPEGSHIK	5	NP_001071168.2	MIER1	292	MIER	mesoderm induction early response protein 1 isoform b [Homo sapiens]	565	FNVKAAR	4	NP_001071168.2	MIER1	332	MIER	mesoderm induction early response protein 1 isoform b [Homo sapiens]	565
MIER1-K292_X_MIER1-K332	TGDEKGVEAIPEGSHIK-FNVKAAR	DSSO	Intra	MS2_MS3	1	4	164.13	113.4	546.679	5	2729.37	23392	69.9558	1.94626	61.04	Hs_HDAC1-Halo_293_Xlinking_1_CID25CID35.raw	NP_001071168.2-NP_001071168.2	TGDEKGVEAIPEGSHIK	5	NP_001071168.2	MIER1	292	MIER	mesoderm induction early response protein 1 isoform b [Homo sapiens]	565	FNVKAAR	4	NP_001071168.2	MIER1	332	MIER	mesoderm induction early response protein 1 isoform b [Homo sapiens]	565
MIER1-K304_X_MIER1-K332	GVEAIPEGSHIKDNEQALYELVK-FNVKAAR	DSSO	Intra	MS2_MS3	1	4	133.86	81.38	876.205	4	3501.8	41706	94.1908	1.42825	54.03	Hs_HDAC1-Halo_293_Xlinking_1_CID25CID35.raw	NP_001071168.2-NP_001071168.2	GVEAIPEGSHIKDNEQALYELVK	12	NP_001071168.2	MIER1	304	MIER	mesoderm induction early response protein 1 isoform b [Homo sapiens]	565	FNVKAAR	4	NP_001071168.2	MIER1	332	MIER	mesoderm induction early response protein 1 isoform b [Homo sapiens]	565
MIER1-K304_X_MIER1-K332	GVEAIPEGSHIKDNEQALYELVKCNFDTEEALR-FNVKAAR	DSSO	Intra	MS2_MS3	0	3	85.68	45.32	948.25	5	4737.22	55700	113.704	0.87042	49.07	Hs_HDAC1-Halo_293_Xlinking_1_CID25CID35.raw	NP_001071168.2-NP_001071168.2	GVEAIPEGSHIKDNEQALYELVKCNFDTEEALR	12	NP_001071168.2	MIER1	304	MIER	mesoderm induction early response protein 1 isoform b [Homo sapiens]	565	FNVKAAR	4	NP_001071168.2	MIER1	332	MIER	mesoderm induction early response protein 1 isoform b [Homo sapiens]	565
MIER1-K304_X_MIER1-K332	GVEAIPEGSHIKDNEQALYELVK-FNVKAAR	DSSO	Intra	MS2_MS3	1	2	59.89	35.59	701.161	5	3501.77	41622	94.0831	1.85082	61.04	Hs_HDAC1-Halo_293_Xlinking_1_CID25CID35.raw	NP_001071168.2-NP_001071168.2	GVEAIPEGSHIKDNEQALYELVK	12	NP_001071168.2	MIER1	304	MIER	mesoderm induction early response protein 1 isoform b [Homo sapiens]	565	FNVKAAR	4	NP_001071168.2	MIER1	332	MIER	mesoderm induction early response protein 1 isoform b [Homo sapiens]	565
MIER1-K304_X_MIER1-K332	GVEAIPEGSHIKDNEQALYELVK-FNVKAAR	DSSO	Intra	MS2_MS3	1	2	47.04	6.47	701.162	5	3501.78	41574	94.0237	3.41951	61.04	Hs_HDAC1-Halo_293_Xlinking_1_CID25CID35.raw	NP_001071168.2-NP_001071168.2	GVEAIPEGSHIKDNEQALYELVK	12	NP_001071168.2	MIER1	304	MIER	mesoderm induction early response protein 1 isoform b [Homo sapiens]	565	FNVKAAR	4	NP_001071168.2	MIER1	332	MIER	mesoderm induction early response protein 1 isoform b [Homo sapiens]	565
MIER1-K315_X_MIER1-K332	DNEQALYELVKCNFDTEEALR-FNVKAAR	DSSO	Intra	MS2_MS3	1	4	161.2	114.36	880.67	4	3519.66	57221	115.798	1.61307	49.07	Hs_HDAC1-Halo_293_Xlinking_1_CID25CID35.raw	NP_001071168.2-NP_001071168.2	DNEQALYELVKCNFDTEEALR	11	NP_001071168.2	MIER1	315	MIER	mesoderm induction early response protein 1 isoform b [Homo sapiens]	565	FNVKAAR	4	NP_001071168.2	MIER1	332	MIER	mesoderm induction early response protein 1 isoform b [Homo sapiens]	565
MIER1-K315_X_MIER1-K332	DNEQALYELVKCNFDTEEALR-FNVKAAR	DSSO	Intra	MS2_MS3	1	4	146.06	109.44	880.669	4	3519.65	57204	115.775	0.03053	54.03	Hs_HDAC1-Halo_293_Xlinking_1_CID25CID35.raw	NP_001071168.2-NP_001071168.2	DNEQALYELVKCNFDTEEALR	11	NP_001071168.2	MIER1	315	MIER	mesoderm induction early response protein 1 isoform b [Homo sapiens]	565	FNVKAAR	4	NP_001071168.2	MIER1	332	MIER	mesoderm induction early response protein 1 isoform b [Homo sapiens]	565
MIER1-K315_X_MIER1-K332	GVEAIPEGSHIKDNEQALYELVKCNFDTEEALR-FNVKAAR	DSSO	Intra	MS2_MS3	1	4	115	46.08	948.261	5	4737.28	55563	113.516	1.02332	54.03	Hs_HDAC1-Halo_293_Xlinking_1_CID25CID35.raw	NP_001071168.2-NP_001071168.2	GVEAIPEGSHIKDNEQALYELVKCNFDTEEALR	23	NP_001071168.2	MIER1	315	MIER	mesoderm induction early response protein 1 isoform b [Homo sapiens]	565	FNVKAAR	4	NP_001071168.2	MIER1	332	MIER	mesoderm induction early response protein 1 isoform b [Homo sapiens]	565
MIER1-K354_X_MIER1-K367	NFEQGLKAYGK-DFHLIQANKVR	DSSO	Intra	MS2_MS3	1	6	175.65	116.15	551.285	5	2752.39	33466	83.2522	2.54855	37.17	Hs_HDAC1-Halo_293_Xlinking_1_CID25CID35.raw	NP_001071168.2-NP_001071168.2	NFEQGLKAYGK	7	NP_001071168.2	MIER1	354	MIER	mesoderm induction early response protein 1 isoform b [Homo sapiens]	565	DFHLIQANKVR	9	NP_001071168.2	MIER1	367	MIER	mesoderm induction early response protein 1 isoform b [Homo sapiens]	565
MIER1-K354_X_MIER1-K367	NFEQGLKAYGK-DFHLIQANKVR	DSSO	Intra	MS2_MS3	1	4	230.84	158.95	688.855	4	2752.4	33465	83.2507	1.63577	54.03	Hs_HDAC1-Halo_293_Xlinking_1_CID25CID35.raw	NP_001071168.2-NP_001071168.2	NFEQGLKAYGK	7	NP_001071168.2	MIER1	354	MIER	mesoderm induction early response protein 1 isoform b [Homo sapiens]	565	DFHLIQANKVR	9	NP_001071168.2	MIER1	367	MIER	mesoderm induction early response protein 1 isoform b [Homo sapiens]	565
MIER1-K354_X_MIER1-K367	NFEQGLKAYGK-DFHLIQANKVR	DSSO	Intra	MS2_MS3	1	6	205.52	143.16	551.285	5	2752.39	33482	83.2701	2.67545	39.46	Hs_HDAC1-Halo_293_Xlinking_1_CID25CID35.raw	NP_001071168.2-NP_001071168.2	NFEQGLKAYGK	7	NP_001071168.2	MIER1	354	MIER	mesoderm induction early response protein 1 isoform b [Homo sapiens]	565	DFHLIQANKVR	9	NP_001071168.2	MIER1	367	MIER	mesoderm induction early response protein 1 isoform b [Homo sapiens]	565
MIER1-K354_X_MIER1-K367	NFEQGLKAYGK-DFHLIQANKVR	DSSO	Intra	MS2_MS3	1	4	195.8	129.41	688.854	4	2752.4	33458	83.2403	2.05329	54.03	Hs_HDAC1-Halo_293_Xlinking_1_CID25CID35.raw	NP_001071168.2-NP_001071168.2	NFEQGLKAYGK	7	NP_001071168.2	MIER1	354	MIER	mesoderm induction early response protein 1 isoform b [Homo sapiens]	565	DFHLIQANKVR	9	NP_001071168.2	MIER1	367	MIER	mesoderm induction early response protein 1 isoform b [Homo sapiens]	565
MTA1-K138_X_MTA1-K431	CSVTLLNETESLKSYLER-YGGLKMPTR	DSSO	Intra	MS2_MS3	1	4	247.28	170.03	831.162	4	3321.63	56085	114.249	2.02914	73.05	Hs_HDAC1-Halo_293_Xlinking_1_CID25CID35.raw	NP_004680.2-NP_004680.2	CSVTLLNETESLKSYLER	13	NP_004680.2	MTA1	138	NURD	metastasis-associated protein MTA1 isoform MTA1 [Homo sapiens]	715	YGGLKMPTR	5	NP_004680.2	MTA1	431	NURD	metastasis-associated protein MTA1 isoform MTA1 [Homo sapiens]	715
MTA1-K138_X_MTA1-K431	CSVTLLNETESLKSYLER-YGGLKMPTR	DSSO	Intra	MS2_MS3	1	4	222.66	171.86	831.161	4	3321.62	56151	114.34	1.8421	73.05	Hs_HDAC1-Halo_293_Xlinking_1_CID25CID35.raw	NP_004680.2-NP_004680.2	CSVTLLNETESLKSYLER	13	NP_004680.2	MTA1	138	NURD	metastasis-associated protein MTA1 isoform MTA1 [Homo sapiens]	715	YGGLKMPTR	5	NP_004680.2	MTA1	431	NURD	metastasis-associated protein MTA1 isoform MTA1 [Homo sapiens]	715
MTA1-K208_X_MTA1-K267	LETQVWEAHNPLTDKQIDQFLVVAR-NIYDISKAISALVPQGGPVLCR	DSSO	Intra	MS2_MS3	1	2	110.66	71.87	1370.47	4	5478.84	79734	148.264	3.68003	61.04	Hs_HDAC1-Halo_293_Xlinking_1_CID25CID35.raw	NP_004680.2-NP_004680.2	LETQVWEAHNPLTDKQIDQFLVVAR	15	NP_004680.2	MTA1	208	NURD	metastasis-associated protein MTA1 isoform MTA1 [Homo sapiens]	715	NIYDISKAISALVPQGGPVLCR	7	NP_004680.2	MTA1	267	NURD	metastasis-associated protein MTA1 isoform MTA1 [Homo sapiens]	715
MTA1-K208_X_MTA1-K267	LETQVWEAHNPLTDKQIDQFLVVAR-NIYDISKAISALVPQGGPVLCR	DSSO	Intra	MS2_MS3	1	3	160	118.61	1370.46	4	5478.81	79744	148.277	2.45021	61.04	Hs_HDAC1-Halo_293_Xlinking_1_CID25CID35.raw	NP_004680.2-NP_004680.2	LETQVWEAHNPLTDKQIDQFLVVAR	15	NP_004680.2	MTA1	208	NURD	metastasis-associated protein MTA1 isoform MTA1 [Homo sapiens]	715	NIYDISKAISALVPQGGPVLCR	7	NP_004680.2	MTA1	267	NURD	metastasis-associated protein MTA1 isoform MTA1 [Homo sapiens]	715
MTA1-K32_X_MTA1-K343	RIEELNKTANGNVEAK-LKAAEAESK	DSSO	Intra	MS2_MS3	0	5	195.95	114.56	723.124	4	2889.47	15893	57.9541	1.37285	61.04	Hs_HDAC1-Halo_293_Xlinking_1_CID25CID35.raw	NP_004680.2-NP_004680.2	RIEELNKTANGNVEAK	7	NP_004680.2	MTA1	32	NURD	metastasis-associated protein MTA1 isoform MTA1 [Homo sapiens]	715	LKAAEAESK	2	NP_004680.2	MTA1	343	NURD	metastasis-associated protein MTA1 isoform MTA1 [Homo sapiens]	715
MTA1-K340_X_MTA1-K305	YVQQKR-YGKDFTDIQQDFLPWK	DSSO	Intra	MS2_MS3	1	4	81.88	45.41	745.616	4	2979.44	46969	101.375	2.59306	61.04	Hs_HDAC1-Halo_293_Xlinking_1_CID25CID35.raw	NP_004680.2-NP_004680.2	YVQQKR	5	NP_004680.2	MTA1	340	NURD	metastasis-associated protein MTA1 isoform MTA1 [Homo sapiens]	715	YGKDFTDIQQDFLPWK	3	NP_004680.2	MTA1	305	NURD	metastasis-associated protein MTA1 isoform MTA1 [Homo sapiens]	715
MTA1-K340_X_MTA1-K305	YVQQKR-YGKDFTDIQQDFLPWK	DSSO	Intra	MS2_MS3	1	1	50.16	29.34	745.617	4	2979.45	47046	101.475	3.57636	61.04	Hs_HDAC1-Halo_293_Xlinking_1_CID25CID35.raw	NP_004680.2-NP_004680.2	YVQQKR	5	NP_004680.2	MTA1	340	NURD	metastasis-associated protein MTA1 isoform MTA1 [Homo sapiens]	715	YGKDFTDIQQDFLPWK	3	NP_004680.2	MTA1	305	NURD	metastasis-associated protein MTA1 isoform MTA1 [Homo sapiens]	715
MTA1-K340_X_MTA1-K331	YVQQKR-SLTSIIEYYYMWKTTDR	DSSO	Intra	MS2_MS3	1	1	43.99	6.61	787.886	4	3148.52	59159	118.449	3.19251	49.07	Hs_HDAC1-Halo_293_Xlinking_1_CID25CID35.raw	NP_004680.2-NP_004680.2	YVQQKR	5	NP_004680.2	MTA1	340	NURD	metastasis-associated protein MTA1 isoform MTA1 [Homo sapiens]	715	SLTSIIEYYYMWKTTDR	13	NP_004680.2	MTA1	331	NURD	metastasis-associated protein MTA1 isoform MTA1 [Homo sapiens]	715
MTA1-K340_X_MTA1-K331	YVQQKR-SLTSIIEYYYMWKTTDR	DSSO	Intra	MS2_MS3	1	1	40.71	16.41	787.886	4	3148.52	59193	118.494	2.72726	49.07	Hs_HDAC1-Halo_293_Xlinking_1_CID25CID35.raw	NP_004680.2-NP_004680.2	YVQQKR	5	NP_004680.2	MTA1	340	NURD	metastasis-associated protein MTA1 isoform MTA1 [Homo sapiens]	715	SLTSIIEYYYMWKTTDR	13	NP_004680.2	MTA1	331	NURD	metastasis-associated protein MTA1 isoform MTA1 [Homo sapiens]	715
MTA1-K431_X_MTA1-K98	YGGLKMPTR-AGPGADNGEEGEIEEEMENPEMVDLPEKLK	DSSO	Intra	MS2_MS3	1	3	122.52	46.37	1109.78	4	4436.11	51832	108.209	8.51429	49.07	Hs_HDAC1-Halo_293_Xlinking_1_CID25CID35.raw	NP_004680.2-NP_004680.2	YGGLKMPTR	5	NP_004680.2	MTA1	431	NURD	metastasis-associated protein MTA1 isoform MTA1 [Homo sapiens]	715	AGPGADNGEEGEIEEEMENPEMVDLPEKLK	28	NP_004680.2	MTA1	98	NURD	metastasis-associated protein MTA1 isoform MTA1 [Homo sapiens]	715
MTA1-K431_X_MTA1-K98	YGGLKMPTR-AGPGADNGEEGEIEEEMENPEMVDLPEKLK	DSSO	Intra	MS2_MS3	1	5	112.84	43.95	1109.76	4	4436.01	51852	108.233	1.11867	54.03	Hs_HDAC1-Halo_293_Xlinking_1_CID25CID35.raw	NP_004680.2-NP_004680.2	YGGLKMPTR	5	NP_004680.2	MTA1	431	NURD	metastasis-associated protein MTA1 isoform MTA1 [Homo sapiens]	715	AGPGADNGEEGEIEEEMENPEMVDLPEKLK	28	NP_004680.2	MTA1	98	NURD	metastasis-associated protein MTA1 isoform MTA1 [Homo sapiens]	715
MTA1-K431_X_MTA1-K98	YGGLKMPTR-AGPGADNGEEGEIEEEMENPEMVDLPEKLK	DSSO	Intra	MS2_MS3	1	6	105.78	47.41	1109.76	4	4436.01	51874	108.261	1.89689	49.07	Hs_HDAC1-Halo_293_Xlinking_1_CID25CID35.raw	NP_004680.2-NP_004680.2	YGGLKMPTR	5	NP_004680.2	MTA1	431	NURD	metastasis-associated protein MTA1 isoform MTA1 [Homo sapiens]	715	AGPGADNGEEGEIEEEMENPEMVDLPEKLK	28	NP_004680.2	MTA1	98	NURD	metastasis-associated protein MTA1 isoform MTA1 [Homo sapiens]	715
MTA1-K431_X_MTA1-K98	YGGLKMPTR-AGPGADNGEEGEIEEEMENPEMVDLPEKLK	DSSO	Intra	MS2_MS3	1	3	60.56	31.76	1113.75	4	4451.99	51944	108.362	1.63678	45.23	Hs_HDAC1-Halo_293_Xlinking_1_CID25CID35.raw	NP_004680.2-NP_004680.2	YGGLKMPTR	5	NP_004680.2	MTA1	431	NURD	metastasis-associated protein MTA1 isoform MTA1 [Homo sapiens]	715	AGPGADNGEEGEIEEEMENPEMVDLPEKLK	28	NP_004680.2	MTA1	98	NURD	metastasis-associated protein MTA1 isoform MTA1 [Homo sapiens]	715
MTA1-K431_X_MTA1-K98	YGGLKMPTR-AGPGADNGEEGEIEEEMENPEMVDLPEKLK	DSSO	Intra	MS2_MS3	1	1	23.56	14.03	1113.75	4	4451.99	43501	96.5924	0.568	54.03	Hs_HDAC1-Halo_293_Xlinking_1_CID25CID35.raw	NP_004680.2-NP_004680.2	YGGLKMPTR	5	NP_004680.2	MTA1	431	NURD	metastasis-associated protein MTA1 isoform MTA1 [Homo sapiens]	715	AGPGADNGEEGEIEEEMENPEMVDLPEKLK	28	NP_004680.2	MTA1	98	NURD	metastasis-associated protein MTA1 isoform MTA1 [Homo sapiens]	715
MTA1-K477_X_MTA1-K527	QAFYLHTTKLTR-LPEASQSPLVLKQAVR	DSSO	Intra	MS2_MS3	0	6	430.18	338.17	843.71	4	3371.82	38243	89.595	1.35548	61.04	Hs_HDAC1-Halo_293_Xlinking_1_CID25CID35.raw	NP_004680.2-NP_004680.2	QAFYLHTTKLTR	9	NP_004680.2	MTA1	477	NURD	metastasis-associated protein MTA1 isoform MTA1 [Homo sapiens]	715	LPEASQSPLVLKQAVR	12	NP_004680.2	MTA1	527	NURD	metastasis-associated protein MTA1 isoform MTA1 [Homo sapiens]	715
MTA1-K477_X_MTA1-K527	QAFYLHTTKLTR-LPEASQSPLVLKQAVR	DSSO	Intra	MS2_MS3	1	6	398.97	333.07	843.71	4	3371.82	37644	88.8144	1.73646	54.03	Hs_HDAC1-Halo_293_Xlinking_1_CID25CID35.raw	NP_004680.2-NP_004680.2	QAFYLHTTKLTR	9	NP_004680.2	MTA1	477	NURD	metastasis-associated protein MTA1 isoform MTA1 [Homo sapiens]	715	LPEASQSPLVLKQAVR	12	NP_004680.2	MTA1	527	NURD	metastasis-associated protein MTA1 isoform MTA1 [Homo sapiens]	715
MTA1-K477_X_MTA1-K527	QAFYLHTTKLTR-LPEASQSPLVLKQAVR	DSSO	Intra	MS2_MS3	1	6	353.62	281.41	843.712	4	3371.83	37659	88.8326	2.7484	54.03	Hs_HDAC1-Halo_293_Xlinking_1_CID25CID35.raw	NP_004680.2-NP_004680.2	QAFYLHTTKLTR	9	NP_004680.2	MTA1	477	NURD	metastasis-associated protein MTA1 isoform MTA1 [Homo sapiens]	715	LPEASQSPLVLKQAVR	12	NP_004680.2	MTA1	527	NURD	metastasis-associated protein MTA1 isoform MTA1 [Homo sapiens]	715
MTA1-K477_X_MTA1-K527	QAFYLHTTKLTR-LPEASQSPLVLKQAVR	DSSO	Intra	MS2_MS3	0	4	251.02	189.5	843.712	4	3371.83	39366	91.0673	1.71357	54.03	Hs_HDAC1-Halo_293_Xlinking_1_CID25CID35.raw	NP_004680.2-NP_004680.2	QAFYLHTTKLTR	9	NP_004680.2	MTA1	477	NURD	metastasis-associated protein MTA1 isoform MTA1 [Homo sapiens]	715	LPEASQSPLVLKQAVR	12	NP_004680.2	MTA1	527	NURD	metastasis-associated protein MTA1 isoform MTA1 [Homo sapiens]	715
MTA1-K477_X_MTA1-K527	QAFYLHTTKLTR-LPEASQSPLVLKQAVR	DSSO	Intra	MS2_MS3	1	4	244.68	181	843.711	4	3371.82	38188	89.525	1.15085	54.03	Hs_HDAC1-Halo_293_Xlinking_1_CID25CID35.raw	NP_004680.2-NP_004680.2	QAFYLHTTKLTR	9	NP_004680.2	MTA1	477	NURD	metastasis-associated protein MTA1 isoform MTA1 [Homo sapiens]	715	LPEASQSPLVLKQAVR	12	NP_004680.2	MTA1	527	NURD	metastasis-associated protein MTA1 isoform MTA1 [Homo sapiens]	715
MTA1-K477_X_MTA1-K527	QAFYLHTTKLTR-LPEASQSPLVLKQAVR	DSSO	Intra	MS2_MS3	1	2	66.26	36.45	675.17	5	3371.82	37643	88.8121	1.53616	33.37	Hs_HDAC1-Halo_293_Xlinking_1_CID25CID35.raw	NP_004680.2-NP_004680.2	QAFYLHTTKLTR	9	NP_004680.2	MTA1	477	NURD	metastasis-associated protein MTA1 isoform MTA1 [Homo sapiens]	715	LPEASQSPLVLKQAVR	12	NP_004680.2	MTA1	527	NURD	metastasis-associated protein MTA1 isoform MTA1 [Homo sapiens]	715
MTA1-K477_X_MTA1-K527	QAFYLHTTKLTR-LPEASQSPLVLKQAVR	DSSO	Intra	MS2_MS3	1	4	54.55	30.7	675.171	5	3371.82	37625	88.789	2.71277	33.37	Hs_HDAC1-Halo_293_Xlinking_1_CID25CID35.raw	NP_004680.2-NP_004680.2	QAFYLHTTKLTR	9	NP_004680.2	MTA1	477	NURD	metastasis-associated protein MTA1 isoform MTA1 [Homo sapiens]	715	LPEASQSPLVLKQAVR	12	NP_004680.2	MTA1	527	NURD	metastasis-associated protein MTA1 isoform MTA1 [Homo sapiens]	715
MTA1-K477_X_MTA1-K527	QAFYLHTTKLTR-LPEASQSPLVLKQAVR	DSSO	Intra	MS2_MS3	1	2	43.25	13.44	675.17	5	3371.82	38153	89.479	2.26023	31.75	Hs_HDAC1-Halo_293_Xlinking_1_CID25CID35.raw	NP_004680.2-NP_004680.2	QAFYLHTTKLTR	9	NP_004680.2	MTA1	477	NURD	metastasis-associated protein MTA1 isoform MTA1 [Homo sapiens]	715	LPEASQSPLVLKQAVR	12	NP_004680.2	MTA1	527	NURD	metastasis-associated protein MTA1 isoform MTA1 [Homo sapiens]	715
MTA1-K527_X_MTA1-K532	LPEASQSPLVLKQAVR-KPLEAVLR	DSSO	Intra	MS2_MS3	1	6	353.31	277.12	705.403	4	2818.59	40360	92.4047	2.37074	73.05	Hs_HDAC1-Halo_293_Xlinking_1_CID25CID35.raw	NP_004680.2-NP_004680.2	LPEASQSPLVLKQAVR	12	NP_004680.2	MTA1	527	NURD	metastasis-associated protein MTA1 isoform MTA1 [Homo sapiens]	715	KPLEAVLR	1	NP_004680.2	MTA1	532	NURD	metastasis-associated protein MTA1 isoform MTA1 [Homo sapiens]	715
MTA1-K527_X_MTA1-K532	LPEASQSPLVLKQAVR-KPLEAVLR	DSSO	Intra	MS2_MS3	1	3	345.09	277.35	705.403	4	2818.59	40383	92.4349	2.10744	73.05	Hs_HDAC1-Halo_293_Xlinking_1_CID25CID35.raw	NP_004680.2-NP_004680.2	LPEASQSPLVLKQAVR	12	NP_004680.2	MTA1	527	NURD	metastasis-associated protein MTA1 isoform MTA1 [Homo sapiens]	715	KPLEAVLR	1	NP_004680.2	MTA1	532	NURD	metastasis-associated protein MTA1 isoform MTA1 [Homo sapiens]	715
MTA1-K527_X_MTA1-K532	LPEASQSPLVLKQAVR-KPLEAVLR	DSSO	Intra	MS2_MS3	1	4	267.75	182.38	705.401	4	2818.58	48770	138.035	0.32297	73.05	Hs_HDAC1-Halo_293_Xlinking_3_CID25CID35.raw	NP_004680.2-NP_004680.2	LPEASQSPLVLKQAVR	12	NP_004680.2	MTA1	527	NURD	metastasis-associated protein MTA1 isoform MTA1 [Homo sapiens]	715	KPLEAVLR	1	NP_004680.2	MTA1	532	NURD	metastasis-associated protein MTA1 isoform MTA1 [Homo sapiens]	715
MTA1-K527_X_MTA1-K532	LPEASQSPLVLKQAVR-KPLEAVLR	DSSO	Intra	MS2_MS3	1	4	224.42	167.48	705.402	4	2818.59	48748	137.988	-0.04082	73.05	Hs_HDAC1-Halo_293_Xlinking_3_CID25CID35.raw	NP_004680.2-NP_004680.2	LPEASQSPLVLKQAVR	12	NP_004680.2	MTA1	527	NURD	metastasis-associated protein MTA1 isoform MTA1 [Homo sapiens]	715	KPLEAVLR	1	NP_004680.2	MTA1	532	NURD	metastasis-associated protein MTA1 isoform MTA1 [Homo sapiens]	715
MTA2-K282_X_MTA2-K559	DEMEEWSASEAMLFEEALEKYGK-GLGGIMVKR	DSSO	Intra	MS2_MS3	1	3	133.23	89.72	953.194	4	3809.75	75401	141.995	2.85696	54.03	Hs_HDAC1-Halo_293_Xlinking_1_CID25CID35.raw	NP_004730.2-NP_004730.2	DEMEEWSASEAMLFEEALEKYGK	20	NP_004730.2	MTA2	282	NURD	metastasis-associated protein MTA2 [Homo sapiens]	668	GLGGIMVKR	8	NP_004730.2	MTA2	559	NURD	metastasis-associated protein MTA2 [Homo sapiens]	668
MTA2-K282_X_MTA2-K559	DEMEEWSASEAMLFEEALEKYGK-GLGGIMVKR	DSSO	Intra	MS2_MS3	1	4	214.68	167.47	953.191	4	3809.74	75416	142.016	1.3014	61.04	Hs_HDAC1-Halo_293_Xlinking_1_CID25CID35.raw	NP_004730.2-NP_004730.2	DEMEEWSASEAMLFEEALEKYGK	20	NP_004730.2	MTA2	282	NURD	metastasis-associated protein MTA2 [Homo sapiens]	668	GLGGIMVKR	8	NP_004730.2	MTA2	559	NURD	metastasis-associated protein MTA2 [Homo sapiens]	668
MTA2-K460_X_MTA2-K508	QTFLLQTTKLTR-TPLKIHPLVR	DSSO	Intra	MS2_MS3	1	4	184.04	135.52	695.902	4	2780.59	37815	89.0354	2.32938	76.14	Hs_HDAC1-Halo_293_Xlinking_1_CID25CID35.raw	NP_004730.2-NP_004730.2	QTFLLQTTKLTR	9	NP_004730.2	MTA2	460	NURD	metastasis-associated protein MTA2 [Homo sapiens]	668	TPLKIHPLVR	4	NP_004730.2	MTA2	508	NURD	metastasis-associated protein MTA2 [Homo sapiens]	668
MTA2-K460_X_MTA2-K508	QTFLLQTTKLTR-TPLKIHPLVR	DSSO	Intra	MS2_MS3	1	4	82.26	57.34	556.924	5	2780.59	37753	88.9545	1.40489	37.17	Hs_HDAC1-Halo_293_Xlinking_1_CID25CID35.raw	NP_004730.2-NP_004730.2	QTFLLQTTKLTR	9	NP_004730.2	MTA2	460	NURD	metastasis-associated protein MTA2 [Homo sapiens]	668	TPLKIHPLVR	4	NP_004730.2	MTA2	508	NURD	metastasis-associated protein MTA2 [Homo sapiens]	668
MTA2-K460_X_MTA2-K508	QTFLLQTTKLTR-TPLKIHPLVR	DSSO	Intra	MS2_MS3	1	3	287.96	188.29	556.924	5	2780.59	37729	88.9248	2.51681	32.2	Hs_HDAC1-Halo_293_Xlinking_1_CID25CID35.raw	NP_004730.2-NP_004730.2	QTFLLQTTKLTR	9	NP_004730.2	MTA2	460	NURD	metastasis-associated protein MTA2 [Homo sapiens]	668	TPLKIHPLVR	4	NP_004730.2	MTA2	508	NURD	metastasis-associated protein MTA2 [Homo sapiens]	668
MTA2-K460_X_MTA2-K508	QTFLLQTTKLTR-TPLKIHPLVR	DSSO	Intra	MS2_MS3	0	4	246.63	177.42	695.903	4	2780.59	37738	88.937	1.58874	54.03	Hs_HDAC1-Halo_293_Xlinking_1_CID25CID35.raw	NP_004730.2-NP_004730.2	QTFLLQTTKLTR	9	NP_004730.2	MTA2	460	NURD	metastasis-associated protein MTA2 [Homo sapiens]	668	TPLKIHPLVR	4	NP_004730.2	MTA2	508	NURD	metastasis-associated protein MTA2 [Homo sapiens]	668
MTA2-K522_X_MTA2-K152	LPLATIVKDLVAQAPLKPK-VGCKYQAEIPDR	DSSO	Intra	MS2_MS3	0	5	237.1	237.1	902.743	4	3607.95	63218	124.162	0.83345	73.05	Hs_HDAC1-Halo_293_Xlinking_1_CID25CID35.raw	NP_004730.2-NP_004730.2	LPLATIVKDLVAQAPLKPK	8	NP_004730.2	MTA2	522	NURD	metastasis-associated protein MTA2 [Homo sapiens]	668	VGCKYQAEIPDR	4	NP_004730.2	MTA2	152	NURD	metastasis-associated protein MTA2 [Homo sapiens]	668
MTA2-K522_X_MTA2-K152	LPLATIVKDLVAQAPLKPK-VGCKYQAEIPDR	DSSO	Intra	MS2_MS3	0	6	216	216	902.746	4	3607.96	63410	124.431	2.35351	73.05	Hs_HDAC1-Halo_293_Xlinking_1_CID25CID35.raw	NP_004730.2-NP_004730.2	LPLATIVKDLVAQAPLKPK	8	NP_004730.2	MTA2	522	NURD	metastasis-associated protein MTA2 [Homo sapiens]	668	VGCKYQAEIPDR	4	NP_004730.2	MTA2	152	NURD	metastasis-associated protein MTA2 [Homo sapiens]	668
MTA2-K522_X_MTA2-K539	LPLATIVKDLVAQAPLKPK-GTKTPINR	DSSO	Intra	MS2_MS3	1	4	61.32	48.34	765.459	4	3058.82	60135	119.848	15.0005	45.23	Hs_HDAC1-Halo_293_Xlinking_1_CID25CID35.raw	NP_004730.2-NP_004730.2	LPLATIVKDLVAQAPLKPK	8	NP_004730.2	MTA2	522	NURD	metastasis-associated protein MTA2 [Homo sapiens]	668	GTKTPINR	3	NP_004730.2	MTA2	539	NURD	metastasis-associated protein MTA2 [Homo sapiens]	668
MTA2-K522_X_MTA2-K539	LPLATIVKDLVAQAPLKPK-GTKTPINR	DSSO	Intra	MS2_MS3	1	5	295.13	295.13	765.451	4	3058.78	59933	119.555	1.30193	45.23	Hs_HDAC1-Halo_293_Xlinking_1_CID25CID35.raw	NP_004730.2-NP_004730.2	LPLATIVKDLVAQAPLKPK	8	NP_004730.2	MTA2	522	NURD	metastasis-associated protein MTA2 [Homo sapiens]	668	GTKTPINR	3	NP_004730.2	MTA2	539	NURD	metastasis-associated protein MTA2 [Homo sapiens]	668
MTA2-K522_X_MTA2-K539	LPLATIVKDLVAQAPLKPK-GTKTPINR	DSSO	Intra	MS2_MS3	1	5	237.1	237.1	765.451	4	3058.78	59911	119.522	1.58035	45.23	Hs_HDAC1-Halo_293_Xlinking_1_CID25CID35.raw	NP_004730.2-NP_004730.2	LPLATIVKDLVAQAPLKPK	8	NP_004730.2	MTA2	522	NURD	metastasis-associated protein MTA2 [Homo sapiens]	668	GTKTPINR	3	NP_004730.2	MTA2	539	NURD	metastasis-associated protein MTA2 [Homo sapiens]	668
MTA2-K522_X_MTA2-K539	LPLATIVKDLVAQAPLKPK-GTKTPINR	DSSO	Intra	MS2_MS3	1	5	237.1	237.1	765.461	4	3058.82	60034	119.694	7.50793	45.23	Hs_HDAC1-Halo_293_Xlinking_1_CID25CID35.raw	NP_004730.2-NP_004730.2	LPLATIVKDLVAQAPLKPK	8	NP_004730.2	MTA2	522	NURD	metastasis-associated protein MTA2 [Homo sapiens]	668	GTKTPINR	3	NP_004730.2	MTA2	539	NURD	metastasis-associated protein MTA2 [Homo sapiens]	668
MTA2-K522_X_MTA2-K559	LPLATIVKDLVAQAPLKPK-GLGGIMVKR	DSSO	Intra	MS2_MS3	0	4	204.23	204.23	776.463	4	3102.83	67291	130.243	1.15074	49.07	Hs_HDAC1-Halo_293_Xlinking_1_CID25CID35.raw	NP_004730.2-NP_004730.2	LPLATIVKDLVAQAPLKPK	8	NP_004730.2	MTA2	522	NURD	metastasis-associated protein MTA2 [Homo sapiens]	668	GLGGIMVKR	8	NP_004730.2	MTA2	559	NURD	metastasis-associated protein MTA2 [Homo sapiens]	668
MTA2-K539_X_MTA2-K138	GTKTPINR-EDCFFYSLVFDPVQKTLLADQGEIR	DSSO	Intra	MS2_MS3	1	4	25.17	0	1009.26	4	4034.01	69022	132.73	10.5338	45.23	Hs_HDAC1-Halo_293_Xlinking_1_CID25CID35.raw	NP_004730.2-NP_004730.2	GTKTPINR	3	NP_004730.2	MTA2	539	NURD	metastasis-associated protein MTA2 [Homo sapiens]	668	EDCFFYSLVFDPVQKTLLADQGEIR	15	NP_004730.2	MTA2	138	NURD	metastasis-associated protein MTA2 [Homo sapiens]	668
MTA2-K618_X_MTA2-K611	KALTHLEMR-LNPADAPNPVVFVATKDTR	DSSO	Intra	MS2_MS3	0	4	180.34	125.89	820.93	4	3280.7	40361	92.407	1.84577	61.04	Hs_HDAC1-Halo_293_Xlinking_1_CID25CID35.raw	NP_004730.2-NP_004730.2	KALTHLEMR	1	NP_004730.2	MTA2	618	NURD	metastasis-associated protein MTA2 [Homo sapiens]	668	LNPADAPNPVVFVATKDTR	16	NP_004730.2	MTA2	611	NURD	metastasis-associated protein MTA2 [Homo sapiens]	668
MTA2-K618_X_MTA2-K611	KALTHLEMR-LNPADAPNPVVFVATKDTR	DSSO	Intra	MS2_MS3	0	4	164.71	101.29	820.929	4	3280.69	40399	92.4557	1.89385	61.04	Hs_HDAC1-Halo_293_Xlinking_1_CID25CID35.raw	NP_004730.2-NP_004730.2	KALTHLEMR	1	NP_004730.2	MTA2	618	NURD	metastasis-associated protein MTA2 [Homo sapiens]	668	LNPADAPNPVVFVATKDTR	16	NP_004730.2	MTA2	611	NURD	metastasis-associated protein MTA2 [Homo sapiens]	668
PWWP2A-K208_X_PWWP2A-K183	FGPHGIPVTVFPKR-FGEKLFSGVLMDLSK	DSSO	Intra	MS2_MS3	1	5	195.29	117.64	676.758	5	3379.76	62727	123.468	1.69364	49.07	Hs_HDAC1-Halo_293_Xlinking_1_CID25CID35.raw	NP_001124336.1-NP_001124336.1	FGPHGIPVTVFPKR	13	NP_001124336.1	PWWP2A	208	HDAC1/2-interacting	PWWP domain-containing protein 2A isoform b [Homo sapiens]	755	FGEKLFSGVLMDLSK	4	NP_001124336.1	PWWP2A	183	HDAC1/2-interacting	PWWP domain-containing protein 2A isoform b [Homo sapiens]	755
RBBP4-K215_X_RBBP4-K156	EGKVVDAK-TPSSDVLVFDYTKHPSKPDPSGECNPDLR	DSSO	Intra	MS2_MS3	1	3	37.38	15.98	853.01	5	4261.02	29682	78.2234	3.70412	49.07	Hs_HDAC1-Halo_293_Xlinking_1_CID25CID35.raw	NP_005601.1-NP_005601.1	EGKVVDAK	3	NP_005601.1	RBBP4	215	RBBP4/7	histone-binding protein RBBP4 isoform a [Homo sapiens]	425	TPSSDVLVFDYTKHPSKPDPSGECNPDLR	13	NP_005601.1	RBBP4	156	RBBP4/7	histone-binding protein RBBP4 isoform a [Homo sapiens]	425
RBBP4-K215_X_RBBP4-K160	EGKVVDAK-TPSSDVLVFDYTKHPSKPDPSGECNPDLR	DSSO	Intra	MS2_MS3	1	0	81.46	56.28	711.009	6	4261.02	29751	78.3123	2.16829	45.23	Hs_HDAC1-Halo_293_Xlinking_1_CID25CID35.raw	NP_005601.1-NP_005601.1	EGKVVDAK	3	NP_005601.1	RBBP4	215	RBBP4/7	histone-binding protein RBBP4 isoform a [Homo sapiens]	425	TPSSDVLVFDYTKHPSKPDPSGECNPDLR	17	NP_005601.1	RBBP4	160	RBBP4/7	histone-binding protein RBBP4 isoform a [Homo sapiens]	425
RBBP4-K215_X_RBBP4-K160	EGKVVDAK-TPSSDVLVFDYTKHPSKPDPSGECNPDLR	DSSO	Intra	MS2_MS3	1	5	37.38	6.41	853.011	5	4261.03	29663	78.1993	4.49195	49.07	Hs_HDAC1-Halo_293_Xlinking_1_CID25CID35.raw	NP_005601.1-NP_005601.1	EGKVVDAK	3	NP_005601.1	RBBP4	215	RBBP4/7	histone-binding protein RBBP4 isoform a [Homo sapiens]	425	TPSSDVLVFDYTKHPSKPDPSGECNPDLR	17	NP_005601.1	RBBP4	160	RBBP4/7	histone-binding protein RBBP4 isoform a [Homo sapiens]	425
RBBP7-K163_X_RBBP7-K203	IECEIKINHEGEVNR-HPAKPDPSGECNPDLR	DSSO	Intra	MS2_MS3	1	6	244.71	187.97	758.153	5	3786.73	20673	66.2817	1.99472	54.03	Hs_HDAC1-Halo_293_Xlinking_1_CID25CID35.raw	NP_001185648.1-NP_001185648.1	IECEIKINHEGEVNR	6	NP_001185648.1	RBBP7	163	RBBP4/7	histone-binding protein RBBP7 isoform 1 [Homo sapiens]	469	HPAKPDPSGECNPDLR	4	NP_001185648.1	RBBP7	203	RBBP4/7	histone-binding protein RBBP7 isoform 1 [Homo sapiens]	469
RBBP7-K163_X_RBBP7-K203	IECEIKINHEGEVNR-HPAKPDPSGECNPDLR	DSSO	Intra	MS2_MS3	1	6	200.19	132.89	758.153	5	3786.74	20691	66.306	1.80203	54.03	Hs_HDAC1-Halo_293_Xlinking_1_CID25CID35.raw	NP_001185648.1-NP_001185648.1	IECEIKINHEGEVNR	6	NP_001185648.1	RBBP7	163	RBBP4/7	histone-binding protein RBBP7 isoform 1 [Homo sapiens]	469	HPAKPDPSGECNPDLR	4	NP_001185648.1	RBBP7	203	RBBP4/7	histone-binding protein RBBP7 isoform 1 [Homo sapiens]	469
RBBP7-K258_X_RBBP7-K203	EGKIVDAK-TPSSDVLVFDYTKHPAKPDPSGECNPDLR	DSSO	Intra	MS2_MS3	1	2	33.81	10.95	710.678	6	4259.03	31255	80.3218	1.45663	50.07	Hs_HDAC1-Halo_293_Xlinking_1_CID25CID35.raw	NP_001185648.1-NP_001185648.1	EGKIVDAK	3	NP_001185648.1	RBBP7	258	RBBP4/7	histone-binding protein RBBP7 isoform 1 [Homo sapiens]	469	TPSSDVLVFDYTKHPAKPDPSGECNPDLR	17	NP_001185648.1	RBBP7	203	RBBP4/7	histone-binding protein RBBP7 isoform 1 [Homo sapiens]	469
RBBP7-K258_X_RBBP7-K203	EGKIVDAK-TPSSDVLVFDYTKHPAKPDPSGECNPDLR	DSSO	Intra	MS2_MS3	1	6	25.17	3.71	852.615	5	4259.04	31227	80.2851	4.18264	54.03	Hs_HDAC1-Halo_293_Xlinking_1_CID25CID35.raw	NP_001185648.1-NP_001185648.1	EGKIVDAK	3	NP_001185648.1	RBBP7	258	RBBP4/7	histone-binding protein RBBP7 isoform 1 [Homo sapiens]	469	TPSSDVLVFDYTKHPAKPDPSGECNPDLR	17	NP_001185648.1	RBBP7	203	RBBP4/7	histone-binding protein RBBP7 isoform 1 [Homo sapiens]	469
RCOR1-K242_X_RCOR1-K349	TKTSVMDR-QLDMELVSVKR	DSSO	Intra	MS2_MS3	1	1	36.59	13.95	603.805	4	2412.2	31180	80.2227	2.88779	54.03	Hs_HDAC1-Halo_293_Xlinking_1_CID25CID35.raw	NP_055971.2-NP_055971.2	TKTSVMDR	2	NP_055971.2	RCOR1	242	CoREST	REST corepressor 1 [Homo sapiens]	485	QLDMELVSVKR	10	NP_055971.2	RCOR1	349	CoREST	REST corepressor 1 [Homo sapiens]	485
RCOR1-K349_X_RCOR1-K356	QLDMELVSVKR-QIQNIKQTNSALK	DSSO	Intra	MS2_MS3	1	4	229.95	175.14	740.895	4	2960.56	33278	82.9925	1.33457	54.03	Hs_HDAC1-Halo_293_Xlinking_1_CID25CID35.raw	NP_055971.2-NP_055971.2	QLDMELVSVKR	10	NP_055971.2	RCOR1	349	CoREST	REST corepressor 1 [Homo sapiens]	485	QIQNIKQTNSALK	6	NP_055971.2	RCOR1	356	CoREST	REST corepressor 1 [Homo sapiens]	485
RCOR1-K349_X_RCOR1-K356	QLDMELVSVKR-QIQNIKQTNSALK	DSSO	Intra	MS2_MS3	1	4	218.4	156.04	740.896	4	2960.56	33287	83.0033	2.34568	54.03	Hs_HDAC1-Halo_293_Xlinking_1_CID25CID35.raw	NP_055971.2-NP_055971.2	QLDMELVSVKR	10	NP_055971.2	RCOR1	349	CoREST	REST corepressor 1 [Homo sapiens]	485	QIQNIKQTNSALK	6	NP_055971.2	RCOR1	356	CoREST	REST corepressor 1 [Homo sapiens]	485
RCOR1-K349_X_RCOR1-K356	QLDMELVSVKR-QIQNIKQTNSALK	DSSO	Intra	MS2_MS3	0	4	212.68	149.55	744.895	4	2976.56	29313	77.7409	2.91868	61.04	Hs_HDAC1-Halo_293_Xlinking_1_CID25CID35.raw	NP_055971.2-NP_055971.2	QLDMELVSVKR	10	NP_055971.2	RCOR1	349	CoREST	REST corepressor 1 [Homo sapiens]	485	QIQNIKQTNSALK	6	NP_055971.2	RCOR1	356	CoREST	REST corepressor 1 [Homo sapiens]	485
RCOR1-K349_X_RCOR1-K356	QLDMELVSVKR-QIQNIKQTNSALK	DSSO	Intra	MS2_MS3	0	4	153.81	106.17	744.893	4	2976.55	29336	77.7693	2.76448	54.03	Hs_HDAC1-Halo_293_Xlinking_1_CID25CID35.raw	NP_055971.2-NP_055971.2	QLDMELVSVKR	10	NP_055971.2	RCOR1	349	CoREST	REST corepressor 1 [Homo sapiens]	485	QIQNIKQTNSALK	6	NP_055971.2	RCOR1	356	CoREST	REST corepressor 1 [Homo sapiens]	485
RCOR2-K367_X_RCOR2-K349	TLTQVKTFFVSYR-YGKDFGAIAEVIGNK	DSSO	Intra	MS2_MS3	1	3	152.55	110.49	832.927	4	3328.69	61398	121.644	1.8312	39.46	Hs_HDAC1-Halo_293_Xlinking_1_CID25CID35.raw	NP_775858.2-NP_775858.2	TLTQVKTFFVSYR	6	NP_775858.2	RCOR2	367	CoREST	REST corepressor 2 [Homo sapiens]	523	YGKDFGAIAEVIGNK	3	NP_775858.2	RCOR2	349	CoREST	REST corepressor 2 [Homo sapiens]	523
RCOR3-K365_X_RCOR3-K383	YGKDFQAIADVIGNK-TVGQVKNFFVNYR	DSSO	Intra	MS2_MS3	1	6	270.56	199.28	842.677	4	3367.69	56293	114.525	1.34983	54.03	Hs_HDAC1-Halo_293_Xlinking_1_CID25CID35.raw	NP_001129695.1-NP_001129695.1	YGKDFQAIADVIGNK	3	NP_001129695.1	RCOR3	365	CoREST	REST corepressor 3 isoform a [Homo sapiens]	553	TVGQVKNFFVNYR	6	NP_001129695.1	RCOR3	383	CoREST	REST corepressor 3 isoform a [Homo sapiens]	553
RCOR3-K365_X_RCOR3-K383	YGKDFQAIADVIGNK-TVGQVKNFFVNYR	DSSO	Intra	MS2_MS3	1	6	267.07	179.9	842.679	4	3367.69	56811	115.234	1.93108	54.03	Hs_HDAC1-Halo_293_Xlinking_1_CID25CID35.raw	NP_001129695.1-NP_001129695.1	YGKDFQAIADVIGNK	3	NP_001129695.1	RCOR3	365	CoREST	REST corepressor 3 isoform a [Homo sapiens]	553	TVGQVKNFFVNYR	6	NP_001129695.1	RCOR3	383	CoREST	REST corepressor 3 isoform a [Homo sapiens]	553
RCOR3-K365_X_RCOR3-K383	KYGKDFQAIADVIGNK-TVGQVKNFFVNYR	DSSO	Intra	MS2_MS3	1	4	254.07	190.78	874.702	4	3495.78	51061	107.153	1.73896	61.04	Hs_HDAC1-Halo_293_Xlinking_1_CID25CID35.raw	NP_001129695.1-NP_001129695.1	KYGKDFQAIADVIGNK	4	NP_001129695.1	RCOR3	365	CoREST	REST corepressor 3 isoform a [Homo sapiens]	553	TVGQVKNFFVNYR	6	NP_001129695.1	RCOR3	383	CoREST	REST corepressor 3 isoform a [Homo sapiens]	553
RCOR3-K365_X_RCOR3-K383	YGKDFQAIADVIGNK-TVGQVKNFFVNYR	DSSO	Intra	MS2_MS3	1	4	253.79	152.85	842.679	4	3367.7	57339	115.96	-0.89033	54.03	Hs_HDAC1-Halo_293_Xlinking_1_CID25CID35.raw	NP_001129695.1-NP_001129695.1	YGKDFQAIADVIGNK	3	NP_001129695.1	RCOR3	365	CoREST	REST corepressor 3 isoform a [Homo sapiens]	553	TVGQVKNFFVNYR	6	NP_001129695.1	RCOR3	383	CoREST	REST corepressor 3 isoform a [Homo sapiens]	553
RCOR3-K365_X_RCOR3-K383	KYGKDFQAIADVIGNK-TVGQVKNFFVNYR	DSSO	Intra	MS2_MS3	1	4	248.6	178.66	699.962	5	3495.78	51181	107.318	1.03803	54.03	Hs_HDAC1-Halo_293_Xlinking_1_CID25CID35.raw	NP_001129695.1-NP_001129695.1	KYGKDFQAIADVIGNK	4	NP_001129695.1	RCOR3	365	CoREST	REST corepressor 3 isoform a [Homo sapiens]	553	TVGQVKNFFVNYR	6	NP_001129695.1	RCOR3	383	CoREST	REST corepressor 3 isoform a [Homo sapiens]	553
RCOR3-K365_X_RCOR3-K383	YGKDFQAIADVIGNK-TVGQVKNFFVNYR	DSSO	Intra	MS2_MS3	1	4	236.98	173.3	842.678	4	3367.69	58141	117.056	1.93539	54.03	Hs_HDAC1-Halo_293_Xlinking_1_CID25CID35.raw	NP_001129695.1-NP_001129695.1	YGKDFQAIADVIGNK	3	NP_001129695.1	RCOR3	365	CoREST	REST corepressor 3 isoform a [Homo sapiens]	553	TVGQVKNFFVNYR	6	NP_001129695.1	RCOR3	383	CoREST	REST corepressor 3 isoform a [Homo sapiens]	553
RCOR3-K365_X_RCOR3-K383	KYGKDFQAIADVIGNK-TVGQVKNFFVNYR	DSSO	Intra	MS2_MS3	1	4	232.19	170.35	699.961	5	3495.78	51165	107.293	0.82876	49.07	Hs_HDAC1-Halo_293_Xlinking_1_CID25CID35.raw	NP_001129695.1-NP_001129695.1	KYGKDFQAIADVIGNK	4	NP_001129695.1	RCOR3	365	CoREST	REST corepressor 3 isoform a [Homo sapiens]	553	TVGQVKNFFVNYR	6	NP_001129695.1	RCOR3	383	CoREST	REST corepressor 3 isoform a [Homo sapiens]	553
RCOR3-K365_X_RCOR3-K383	YGKDFQAIADVIGNK-TVGQVKNFFVNYR	DSSO	Intra	MS2_MS3	1	6	322.57	258.78	842.678	4	3367.69	56315	114.553	0.84435	54.03	Hs_HDAC1-Halo_293_Xlinking_1_CID25CID35.raw	NP_001129695.1-NP_001129695.1	YGKDFQAIADVIGNK	3	NP_001129695.1	RCOR3	365	CoREST	REST corepressor 3 isoform a [Homo sapiens]	553	TVGQVKNFFVNYR	6	NP_001129695.1	RCOR3	383	CoREST	REST corepressor 3 isoform a [Homo sapiens]	553
RCOR3-K365_X_RCOR3-K383	YGKDFQAIADVIGNK-TVGQVKNFFVNYR	DSSO	Intra	MS2_MS3	1	6	302.15	216.23	842.677	4	3367.69	56797	115.216	1.52891	54.03	Hs_HDAC1-Halo_293_Xlinking_1_CID25CID35.raw	NP_001129695.1-NP_001129695.1	YGKDFQAIADVIGNK	3	NP_001129695.1	RCOR3	365	CoREST	REST corepressor 3 isoform a [Homo sapiens]	553	TVGQVKNFFVNYR	6	NP_001129695.1	RCOR3	383	CoREST	REST corepressor 3 isoform a [Homo sapiens]	553
RCOR3-K365_X_RCOR3-K383	KYGKDFQAIADVIGNK-TVGQVKNFFVNYR	DSSO	Intra	MS2_MS3	1	6	289.58	203.76	874.701	4	3495.78	51105	107.212	1.78358	61.04	Hs_HDAC1-Halo_293_Xlinking_1_CID25CID35.raw	NP_001129695.1-NP_001129695.1	KYGKDFQAIADVIGNK	4	NP_001129695.1	RCOR3	365	CoREST	REST corepressor 3 isoform a [Homo sapiens]	553	TVGQVKNFFVNYR	6	NP_001129695.1	RCOR3	383	CoREST	REST corepressor 3 isoform a [Homo sapiens]	553
RERE-K378_X_RERE-K385	DDTTLNALNTLHESGYDAGKALQR-LVKKPVPK	DSSO	Intra	MS2_MS3	1	3	213.46	171.71	917.981	4	3668.9	33011	82.6394	1.39815	61.04	Hs_HDAC1-Halo_293_Xlinking_1_CID25CID35.raw	NP_036234.3-NP_036234.3	DDTTLNALNTLHESGYDAGKALQR	20	NP_036234.3	RERE	378	WHHERE	arginine-glutamic acid dipeptide repeats protein isoform a [Homo sapiens]	1566	LVKKPVPK	3	NP_036234.3	RERE	385	WHHERE	arginine-glutamic acid dipeptide repeats protein isoform a [Homo sapiens]	1566
RERE-K378_X_RERE-K385	DDTTLNALNTLHESGYDAGKALQR-LVKKPVPK	DSSO	Intra	MS2_MS3	0	4	161.77	110.97	917.979	4	3668.89	32997	82.6202	0.57651	61.04	Hs_HDAC1-Halo_293_Xlinking_1_CID25CID35.raw	NP_036234.3-NP_036234.3	DDTTLNALNTLHESGYDAGKALQR	20	NP_036234.3	RERE	378	WHHERE	arginine-glutamic acid dipeptide repeats protein isoform a [Homo sapiens]	1566	LVKKPVPK	3	NP_036234.3	RERE	385	WHHERE	arginine-glutamic acid dipeptide repeats protein isoform a [Homo sapiens]	1566
SAP30-K87_X_SAP30-K104	AAGNASFSKR-IELDKSAR	DSSO	Intra	MS2_MS3	1	2	56.25	16.21	525.015	4	2097.04	25757	94.4606	-0.99001	69.9	Hs_HDAC1-Halo_293_Xlinking_3_CID25CID35.raw	NP_003855.1-NP_003855.1	AAGNASFSKR	9	NP_003855.1	SAP30	87	SIN3	histone deacetylase complex subunit SAP30 [Homo sapiens]	220	IELDKSAR	5	NP_003855.1	SAP30	104	SIN3	histone deacetylase complex subunit SAP30 [Homo sapiens]	220
SAP30-K87_X_SAP30-K104	AAGNASFSKR-IELDKSAR	DSSO	Intra	MS2_MS3	1	2	50.9	10.86	525.016	4	2097.04	26017	95.0367	0.52347	49.07	Hs_HDAC1-Halo_293_Xlinking_3_CID25CID35.raw	NP_003855.1-NP_003855.1	AAGNASFSKR	9	NP_003855.1	SAP30	87	SIN3	histone deacetylase complex subunit SAP30 [Homo sapiens]	220	IELDKSAR	5	NP_003855.1	SAP30	104	SIN3	histone deacetylase complex subunit SAP30 [Homo sapiens]	220
SAP30-K87_X_SAP30-K104	AAGNASFSKR-IELDKSAR	DSSO	Intra	MS2_MS3	1	4	218.93	154.54	525.016	4	2097.04	18601	63.3021	1.37495	54.03	Hs_HDAC1-Halo_293_Xlinking_1_CID25CID35.raw	NP_003855.1-NP_003855.1	AAGNASFSKR	9	NP_003855.1	SAP30	87	SIN3	histone deacetylase complex subunit SAP30 [Homo sapiens]	220	IELDKSAR	5	NP_003855.1	SAP30	104	SIN3	histone deacetylase complex subunit SAP30 [Homo sapiens]	220
SAP30-K87_X_SAP30-K104	AAGNASFSKR-IELDKSAR	DSSO	Intra	MS2_MS3	1	4	178.95	111.2	525.016	4	2097.04	18580	63.2739	1.29439	54.03	Hs_HDAC1-Halo_293_Xlinking_1_CID25CID35.raw	NP_003855.1-NP_003855.1	AAGNASFSKR	9	NP_003855.1	SAP30	87	SIN3	histone deacetylase complex subunit SAP30 [Homo sapiens]	220	IELDKSAR	5	NP_003855.1	SAP30	104	SIN3	histone deacetylase complex subunit SAP30 [Homo sapiens]	220
SIN3A-K1122_X_SIN3A-K747	EHLAQKPVFLPR-SKSLLNEIESIYDER	DSSO	Intra	MS2_MS3	1	6	237.84	176.67	847.688	4	3387.73	56855	115.293	4.33549	61.04	Hs_HDAC1-Halo_293_Xlinking_1_CID25CID35.raw	NP_056292.1-NP_056292.1	EHLAQKPVFLPR	6	NP_056292.1	SIN3A	1122	SIN3	paired amphipathic helix protein Sin3a [Homo sapiens]	1273	SKSLLNEIESIYDER	2	NP_056292.1	SIN3A	747	SIN3	paired amphipathic helix protein Sin3a [Homo sapiens]	1273
SIN3A-K510_X_SIN3A-K742	AELVQLVSPFLGKFPELFNWFK-QNDTKVLR	DSSO	Intra	MS2_MS3	0	2	85.53	31.39	935.752	4	3739.99	90856	164.939	4.54662	42.1	Hs_HDAC1-Halo_293_Xlinking_1_CID25CID35.raw	NP_056292.1-NP_056292.1	AELVQLVSPFLGKFPELFNWFK	13	NP_056292.1	SIN3A	510	SIN3	paired amphipathic helix protein Sin3a [Homo sapiens]	1273	QNDTKVLR	5	NP_056292.1	SIN3A	742	SIN3	paired amphipathic helix protein Sin3a [Homo sapiens]	1273
SIN3A-K510_X_SIN3A-K742	AELVQLVSPFLGKFPELFNWFK-QNDTKVLR	DSSO	Intra	MS2_MS3	1	3	98.89	42.55	935.744	4	3739.95	90887	164.984	0.81589	42.1	Hs_HDAC1-Halo_293_Xlinking_1_CID25CID35.raw	NP_056292.1-NP_056292.1	AELVQLVSPFLGKFPELFNWFK	13	NP_056292.1	SIN3A	510	SIN3	paired amphipathic helix protein Sin3a [Homo sapiens]	1273	QNDTKVLR	5	NP_056292.1	SIN3A	742	SIN3	paired amphipathic helix protein Sin3a [Homo sapiens]	1273
SIN3A-K552_X_SIN3A-K563	ATEGIAMEIDYASCKR-ALPKSYQQPK	DSSO	Intra	MS2_MS3	1	4	239.61	174.15	787.629	4	3147.49	29435	77.9003	2.76462	61.04	Hs_HDAC1-Halo_293_Xlinking_1_CID25CID35.raw	NP_056292.1-NP_056292.1	ATEGIAMEIDYASCKR	15	NP_056292.1	SIN3A	552	SIN3	paired amphipathic helix protein Sin3a [Homo sapiens]	1273	ALPKSYQQPK	4	NP_056292.1	SIN3A	563	SIN3	paired amphipathic helix protein Sin3a [Homo sapiens]	1273
SIN3A-K552_X_SIN3A-K563	ATEGIAMEIDYASCKR-ALPKSYQQPK	DSSO	Intra	MS2_MS3	1	4	173.44	113.54	787.625	4	3147.48	29477	77.9525	2.03723	76.14	Hs_HDAC1-Halo_293_Xlinking_1_CID25CID35.raw	NP_056292.1-NP_056292.1	ATEGIAMEIDYASCKR	15	NP_056292.1	SIN3A	552	SIN3	paired amphipathic helix protein Sin3a [Homo sapiens]	1273	ALPKSYQQPK	4	NP_056292.1	SIN3A	563	SIN3	paired amphipathic helix protein Sin3a [Homo sapiens]	1273
SIN3A-K563_X_SIN3A-K578	ALPKSYQQPK-TPLCKEVLNDTWVSFPSWSEDSTFVSSK	DSSO	Intra	MS2_MS3	1	0	22.15	10.3	1141.56	4	4563.2	57935	116.771	5.89349	54.03	Hs_HDAC1-Halo_293_Xlinking_1_CID25CID35.raw	NP_056292.1-NP_056292.1	ALPKSYQQPK	4	NP_056292.1	SIN3A	563	SIN3	paired amphipathic helix protein Sin3a [Homo sapiens]	1273	TPLCKEVLNDTWVSFPSWSEDSTFVSSK	5	NP_056292.1	SIN3A	578	SIN3	paired amphipathic helix protein Sin3a [Homo sapiens]	1273
SIN3A-K569_X_SIN3A-K578	SYQQPKCTGR-TPLCKEVLNDTWVSFPSWSEDSTFVSSK	DSSO	Intra	MS2_MS3	1	3	88.02	57.96	1157.78	4	4628.11	56835	115.265	0.05262	54.03	Hs_HDAC1-Halo_293_Xlinking_1_CID25CID35.raw	NP_056292.1-NP_056292.1	SYQQPKCTGR	6	NP_056292.1	SIN3A	569	SIN3	paired amphipathic helix protein Sin3a [Homo sapiens]	1273	TPLCKEVLNDTWVSFPSWSEDSTFVSSK	5	NP_056292.1	SIN3A	578	SIN3	paired amphipathic helix protein Sin3a [Homo sapiens]	1273
SIN3A-K569_X_SIN3A-K578	SYQQPKCTGR-TPLCKEVLNDTWVSFPSWSEDSTFVSSK	DSSO	Intra	MS2_MS3	1	2	30.66	1.65	1157.79	4	4628.14	56951	115.424	6.68338	42.1	Hs_HDAC1-Halo_293_Xlinking_1_CID25CID35.raw	NP_056292.1-NP_056292.1	SYQQPKCTGR	6	NP_056292.1	SIN3A	569	SIN3	paired amphipathic helix protein Sin3a [Homo sapiens]	1273	TPLCKEVLNDTWVSFPSWSEDSTFVSSK	5	NP_056292.1	SIN3A	578	SIN3	paired amphipathic helix protein Sin3a [Homo sapiens]	1273
SIN3A-K650_X_SIN3A-K686	LSAEEQAKFR-KNPSIAVPIVLK	DSSO	Intra	MS2_MS3	1	2	101.33	69.96	654.365	4	2614.44	35926	86.5584	3.68148	54.03	Hs_HDAC1-Halo_293_Xlinking_1_CID25CID35.raw	NP_056292.1-NP_056292.1	LSAEEQAKFR	8	NP_056292.1	SIN3A	650	SIN3	paired amphipathic helix protein Sin3a [Homo sapiens]	1273	KNPSIAVPIVLK	1	NP_056292.1	SIN3A	686	SIN3	paired amphipathic helix protein Sin3a [Homo sapiens]	1273
SIN3A-K650_X_SIN3A-K686	LSAEEQAKFR-KNPSIAVPIVLK	DSSO	Intra	MS2_MS3	1	2	35.46	14.56	654.363	4	2614.43	35935	86.5703	1.81384	54.03	Hs_HDAC1-Halo_293_Xlinking_1_CID25CID35.raw	NP_056292.1-NP_056292.1	LSAEEQAKFR	8	NP_056292.1	SIN3A	650	SIN3	paired amphipathic helix protein Sin3a [Homo sapiens]	1273	KNPSIAVPIVLK	1	NP_056292.1	SIN3A	686	SIN3	paired amphipathic helix protein Sin3a [Homo sapiens]	1273
SIN3A-K667_X_SIN3A-K676	KALQR-IYADKAADIIDGLR	DSSO	Intra	MS2_MS3	1	2	61.85	0	577.31	4	2306.22	38306	89.6793	-0.36477	54.03	Hs_HDAC1-Halo_293_Xlinking_1_CID25CID35.raw	NP_056292.1-NP_056292.1	KALQR	1	NP_056292.1	SIN3A	667	SIN3	paired amphipathic helix protein Sin3a [Homo sapiens]	1273	IYADKAADIIDGLR	5	NP_056292.1	SIN3A	676	SIN3	paired amphipathic helix protein Sin3a [Homo sapiens]	1273
SIN3A-K676_X_SIN3A-K686	IYADKAADIIDGLR-KNPSIAVPIVLK	DSSO	Intra	MS2_MS3	1	4	200.66	140.72	743.167	4	2969.65	55836	113.886	1.86304	61.04	Hs_HDAC1-Halo_293_Xlinking_1_CID25CID35.raw	NP_056292.1-NP_056292.1	IYADKAADIIDGLR	5	NP_056292.1	SIN3A	676	SIN3	paired amphipathic helix protein Sin3a [Homo sapiens]	1273	KNPSIAVPIVLK	1	NP_056292.1	SIN3A	686	SIN3	paired amphipathic helix protein Sin3a [Homo sapiens]	1273
SIN3A-K676_X_SIN3A-K686	IYADKAADIIDGLR-KNPSIAVPIVLK	DSSO	Intra	MS2_MS3	1	4	201	148.87	743.168	4	2969.65	55908	114.016	2.18693	61.04	Hs_HDAC1-Halo_293_Xlinking_1_CID25CID35.raw	NP_056292.1-NP_056292.1	IYADKAADIIDGLR	5	NP_056292.1	SIN3A	676	SIN3	paired amphipathic helix protein Sin3a [Homo sapiens]	1273	KNPSIAVPIVLK	1	NP_056292.1	SIN3A	686	SIN3	paired amphipathic helix protein Sin3a [Homo sapiens]	1273
SIN3A-K676_X_SIN3A-K697	IYADKAADIIDGLR-KNPSIAVPIVLKR	DSSO	Intra	MS2_MS3	1	4	291.71	203.85	625.955	5	3125.74	50532	106.361	2.95862	50.07	Hs_HDAC1-Halo_293_Xlinking_1_CID25CID35.raw	NP_056292.1-NP_056292.1	IYADKAADIIDGLR	5	NP_056292.1	SIN3A	676	SIN3	paired amphipathic helix protein Sin3a [Homo sapiens]	1273	KNPSIAVPIVLKR	12	NP_056292.1	SIN3A	697	SIN3	paired amphipathic helix protein Sin3a [Homo sapiens]	1273
SIN3A-K676_X_SIN3A-K697	IYADKAADIIDGLRK-NPSIAVPIVLKR	DSSO	Intra	MS2_MS3	0	3	257.9	191.16	782.192	4	3125.75	51531	107.79	1.42128	61.04	Hs_HDAC1-Halo_293_Xlinking_1_CID25CID35.raw	NP_056292.1-NP_056292.1	IYADKAADIIDGLRK	5	NP_056292.1	SIN3A	676	SIN3	paired amphipathic helix protein Sin3a [Homo sapiens]	1273	NPSIAVPIVLKR	11	NP_056292.1	SIN3A	697	SIN3	paired amphipathic helix protein Sin3a [Homo sapiens]	1273
SIN3A-K676_X_SIN3A-K697	IYADKAADIIDGLR-KNPSIAVPIVLKR	DSSO	Intra	MS2_MS3	0	4	233.09	167.37	782.192	4	3125.75	50477	106.232	1.58393	61.04	Hs_HDAC1-Halo_293_Xlinking_1_CID25CID35.raw	NP_056292.1-NP_056292.1	IYADKAADIIDGLR	5	NP_056292.1	SIN3A	676	SIN3	paired amphipathic helix protein Sin3a [Homo sapiens]	1273	KNPSIAVPIVLKR	12	NP_056292.1	SIN3A	697	SIN3	paired amphipathic helix protein Sin3a [Homo sapiens]	1273
SIN3A-K676_X_SIN3A-K697	IYADKAADIIDGLR-KNPSIAVPIVLKR	DSSO	Intra	MS2_MS3	1	4	232.39	172.22	782.192	4	3125.75	50497	106.264	0.65216	61.04	Hs_HDAC1-Halo_293_Xlinking_1_CID25CID35.raw	NP_056292.1-NP_056292.1	IYADKAADIIDGLR	5	NP_056292.1	SIN3A	676	SIN3	paired amphipathic helix protein Sin3a [Homo sapiens]	1273	KNPSIAVPIVLKR	12	NP_056292.1	SIN3A	697	SIN3	paired amphipathic helix protein Sin3a [Homo sapiens]	1273
SIN3A-K676_X_SIN3A-K697	IYADKAADIIDGLRK-NPSIAVPIVLKR	DSSO	Intra	MS2_MS3	0	4	199.51	138.8	782.193	4	3125.75	51561	107.831	1.7158	61.04	Hs_HDAC1-Halo_293_Xlinking_1_CID25CID35.raw	NP_056292.1-NP_056292.1	IYADKAADIIDGLRK	5	NP_056292.1	SIN3A	676	SIN3	paired amphipathic helix protein Sin3a [Homo sapiens]	1273	NPSIAVPIVLKR	11	NP_056292.1	SIN3A	697	SIN3	paired amphipathic helix protein Sin3a [Homo sapiens]	1273
SIN3A-K676_X_SIN3A-K697	IYADKAADIIDGLR-NPSIAVPIVLKR	DSSO	Intra	MS2_MS3	1	4	193.94	127.32	750.167	4	2997.65	57106	115.639	1.86207	61.04	Hs_HDAC1-Halo_293_Xlinking_1_CID25CID35.raw	NP_056292.1-NP_056292.1	IYADKAADIIDGLR	5	NP_056292.1	SIN3A	676	SIN3	paired amphipathic helix protein Sin3a [Homo sapiens]	1273	NPSIAVPIVLKR	11	NP_056292.1	SIN3A	697	SIN3	paired amphipathic helix protein Sin3a [Homo sapiens]	1273
SIN3A-K676_X_SIN3A-K697	IYADKAADIIDGLR-KNPSIAVPIVLKR	DSSO	Intra	MS2_MS3	1	4	165.7	99.45	625.954	5	3125.74	50489	106.253	2.156	42.1	Hs_HDAC1-Halo_293_Xlinking_1_CID25CID35.raw	NP_056292.1-NP_056292.1	IYADKAADIIDGLR	5	NP_056292.1	SIN3A	676	SIN3	paired amphipathic helix protein Sin3a [Homo sapiens]	1273	KNPSIAVPIVLKR	12	NP_056292.1	SIN3A	697	SIN3	paired amphipathic helix protein Sin3a [Homo sapiens]	1273
SIN3A-K676_X_SIN3A-K702	IYADKAADIIDGLR-MKEEEWR	DSSO	Intra	MS2_MS3	0	4	252.69	167.27	675.327	4	2698.29	44524	97.9713	2.13603	61.04	Hs_HDAC1-Halo_293_Xlinking_1_CID25CID35.raw	NP_056292.1-NP_056292.1	IYADKAADIIDGLR	5	NP_056292.1	SIN3A	676	SIN3	paired amphipathic helix protein Sin3a [Homo sapiens]	1273	MKEEEWR	2	NP_056292.1	SIN3A	702	SIN3	paired amphipathic helix protein Sin3a [Homo sapiens]	1273
SIN3A-K676_X_SIN3A-K702	IYADKAADIIDGLR-MKEEEWR	DSSO	Intra	MS2_MS3	1	4	218.01	143.16	675.327	4	2698.29	44543	97.9955	1.85049	61.04	Hs_HDAC1-Halo_293_Xlinking_1_CID25CID35.raw	NP_056292.1-NP_056292.1	IYADKAADIIDGLR	5	NP_056292.1	SIN3A	676	SIN3	paired amphipathic helix protein Sin3a [Homo sapiens]	1273	MKEEEWR	2	NP_056292.1	SIN3A	702	SIN3	paired amphipathic helix protein Sin3a [Homo sapiens]	1273
SIN3A-K676_X_SIN3A-K723	IYADKAADIIDGLR-EQNEKYYLK	DSSO	Intra	MS2_MS3	1	4	226.73	155.22	727.113	4	2905.43	45322	99.1099	1.4076	73.05	Hs_HDAC1-Halo_293_Xlinking_1_CID25CID35.raw	NP_056292.1-NP_056292.1	IYADKAADIIDGLR	5	NP_056292.1	SIN3A	676	SIN3	paired amphipathic helix protein Sin3a [Homo sapiens]	1273	EQNEKYYLK	5	NP_056292.1	SIN3A	723	SIN3	paired amphipathic helix protein Sin3a [Homo sapiens]	1273
SIN3A-K697_X_SIN3A-K700	KNPSIAVPIVLKR-LKMKEEEWR	DSSO	Intra	MS2_MS3	0	4	195.57	136.66	710.896	4	2840.56	32020	81.334	1.34098	61.04	Hs_HDAC1-Halo_293_Xlinking_1_CID25CID35.raw	NP_056292.1-NP_056292.1	KNPSIAVPIVLKR	12	NP_056292.1	SIN3A	697	SIN3	paired amphipathic helix protein Sin3a [Homo sapiens]	1273	LKMKEEEWR	2	NP_056292.1	SIN3A	700	SIN3	paired amphipathic helix protein Sin3a [Homo sapiens]	1273
SIN3A-K697_X_SIN3A-K700	KNPSIAVPIVLKR-LKMKEEEWR	DSSO	Intra	MS2_MS3	0	4	225.19	179.54	710.895	4	2840.56	32051	81.372	1.86289	61.04	Hs_HDAC1-Halo_293_Xlinking_1_CID25CID35.raw	NP_056292.1-NP_056292.1	KNPSIAVPIVLKR	12	NP_056292.1	SIN3A	697	SIN3	paired amphipathic helix protein Sin3a [Homo sapiens]	1273	LKMKEEEWR	2	NP_056292.1	SIN3A	700	SIN3	paired amphipathic helix protein Sin3a [Homo sapiens]	1273
SIN3A-K715_X_SIN3A-K723	GFNKVWR-EQNEKYYLK	DSSO	Intra	MS2_MS3	1	4	222.28	135.21	570.281	4	2278.1	29022	77.3669	1.69249	54.03	Hs_HDAC1-Halo_293_Xlinking_1_CID25CID35.raw	NP_056292.1-NP_056292.1	GFNKVWR	4	NP_056292.1	SIN3A	715	SIN3	paired amphipathic helix protein Sin3a [Homo sapiens]	1273	EQNEKYYLK	5	NP_056292.1	SIN3A	723	SIN3	paired amphipathic helix protein Sin3a [Homo sapiens]	1273
SIN3A-K715_X_SIN3A-K723	GFNKVWR-EQNEKYYLK	DSSO	Intra	MS2_MS3	1	2	47.91	12.14	570.28	4	2278.1	29058	77.4122	0.95363	54.03	Hs_HDAC1-Halo_293_Xlinking_1_CID25CID35.raw	NP_056292.1-NP_056292.1	GFNKVWR	4	NP_056292.1	SIN3A	715	SIN3	paired amphipathic helix protein Sin3a [Homo sapiens]	1273	EQNEKYYLK	5	NP_056292.1	SIN3A	723	SIN3	paired amphipathic helix protein Sin3a [Homo sapiens]	1273
SIN3A-K747_X_SIN3A-K742	SKSLLNEIESIYDER-QNDTKVLR	DSSO	Intra	MS2_MS3	0	3	248.76	170.51	732.37	4	2926.46	51780	108.132	1.57882	84.95	Hs_HDAC1-Halo_293_Xlinking_1_CID25CID35.raw	NP_056292.1-NP_056292.1	SKSLLNEIESIYDER	2	NP_056292.1	SIN3A	747	SIN3	paired amphipathic helix protein Sin3a [Homo sapiens]	1273	QNDTKVLR	5	NP_056292.1	SIN3A	742	SIN3	paired amphipathic helix protein Sin3a [Homo sapiens]	1273
SIN3A-K747_X_SIN3A-K742	SKSLLNEIESIYDER-QNDTKVLR	DSSO	Intra	MS2_MS3	1	4	225.85	170.16	732.383	4	2926.51	51830	108.204	4.52836	84.95	Hs_HDAC1-Halo_293_Xlinking_1_CID25CID35.raw	NP_056292.1-NP_056292.1	SKSLLNEIESIYDER	2	NP_056292.1	SIN3A	747	SIN3	paired amphipathic helix protein Sin3a [Homo sapiens]	1273	QNDTKVLR	5	NP_056292.1	SIN3A	742	SIN3	paired amphipathic helix protein Sin3a [Homo sapiens]	1273
SIN3A-K747_X_SIN3A-K742	SKSLLNEIESIYDER-QNDTKVLR	DSSO	Intra	MS2_MS3	0	3	208.47	149.18	732.367	4	2926.44	51815	108.175	2.03251	84.95	Hs_HDAC1-Halo_293_Xlinking_1_CID25CID35.raw	NP_056292.1-NP_056292.1	SKSLLNEIESIYDER	2	NP_056292.1	SIN3A	747	SIN3	paired amphipathic helix protein Sin3a [Homo sapiens]	1273	QNDTKVLR	5	NP_056292.1	SIN3A	742	SIN3	paired amphipathic helix protein Sin3a [Homo sapiens]	1273
SIN3A-K747_X_SIN3A-K742	SKSLLNEIESIYDER-QNDTKVLR	DSSO	Intra	MS2_MS3	0	3	200.97	159.06	732.37	4	2926.46	52758	109.576	1.38385	84.95	Hs_HDAC1-Halo_293_Xlinking_1_CID25CID35.raw	NP_056292.1-NP_056292.1	SKSLLNEIESIYDER	2	NP_056292.1	SIN3A	747	SIN3	paired amphipathic helix protein Sin3a [Homo sapiens]	1273	QNDTKVLR	5	NP_056292.1	SIN3A	742	SIN3	paired amphipathic helix protein Sin3a [Homo sapiens]	1273
SIN3A-K747_X_SIN3A-K742	SKSLLNEIESIYDER-QNDTKVLR	DSSO	Intra	MS2_MS3	1	3	191.63	127.74	732.379	4	2926.49	52133	108.647	7.64103	61.04	Hs_HDAC1-Halo_293_Xlinking_1_CID25CID35.raw	NP_056292.1-NP_056292.1	SKSLLNEIESIYDER	2	NP_056292.1	SIN3A	747	SIN3	paired amphipathic helix protein Sin3a [Homo sapiens]	1273	QNDTKVLR	5	NP_056292.1	SIN3A	742	SIN3	paired amphipathic helix protein Sin3a [Homo sapiens]	1273
SIN3A-K747_X_SIN3A-K742	SKSLLNEIESIYDER-QNDTKVLR	DSSO	Intra	MS2_MS3	0	3	153.23	101.64	732.368	4	2926.45	52292	108.867	1.93096	84.95	Hs_HDAC1-Halo_293_Xlinking_1_CID25CID35.raw	NP_056292.1-NP_056292.1	SKSLLNEIESIYDER	2	NP_056292.1	SIN3A	747	SIN3	paired amphipathic helix protein Sin3a [Homo sapiens]	1273	QNDTKVLR	5	NP_056292.1	SIN3A	742	SIN3	paired amphipathic helix protein Sin3a [Homo sapiens]	1273
SIN3A-K799_X_SIN3A-K813	QILEDAAALIIHHVKR-IKQIMHHFIPDLLFAQR	DSSO	Intra	MS2_MS3	0	4	184.95	143.96	682.711	6	4091.23	63144	124.058	1.09679	42.1	Hs_HDAC1-Halo_293_Xlinking_1_CID25CID35.raw	NP_056292.1-NP_056292.1	QILEDAAALIIHHVKR	15	NP_056292.1	SIN3A	799	SIN3	paired amphipathic helix protein Sin3a [Homo sapiens]	1273	IKQIMHHFIPDLLFAQR	2	NP_056292.1	SIN3A	813	SIN3	paired amphipathic helix protein Sin3a [Homo sapiens]	1273
SIN3A-K806_X_SIN3A-K799	QTGIQKEDK-QILEDAAALIIHHVKR	DSSO	Intra	MS2_MS3	1	2	34.89	8.22	606.928	5	3030.61	43018	95.9591	2.2126	54.03	Hs_HDAC1-Halo_293_Xlinking_1_CID25CID35.raw	NP_056292.1-NP_056292.1	QTGIQKEDK	6	NP_056292.1	SIN3A	806	SIN3	paired amphipathic helix protein Sin3a [Homo sapiens]	1273	QILEDAAALIIHHVKR	15	NP_056292.1	SIN3A	799	SIN3	paired amphipathic helix protein Sin3a [Homo sapiens]	1273
SIN3A-K806_X_SIN3A-K799	QTGIQKEDK-QILEDAAALIIHHVKR	DSSO	Intra	MS2_MS3	1	2	33.74	0	606.928	5	3030.61	42984	95.9157	2.3133	54.03	Hs_HDAC1-Halo_293_Xlinking_1_CID25CID35.raw	NP_056292.1-NP_056292.1	QTGIQKEDK	6	NP_056292.1	SIN3A	806	SIN3	paired amphipathic helix protein Sin3a [Homo sapiens]	1273	QILEDAAALIIHHVKR	15	NP_056292.1	SIN3A	799	SIN3	paired amphipathic helix protein Sin3a [Homo sapiens]	1273
SIN3A-K806_X_SIN3A-K813	QTGIQKEDKYK-IKQIMHHFIPDLLFAQR	DSSO	Intra	MS2_MS3	0	4	246.82	194.34	901.221	4	3601.86	37831	89.0559	1.23032	61.04	Hs_HDAC1-Halo_293_Xlinking_1_CID25CID35.raw	NP_056292.1-NP_056292.1	QTGIQKEDKYK	6	NP_056292.1	SIN3A	806	SIN3	paired amphipathic helix protein Sin3a [Homo sapiens]	1273	IKQIMHHFIPDLLFAQR	2	NP_056292.1	SIN3A	813	SIN3	paired amphipathic helix protein Sin3a [Homo sapiens]	1273
SIN3A-K806_X_SIN3A-K813	QTGIQKEDKYK-IKQIMHHFIPDLLFAQR	DSSO	Intra	MS2_MS3	0	4	222.91	176.41	901.226	4	3601.88	37799	89.0152	1.45605	61.04	Hs_HDAC1-Halo_293_Xlinking_1_CID25CID35.raw	NP_056292.1-NP_056292.1	QTGIQKEDKYK	6	NP_056292.1	SIN3A	806	SIN3	paired amphipathic helix protein Sin3a [Homo sapiens]	1273	IKQIMHHFIPDLLFAQR	2	NP_056292.1	SIN3A	813	SIN3	paired amphipathic helix protein Sin3a [Homo sapiens]	1273
SIN3A-K806_X_SIN3A-K813	QTGIQKEDK-IKQIMHHFIPDLLFAQR	DSSO	Intra	MS2_MS3	0	4	171.63	101.28	662.949	5	3310.72	40609	92.7342	1.11782	61.04	Hs_HDAC1-Halo_293_Xlinking_1_CID25CID35.raw	NP_056292.1-NP_056292.1	QTGIQKEDK	6	NP_056292.1	SIN3A	806	SIN3	paired amphipathic helix protein Sin3a [Homo sapiens]	1273	IKQIMHHFIPDLLFAQR	2	NP_056292.1	SIN3A	813	SIN3	paired amphipathic helix protein Sin3a [Homo sapiens]	1273
SIN3A-K806_X_SIN3A-K813	QTGIQKEDK-IKQIMHHFIPDLLFAQR	DSSO	Intra	MS2_MS3	1	4	46.69	13.74	828.433	4	3310.71	40594	92.7155	0.78652	45.23	Hs_HDAC1-Halo_293_Xlinking_1_CID25CID35.raw	NP_056292.1-NP_056292.1	QTGIQKEDK	6	NP_056292.1	SIN3A	806	SIN3	paired amphipathic helix protein Sin3a [Homo sapiens]	1273	IKQIMHHFIPDLLFAQR	2	NP_056292.1	SIN3A	813	SIN3	paired amphipathic helix protein Sin3a [Homo sapiens]	1273
SIN3A-K934_X_SIN3A-K937	EVLGIKR-DKSDSPAIQLR	DSSO	Intra	MS2_MS3	1	3	215.06	103.21	551.047	4	2201.16	28632	76.8583	-3.26519	49.07	Hs_HDAC1-Halo_293_Xlinking_1_CID25CID35.raw	NP_056292.1-NP_056292.1	EVLGIKR	6	NP_056292.1	SIN3A	934	SIN3	paired amphipathic helix protein Sin3a [Homo sapiens]	1273	DKSDSPAIQLR	2	NP_056292.1	SIN3A	937	SIN3	paired amphipathic helix protein Sin3a [Homo sapiens]	1273
SIN3A-K934_X_SIN3A-K937	EVLGIKR-DKSDSPAIQLR	DSSO	Intra	MS2_MS3	1	0	76.53	15.25	551.047	4	2201.17	28617	76.8408	2.93976	54.03	Hs_HDAC1-Halo_293_Xlinking_1_CID25CID35.raw	NP_056292.1-NP_056292.1	EVLGIKR	6	NP_056292.1	SIN3A	934	SIN3	paired amphipathic helix protein Sin3a [Homo sapiens]	1273	DKSDSPAIQLR	2	NP_056292.1	SIN3A	937	SIN3	paired amphipathic helix protein Sin3a [Homo sapiens]	1273
SIN3A-K937_X_SIN3A-K948	DKSDSPAIQLR-LKEPMDVDVEDYYPAFLDMVR	DSSO	Intra	MS2_MS3	1	2	89.88	60.53	983.719	4	3931.85	68708	132.241	2.12093	69.9	Hs_HDAC1-Halo_293_Xlinking_1_CID25CID35.raw	NP_056292.1-NP_056292.1	DKSDSPAIQLR	2	NP_056292.1	SIN3A	937	SIN3	paired amphipathic helix protein Sin3a [Homo sapiens]	1273	LKEPMDVDVEDYYPAFLDMVR	2	NP_056292.1	SIN3A	948	SIN3	paired amphipathic helix protein Sin3a [Homo sapiens]	1273
SIN3B-K239_X_SIN3B-K195	GQEDLLSEFGQFLPEAKR-SFLEILHTYQKEQLNTR	DSSO	Intra	MS2_MS3	1	2	34.8	11.2	1086.05	4	4341.18	71592	136.452	6.39815	54.03	Hs_HDAC1-Halo_293_Xlinking_1_CID25CID35.raw	NP_056075.1-NP_056075.1	GQEDLLSEFGQFLPEAKR	17	NP_056075.1	SIN3B	239	SIN3	paired amphipathic helix protein Sin3b isoform 1 [Homo sapiens]	1162	SFLEILHTYQKEQLNTR	11	NP_056075.1	SIN3B	195	SIN3	paired amphipathic helix protein Sin3b isoform 1 [Homo sapiens]	1162
SIN3B-K551_X_SIN3B-K572	IYGDKAPEIIESLKK-NPVTAVPVVLKR	DSSO	Intra	MS2_MS3	1	5	150.44	131.71	631.559	5	3153.76	42985	95.9174	1.84558	61.04	Hs_HDAC1-Halo_293_Xlinking_1_CID25CID35.raw	NP_056075.1-NP_056075.1	IYGDKAPEIIESLKK	5	NP_056075.1	SIN3B	551	SIN3	paired amphipathic helix protein Sin3b isoform 1 [Homo sapiens]	1162	NPVTAVPVVLKR	11	NP_056075.1	SIN3B	572	SIN3	paired amphipathic helix protein Sin3b isoform 1 [Homo sapiens]	1162
SIN3B-K551_X_SIN3B-K572	IYGDKAPEIIESLKK-NPVTAVPVVLKR	DSSO	Intra	MS2_MS3	1	3	140.57	101.73	631.559	5	3153.77	43113	96.0859	1.22324	61.04	Hs_HDAC1-Halo_293_Xlinking_1_CID25CID35.raw	NP_056075.1-NP_056075.1	IYGDKAPEIIESLKK	5	NP_056075.1	SIN3B	551	SIN3	paired amphipathic helix protein Sin3b isoform 1 [Homo sapiens]	1162	NPVTAVPVVLKR	11	NP_056075.1	SIN3B	572	SIN3	paired amphipathic helix protein Sin3b isoform 1 [Homo sapiens]	1162
SIN3B-K551_X_SIN3B-K572	IYGDKAPEIIESLKK-NPVTAVPVVLKR	DSSO	Intra	MS2_MS3	0	6	210.84	145.5	789.195	4	3153.76	42983	95.9134	1.53655	61.04	Hs_HDAC1-Halo_293_Xlinking_1_CID25CID35.raw	NP_056075.1-NP_056075.1	IYGDKAPEIIESLKK	5	NP_056075.1	SIN3B	551	SIN3	paired amphipathic helix protein Sin3b isoform 1 [Homo sapiens]	1162	NPVTAVPVVLKR	11	NP_056075.1	SIN3B	572	SIN3	paired amphipathic helix protein Sin3b isoform 1 [Homo sapiens]	1162
SIN3B-K551_X_SIN3B-K572	IYGDKAPEIIESLKK-NPVTAVPVVLKR	DSSO	Intra	MS2_MS3	1	6	202.61	150.43	789.196	4	3153.76	43049	95.998	1.5741	61.04	Hs_HDAC1-Halo_293_Xlinking_1_CID25CID35.raw	NP_056075.1-NP_056075.1	IYGDKAPEIIESLKK	5	NP_056075.1	SIN3B	551	SIN3	paired amphipathic helix protein Sin3b isoform 1 [Homo sapiens]	1162	NPVTAVPVVLKR	11	NP_056075.1	SIN3B	572	SIN3	paired amphipathic helix protein Sin3b isoform 1 [Homo sapiens]	1162
SIN3B-K622_X_SIN3B-K617	SKSLLNEIESVYDEHQEQHSEGR-QNDTKALR	DSSO	Intra	MS2_MS3	1	4	331.17	193.25	636.97	6	3816.78	39692	91.4985	1.80644	73.05	Hs_HDAC1-Halo_293_Xlinking_1_CID25CID35.raw	NP_056075.1-NP_056075.1	SKSLLNEIESVYDEHQEQHSEGR	2	NP_056075.1	SIN3B	622	SIN3	paired amphipathic helix protein Sin3b isoform 1 [Homo sapiens]	1162	QNDTKALR	5	NP_056075.1	SIN3B	617	SIN3	paired amphipathic helix protein Sin3b isoform 1 [Homo sapiens]	1162
SIN3B-K622_X_SIN3B-K617	SKSLLNEIESVYDEHQEQHSEGR-QNDTKALR	DSSO	Intra	MS2_MS3	1	4	249.14	149.29	636.969	6	3816.78	39732	91.5534	0.98067	73.05	Hs_HDAC1-Halo_293_Xlinking_1_CID25CID35.raw	NP_056075.1-NP_056075.1	SKSLLNEIESVYDEHQEQHSEGR	2	NP_056075.1	SIN3B	622	SIN3	paired amphipathic helix protein Sin3b isoform 1 [Homo sapiens]	1162	QNDTKALR	5	NP_056075.1	SIN3B	617	SIN3	paired amphipathic helix protein Sin3b isoform 1 [Homo sapiens]	1162
SIN3B-K797_X_SIN3B-K804	LLKIYR-QAQKQLLEYR	DSSO	Intra	MS2_MS3	1	4	183.26	121.09	560.564	4	2239.23	30803	79.7046	1.90237	54.03	Hs_HDAC1-Halo_293_Xlinking_1_CID25CID35.raw	NP_056075.1-NP_056075.1	LLKIYR	3	NP_056075.1	SIN3B	797	SIN3	paired amphipathic helix protein Sin3b isoform 1 [Homo sapiens]	1162	QAQKQLLEYR	4	NP_056075.1	SIN3B	804	SIN3	paired amphipathic helix protein Sin3b isoform 1 [Homo sapiens]	1162
SIN3B-K797_X_SIN3B-K804	LLKIYR-QAQKQLLEYR	DSSO	Intra	MS2_MS3	1	2	100.09	17.59	560.564	4	2239.23	30791	79.6889	2.93047	54.03	Hs_HDAC1-Halo_293_Xlinking_1_CID25CID35.raw	NP_056075.1-NP_056075.1	LLKIYR	3	NP_056075.1	SIN3B	797	SIN3	paired amphipathic helix protein Sin3b isoform 1 [Homo sapiens]	1162	QAQKQLLEYR	4	NP_056075.1	SIN3B	804	SIN3	paired amphipathic helix protein Sin3b isoform 1 [Homo sapiens]	1162
SIN3B-K826_X_SIN3B-K837	EKGSDPAMELR-LKQPSEVELEEYYPAFLDMVR	DSSO	Intra	MS2_MS3	1	3	103.21	64.88	987.22	4	3945.86	62506	123.157	1.51858	49.07	Hs_HDAC1-Halo_293_Xlinking_1_CID25CID35.raw	NP_056075.1-NP_056075.1	EKGSDPAMELR	2	NP_056075.1	SIN3B	826	SIN3	paired amphipathic helix protein Sin3b isoform 1 [Homo sapiens]	1162	LKQPSEVELEEYYPAFLDMVR	2	NP_056075.1	SIN3B	837	SIN3	paired amphipathic helix protein Sin3b isoform 1 [Homo sapiens]	1162
SUDS3-K198_X_SUDS3-K198	RPNDPVPIPDKR-RRPNDPVPIPDKR	DSSO	Intra	MS2_MS3	1	4	182.25	104.88	835.837	5	4175.16	48278	103.154	0.94584	61.04	Hs_HDAC1-Halo_293_Xlinking_1_CID25CID35.raw	NP_071936.2-NP_071936.2	RPNDPVPIPDKR	11	NP_071936.2	SUDS3	198	SIN3	sin3 histone deacetylase corepressor complex component SDS3 [Homo sapiens]	328	RRPNDPVPIPDKR	12	NP_071936.2	SUDS3	198	SIN3	sin3 histone deacetylase corepressor complex component SDS3 [Homo sapiens]	328
SUDS3-K198_X_SUDS3-K201	RPNDPVPIPDKR-KPAPAQLNYLLTDEQIMEDLR	DSSO	Intra	MS2_MS3	1	4	178.71	138.56	1005.51	4	4019.02	52914	109.795	3.32931	37.17	Hs_HDAC1-Halo_293_Xlinking_1_CID25CID35.raw	NP_071936.2-NP_071936.2	RPNDPVPIPDKR	11	NP_071936.2	SUDS3	198	SIN3	sin3 histone deacetylase corepressor complex component SDS3 [Homo sapiens]	328	KPAPAQLNYLLTDEQIMEDLR	1	NP_071936.2	SUDS3	201	SIN3	sin3 histone deacetylase corepressor complex component SDS3 [Homo sapiens]	328
SUDS3-K198_X_SUDS3-K201	RPNDPVPIPDKR-KPAPAQLNYLLTDEQIMEDLR	DSSO	Intra	MS2_MS3	1	3	156.59	113.56	1005.52	4	4019.05	52838	109.692	1.5637	61.04	Hs_HDAC1-Halo_293_Xlinking_1_CID25CID35.raw	NP_071936.2-NP_071936.2	RPNDPVPIPDKR	11	NP_071936.2	SUDS3	198	SIN3	sin3 histone deacetylase corepressor complex component SDS3 [Homo sapiens]	328	KPAPAQLNYLLTDEQIMEDLR	1	NP_071936.2	SUDS3	201	SIN3	sin3 histone deacetylase corepressor complex component SDS3 [Homo sapiens]	328
SUDS3-K198_X_SUDS3-K201	RRPNDPVPIPDKR-RKPAPAQLNYLLTDEQIMEDLR	DSSO	Intra	MS2_MS3	1	2	98.96	43.08	867.061	5	4331.27	44466	97.8919	1.95112	45.23	Hs_HDAC1-Halo_293_Xlinking_1_CID25CID35.raw	NP_071936.2-NP_071936.2	RRPNDPVPIPDKR	12	NP_071936.2	SUDS3	198	SIN3	sin3 histone deacetylase corepressor complex component SDS3 [Homo sapiens]	328	RKPAPAQLNYLLTDEQIMEDLR	2	NP_071936.2	SUDS3	201	SIN3	sin3 histone deacetylase corepressor complex component SDS3 [Homo sapiens]	328
SUDS3-K198_X_SUDS3-K201	RPNDPVPIPDKR-RKPAPAQLNYLLTDEQIMEDLR	DSSO	Intra	MS2_MS3	0	6	215.77	158.05	1044.55	4	4175.17	47951	102.706	1.74742	61.04	Hs_HDAC1-Halo_293_Xlinking_1_CID25CID35.raw	NP_071936.2-NP_071936.2	RPNDPVPIPDKR	11	NP_071936.2	SUDS3	198	SIN3	sin3 histone deacetylase corepressor complex component SDS3 [Homo sapiens]	328	RKPAPAQLNYLLTDEQIMEDLR	2	NP_071936.2	SUDS3	201	SIN3	sin3 histone deacetylase corepressor complex component SDS3 [Homo sapiens]	328
SUDS3-K198_X_SUDS3-K201	RPNDPVPIPDKR-RKPAPAQLNYLLTDEQIMEDLR	DSSO	Intra	MS2_MS3	1	4	184.34	128.26	1044.55	4	4175.17	48014	102.795	2.93604	61.04	Hs_HDAC1-Halo_293_Xlinking_1_CID25CID35.raw	NP_071936.2-NP_071936.2	RPNDPVPIPDKR	11	NP_071936.2	SUDS3	198	SIN3	sin3 histone deacetylase corepressor complex component SDS3 [Homo sapiens]	328	RKPAPAQLNYLLTDEQIMEDLR	2	NP_071936.2	SUDS3	201	SIN3	sin3 histone deacetylase corepressor complex component SDS3 [Homo sapiens]	328
SUDS3-K198_X_SUDS3-K201	RRPNDPVPIPDKR-KPAPAQLNYLLTDEQIMEDLR	DSSO	Intra	MS2_MS3	1	5	135.91	87	1044.54	4	4175.14	48459	103.395	0.48934	61.04	Hs_HDAC1-Halo_293_Xlinking_1_CID25CID35.raw	NP_071936.2-NP_071936.2	RRPNDPVPIPDKR	12	NP_071936.2	SUDS3	198	SIN3	sin3 histone deacetylase corepressor complex component SDS3 [Homo sapiens]	328	KPAPAQLNYLLTDEQIMEDLR	1	NP_071936.2	SUDS3	201	SIN3	sin3 histone deacetylase corepressor complex component SDS3 [Homo sapiens]	328
SUDS3-K198_X_SUDS3-K201	RRPNDPVPIPDKR-RKPAPAQLNYLLTDEQIMEDLR	DSSO	Intra	MS2_MS3	1	3	101.94	54.3	867.059	5	4331.27	44435	97.848	1.95271	42.1	Hs_HDAC1-Halo_293_Xlinking_1_CID25CID35.raw	NP_071936.2-NP_071936.2	RRPNDPVPIPDKR	12	NP_071936.2	SUDS3	198	SIN3	sin3 histone deacetylase corepressor complex component SDS3 [Homo sapiens]	328	RKPAPAQLNYLLTDEQIMEDLR	2	NP_071936.2	SUDS3	201	SIN3	sin3 histone deacetylase corepressor complex component SDS3 [Homo sapiens]	328
SUDS3-K307_X_SUDS3-K271	TSDSTKMR-WYHKSQAIYLESK	DSSO	Intra	MS2_MS3	1	3	171.09	112.27	547.864	5	2735.29	22792	69.1534	0.95131	61.04	Hs_HDAC1-Halo_293_Xlinking_1_CID25CID35.raw	NP_071936.2-NP_071936.2	TSDSTKMR	6	NP_071936.2	SUDS3	307	SIN3	sin3 histone deacetylase corepressor complex component SDS3 [Homo sapiens]	328	WYHKSQAIYLESK	4	NP_071936.2	SUDS3	271	SIN3	sin3 histone deacetylase corepressor complex component SDS3 [Homo sapiens]	328
SUDS3-K97_X_SUDS3-K101	QLQQLQEGTLQEYQKR-KLDQQYK	DSSO	Intra	MS2_MS3	0	2	167.71	113.64	768.142	4	3069.55	26352	73.8735	1.24085	54.03	Hs_HDAC1-Halo_293_Xlinking_1_CID25CID35.raw	NP_071936.2-NP_071936.2	QLQQLQEGTLQEYQKR	15	NP_071936.2	SUDS3	97	SIN3	sin3 histone deacetylase corepressor complex component SDS3 [Homo sapiens]	328	KLDQQYK	1	NP_071936.2	SUDS3	101	SIN3	sin3 histone deacetylase corepressor complex component SDS3 [Homo sapiens]	328
TUBA1C-K166_X_TUBA1C-K182	QLFHPEQLITGKEDAANNYAR-GHYTIGKEIIDLVLDR	DSSO	Intra	MS2_MS3	1	4	285.44	227.08	883.656	5	4414.25	65227	127.089	1.28235	61.04	Hs_HDAC1-Halo_293_Xlinking_1_CID25CID35.raw	NP_001290043.1-NP_001290043.1	QLFHPEQLITGKEDAANNYAR	12	NP_001290043.1	TUBA1C	166	OTHER	tubulin alpha-1C chain isoform a [Homo sapiens]	519	GHYTIGKEIIDLVLDR	7	NP_001290043.1	TUBA1C	182	OTHER	tubulin alpha-1C chain isoform a [Homo sapiens]	519
TUBA1C-K166_X_TUBA1C-K182	QLFHPEQLITGKEDAANNYAR-GHYTIGKEIIDLVLDR	DSSO	Intra	MS2_MS3	1	4	242.8	183.07	883.648	5	4414.21	65317	127.242	1.4655	50.07	Hs_HDAC1-Halo_293_Xlinking_1_CID25CID35.raw	NP_001290043.1-NP_001290043.1	QLFHPEQLITGKEDAANNYAR	12	NP_001290043.1	TUBA1C	166	OTHER	tubulin alpha-1C chain isoform a [Homo sapiens]	519	GHYTIGKEIIDLVLDR	7	NP_001290043.1	TUBA1C	182	OTHER	tubulin alpha-1C chain isoform a [Homo sapiens]	519
XRCC6-K591_X_XRCC6-K605	AYGLKSGLK-KQELLEALTKHFQD	DSSO	Intra	MS2_MS3	0	4	169.8	116.44	699.119	4	2793.45	54123	151.288	-0.12183	54.03	Hs_HDAC1-Halo_293_Xlinking_3_CID25CID35.raw	NP_001460.1-NP_001460.1	AYGLKSGLK	5	NP_001460.1	XRCC6	591	HIST-interacting	X-ray repair cross-complementing protein 6 isoform 1 [Homo sapiens]	609	KQELLEALTKHFQD	10	NP_001460.1	XRCC6	605	HIST-interacting	X-ray repair cross-complementing protein 6 isoform 1 [Homo sapiens]	609
CCT2-K40_X_CCT4-K29	LTSFIGAIAIGDLVKSTLGPK-DKPAQIR	DSSO	Inter	MS2_MS3	1	3	222.51	167.69	772.181	4	3085.7	70117	134.274	1.68899	61.04	Hs_HDAC1-Halo_293_Xlinking_1_CID25CID35.raw	NP_006422.1-NP_006421.2	LTSFIGAIAIGDLVKSTLGPK	15	NP_006422.1	CCT2	40	CCT	T-complex protein 1 subunit beta isoform 1 [Homo sapiens]	535	DKPAQIR	2	NP_006421.2	CCT4	29	CCT	T-complex protein 1 subunit delta isoform a [Homo sapiens]	539
CCT4-K326_X_MTA1-K527	IMVIKDIER-LPEASQSPLVLKQAVR	DSSO	Inter	MS2_MS3	1	4	23.56	5.4	757.168	4	3025.65	31381	80.4923	2.59428	73.05	Hs_HDAC1-Halo_293_Xlinking_1_CID25CID35.raw	NP_006421.2-NP_004680.2	IMVIKDIER	5	NP_006421.2	CCT4	326	CCT	T-complex protein 1 subunit delta isoform a [Homo sapiens]	539	LPEASQSPLVLKQAVR	12	NP_004680.2	MTA1	527	NURD	metastasis-associated protein MTA1 isoform MTA1 [Homo sapiens]	715
CDK2AP2-K96_X_CHD4-K1787	EIRPTYAGSKSAMER-FKLLEQALVIEEQLR	DSSO	Inter	MS2_MS3	1	4	196.47	99.39	921.229	4	3681.89	54039	111.38	1.80721	54.03	Hs_HDAC1-Halo_293_Xlinking_1_CID25CID35.raw	NP_005842.1-NP_001264.2	EIRPTYAGSKSAMER	10	NP_005842.1	CDK2AP2	96	NURD	cyclin-dependent kinase 2-associated protein 2 isoform 1 [Homo sapiens]	126	FKLLEQALVIEEQLR	2	NP_001264.2	CHD4	1787	NURD	chromodomain-helicase-DNA-binding protein 4 isoform 1 [Homo sapiens]	1912
CDK2AP2-K96_X_CHD4-K1787	EIRPTYAGSKSAMER-FKLLEQALVIEEQLR	DSSO	Inter	MS2_MS3	0	4	165.31	105.46	921.236	4	3681.92	54026	111.362	1.48062	54.03	Hs_HDAC1-Halo_293_Xlinking_1_CID25CID35.raw	NP_005842.1-NP_001264.2	EIRPTYAGSKSAMER	10	NP_005842.1	CDK2AP2	96	NURD	cyclin-dependent kinase 2-associated protein 2 isoform 1 [Homo sapiens]	126	FKLLEQALVIEEQLR	2	NP_001264.2	CHD4	1787	NURD	chromodomain-helicase-DNA-binding protein 4 isoform 1 [Homo sapiens]	1912
CDK2AP2-K96_X_CHD4-K1787	EIRPTYAGSKSAMER-FKLLEQALVIEEQLRR	DSSO	Inter	MS2_MS3	0	3	151.18	100.99	768.403	5	3837.98	50096	105.68	2.1916	54.03	Hs_HDAC1-Halo_293_Xlinking_1_CID25CID35.raw	NP_005842.1-NP_001264.2	EIRPTYAGSKSAMER	10	NP_005842.1	CDK2AP2	96	NURD	cyclin-dependent kinase 2-associated protein 2 isoform 1 [Homo sapiens]	126	FKLLEQALVIEEQLRR	2	NP_001264.2	CHD4	1787	NURD	chromodomain-helicase-DNA-binding protein 4 isoform 1 [Homo sapiens]	1912
CDK2AP2-K96_X_CHD4-K1787	EIRPTYAGSKSAMER-FKLLEQALVIEEQLRR	DSSO	Inter	MS2_MS3	0	2	212.69	144.07	960.252	4	3837.98	50385	106.097	2.16841	54.03	Hs_HDAC1-Halo_293_Xlinking_1_CID25CID35.raw	NP_005842.1-NP_001264.2	EIRPTYAGSKSAMER	10	NP_005842.1	CDK2AP2	96	NURD	cyclin-dependent kinase 2-associated protein 2 isoform 1 [Homo sapiens]	126	FKLLEQALVIEEQLRR	2	NP_001264.2	CHD4	1787	NURD	chromodomain-helicase-DNA-binding protein 4 isoform 1 [Homo sapiens]	1912
CHD3-K1836_X_CHD4-K1780	WQDIQNDAQFAIINEPFKTEANKGNFLEMK-NKFLAR	DSSO	Inter	MS2_MS3	1	0	29.32	7.48	889.843	5	4445.19	54917	112.586	3.82064	41.1	Hs_HDAC1-Halo_293_Xlinking_1_CID25CID35.raw	NP_001005271.2-NP_001264.2	WQDIQNDAQFAIINEPFKTEANKGNFLEMK	18	NP_001005271.2	CHD3	1836	NURD	chromodomain-helicase-DNA-binding protein 3 isoform 3 [Homo sapiens]	2059	NKFLAR	2	NP_001264.2	CHD4	1780	NURD	chromodomain-helicase-DNA-binding protein 4 isoform 1 [Homo sapiens]	1912
CHD4-K1016_X_COG2-K119	GGGNQVSLLNVVMDLKK-AVDERMSKQEDIR	DSSO	Inter	MS2_MS3	1	2	35.54	5.73	877.195	4	3505.76	61667	122.007	3.97582	49.07	Hs_HDAC1-Halo_293_Xlinking_1_CID25CID35.raw	NP_001264.2-NP_031383.1	GGGNQVSLLNVVMDLKK	16	NP_001264.2	CHD4	1016	NURD	chromodomain-helicase-DNA-binding protein 4 isoform 1 [Homo sapiens]	1912	AVDERMSKQEDIR	8	NP_031383.1	COG2	119	OTHER	conserved oligomeric Golgi complex subunit 2 isoform 1 [Homo sapiens]	738
CHD4-K1092_X_CARMIL1-K656	MLDLLEDFLEHEGYKYER-TEDALQKIENYLLRNHETR	DSSO	Inter	MS2_MS3	1	2	22.2	0	960.882	5	4800.38	89192	162.48	18.4117	35.17	Hs_HDAC1-Halo_293_Xlinking_1_CID25CID35.raw	NP_001264.2-NP_060110.4	MLDLLEDFLEHEGYKYER	15	NP_001264.2	CHD4	1092	NURD	chromodomain-helicase-DNA-binding protein 4 isoform 1 [Homo sapiens]	1912	TEDALQKIENYLLRNHETR	7	NP_060110.4	CARMIL1	656	OTHER	F-actin-uncapping protein LRRC16A isoform 1 [Homo sapiens]	1371
CHD4-K1092_X_SLC26A6-K599	MLDLLEDFLEHEGYKYER-KQAASPK	DSSO	Inter	MS2_MS3	1	3	35.76	12.91	638.11	5	3186.52	51854	108.237	3.27559	54.03	Hs_HDAC1-Halo_293_Xlinking_1_CID25CID35.raw	NP_001264.2-NP_075062.2	MLDLLEDFLEHEGYKYER	15	NP_001264.2	CHD4	1092	NURD	chromodomain-helicase-DNA-binding protein 4 isoform 1 [Homo sapiens]	1912	KQAASPK	1	NP_075062.2	SLC26A6	599	OTHER	solute carrier family 26 member 6 isoform 1 [Homo sapiens]	759
CHD4-K1092_X_UBN2-K662	MLDLLEDFLEHEGYKYER-MLFKESR	DSSO	Inter	MS2_MS3	1	2	54.44	18.67	562.102	6	3367.58	54450	111.949	2.68388	37.17	Hs_HDAC1-Halo_293_Xlinking_1_CID25CID35.raw	NP_001264.2-NP_775840.3	MLDLLEDFLEHEGYKYER	15	NP_001264.2	CHD4	1092	NURD	chromodomain-helicase-DNA-binding protein 4 isoform 1 [Homo sapiens]	1912	MLFKESR	4	NP_775840.3	UBN2	662	HIST-interacting	ubinuclein-2 [Homo sapiens]	1347
CHD4-K1092_X_UBN2-K662	MLDLLEDFLEHEGYKYER-MLFKESR	DSSO	Inter	MS2_MS3	1	2	40.04	1.64	562.103	6	3367.58	54481	111.99	3.11886	45.23	Hs_HDAC1-Halo_293_Xlinking_1_CID25CID35.raw	NP_001264.2-NP_775840.3	MLDLLEDFLEHEGYKYER	15	NP_001264.2	CHD4	1092	NURD	chromodomain-helicase-DNA-binding protein 4 isoform 1 [Homo sapiens]	1912	MLFKESR	4	NP_775840.3	UBN2	662	HIST-interacting	ubinuclein-2 [Homo sapiens]	1347
CHD4-K1454_X_PDSS1-K112	SEKEFK-GLYEDIRKELLISTSELK	DSSO	Inter	MS2_MS3	0	3	149.4	42.08	607.119	5	3031.56	28479	76.6661	2.88175	45.23	Hs_HDAC1-Halo_293_Xlinking_1_CID25CID35.raw	NP_001264.2-NP_055132.2	SEKEFK	3	NP_001264.2	CHD4	1454	NURD	chromodomain-helicase-DNA-binding protein 4 isoform 1 [Homo sapiens]	1912	GLYEDIRKELLISTSELK	8	NP_055132.2	PDSS1	112	OTHER	decaprenyl-diphosphate synthase subunit 1 isoform 1 [Homo sapiens]	415
CHD4-K1780_X_CHD4-K1787	NKFLAR-FKLLEQALVIEEQLRR	DSSO	Intra	MS2_MS3	0	5	184.95	105.66	723.405	4	2890.6	56317	114.556	1.70441	45.23	Hs_HDAC1-Halo_293_Xlinking_1_CID25CID35.raw	NP_001264.2-NP_001264.2	NKFLAR	2	NP_001264.2	CHD4	1780	NURD	chromodomain-helicase-DNA-binding protein 4 isoform 1 [Homo sapiens]	1912	FKLLEQALVIEEQLRR	2	NP_001264.2	CHD4	1787	NURD	chromodomain-helicase-DNA-binding protein 4 isoform 1 [Homo sapiens]	1912
CHD4-K1780_X_CHD4-K1787	NKFLAR-FKLLEQALVIEEQLR	DSSO	Intra	MS2_MS3	0	3	175.15	137.6	684.379	4	2734.5	61619	121.941	1.82554	37.17	Hs_HDAC1-Halo_293_Xlinking_1_CID25CID35.raw	NP_001264.2-NP_001264.2	NKFLAR	2	NP_001264.2	CHD4	1780	NURD	chromodomain-helicase-DNA-binding protein 4 isoform 1 [Homo sapiens]	1912	FKLLEQALVIEEQLR	2	NP_001264.2	CHD4	1787	NURD	chromodomain-helicase-DNA-binding protein 4 isoform 1 [Homo sapiens]	1912
CHD4-K1780_X_CHD4-K1787	NKFLAR-FKLLEQALVIEEQLRR	DSSO	Intra	MS2_MS3	1	6	168.69	100.77	723.405	4	2890.6	56337	114.58	2.22258	45.23	Hs_HDAC1-Halo_293_Xlinking_1_CID25CID35.raw	NP_001264.2-NP_001264.2	NKFLAR	2	NP_001264.2	CHD4	1780	NURD	chromodomain-helicase-DNA-binding protein 4 isoform 1 [Homo sapiens]	1912	FKLLEQALVIEEQLRR	2	NP_001264.2	CHD4	1787	NURD	chromodomain-helicase-DNA-binding protein 4 isoform 1 [Homo sapiens]	1912
CHD4-K1780_X_CHD4-K1787	NKFLAR-FKLLEQALVIEEQLRR	DSSO	Intra	MS2_MS3	0	4	161.84	99.97	723.404	4	2890.59	56820	115.246	2.67061	42.1	Hs_HDAC1-Halo_293_Xlinking_1_CID25CID35.raw	NP_001264.2-NP_001264.2	NKFLAR	2	NP_001264.2	CHD4	1780	NURD	chromodomain-helicase-DNA-binding protein 4 isoform 1 [Homo sapiens]	1912	FKLLEQALVIEEQLRR	2	NP_001264.2	CHD4	1787	NURD	chromodomain-helicase-DNA-binding protein 4 isoform 1 [Homo sapiens]	1912
CHD4-K1780_X_CHD4-K1787	NKFLAR-FKLLEQALVIEEQLR	DSSO	Intra	MS2_MS3	1	4	134.9	94.05	684.382	4	2734.51	61609	121.928	2.80623	37.17	Hs_HDAC1-Halo_293_Xlinking_1_CID25CID35.raw	NP_001264.2-NP_001264.2	NKFLAR	2	NP_001264.2	CHD4	1780	NURD	chromodomain-helicase-DNA-binding protein 4 isoform 1 [Homo sapiens]	1912	FKLLEQALVIEEQLR	2	NP_001264.2	CHD4	1787	NURD	chromodomain-helicase-DNA-binding protein 4 isoform 1 [Homo sapiens]	1912
CHD4-K1780_X_CHD4-K1787	NKFLAR-FKLLEQALVIEEQLRR	DSSO	Intra	MS2_MS3	1	4	134	56.52	578.927	5	2890.61	56370	114.623	1.47048	61.04	Hs_HDAC1-Halo_293_Xlinking_1_CID25CID35.raw	NP_001264.2-NP_001264.2	NKFLAR	2	NP_001264.2	CHD4	1780	NURD	chromodomain-helicase-DNA-binding protein 4 isoform 1 [Homo sapiens]	1912	FKLLEQALVIEEQLRR	2	NP_001264.2	CHD4	1787	NURD	chromodomain-helicase-DNA-binding protein 4 isoform 1 [Homo sapiens]	1912
CHD4-K1780_X_CHD4-K1787	NKFLAR-FKLLEQALVIEEQLR	DSSO	Intra	MS2_MS3	1	4	86.38	55.69	684.382	4	2734.51	62133	122.639	1.45424	35.17	Hs_HDAC1-Halo_293_Xlinking_1_CID25CID35.raw	NP_001264.2-NP_001264.2	NKFLAR	2	NP_001264.2	CHD4	1780	NURD	chromodomain-helicase-DNA-binding protein 4 isoform 1 [Homo sapiens]	1912	FKLLEQALVIEEQLR	2	NP_001264.2	CHD4	1787	NURD	chromodomain-helicase-DNA-binding protein 4 isoform 1 [Homo sapiens]	1912
CHD4-K1780_X_CHD4-K1787	NKFLAR-FKLLEQALVIEEQLRR	DSSO	Intra	MS2_MS3	1	2	113.98	78.2	578.927	5	2890.61	56338	114.583	2.81887	61.04	Hs_HDAC1-Halo_293_Xlinking_1_CID25CID35.raw	NP_001264.2-NP_001264.2	NKFLAR	2	NP_001264.2	CHD4	1780	NURD	chromodomain-helicase-DNA-binding protein 4 isoform 1 [Homo sapiens]	1912	FKLLEQALVIEEQLRR	2	NP_001264.2	CHD4	1787	NURD	chromodomain-helicase-DNA-binding protein 4 isoform 1 [Homo sapiens]	1912
CHD4-K1780_X_CHD4-K1787	NKFLAR-FKLLEQALVIEEQLRR	DSSO	Intra	MS2_MS3	1	3	113.14	47.26	578.926	5	2890.6	56907	115.366	2.00192	49.07	Hs_HDAC1-Halo_293_Xlinking_1_CID25CID35.raw	NP_001264.2-NP_001264.2	NKFLAR	2	NP_001264.2	CHD4	1780	NURD	chromodomain-helicase-DNA-binding protein 4 isoform 1 [Homo sapiens]	1912	FKLLEQALVIEEQLRR	2	NP_001264.2	CHD4	1787	NURD	chromodomain-helicase-DNA-binding protein 4 isoform 1 [Homo sapiens]	1912
CHD4-K1780_X_CHD4-K1787	NKFLAR-FKLLEQALVIEEQLR	DSSO	Intra	MS2_MS3	1	3	93.2	44.1	684.382	4	2734.51	62664	123.379	2.09724	33.37	Hs_HDAC1-Halo_293_Xlinking_1_CID25CID35.raw	NP_001264.2-NP_001264.2	NKFLAR	2	NP_001264.2	CHD4	1780	NURD	chromodomain-helicase-DNA-binding protein 4 isoform 1 [Homo sapiens]	1912	FKLLEQALVIEEQLR	2	NP_001264.2	CHD4	1787	NURD	chromodomain-helicase-DNA-binding protein 4 isoform 1 [Homo sapiens]	1912
CHD4-K1787_X_TSPYL5-K229	FKLLEQALVIEEQLR-KFGQLR	DSSO	Inter	MS2_MS3	1	3	58.74	3.68	684.381	4	2734.5	62175	122.695	2.30624	39.46	Hs_HDAC1-Halo_293_Xlinking_1_CID25CID35.raw	NP_001264.2-NP_277047.2	FKLLEQALVIEEQLR	2	NP_001264.2	CHD4	1787	NURD	chromodomain-helicase-DNA-binding protein 4 isoform 1 [Homo sapiens]	1912	KFGQLR	1	NP_277047.2	TSPYL5	229	HIST-interacting	testis-specific Y-encoded-like protein 5 [Homo sapiens]	417
CPLANE1-K1186_X_SAMD14-K427	QKVSGILQR-KAQEKAAR	DSSO	Inter	MS2_MS3	1	2	35.1	9.93	522.54	4	2087.14	19474	81.0652	-0.89934	61.04	Hs_HDAC1-Halo_293_Xlinking_3_CID25CID35.raw	NP_075561.3-NP_777580.1	QKVSGILQR	2	NP_075561.3	CPLANE1	1186	OTHER	uncharacterized protein C5orf42 [Homo sapiens]	3197	KAQEKAAR	5	NP_777580.1	SAMD14	427	OTHER	sterile alpha motif domain-containing protein 14 isoform 1 [Homo sapiens]	445
DDX18-K381_X_NWD2-K262	KEPLYVGVDDDKANATVDGLEQGYVVCPSEK-CVCYIRKIANIER	DSSO	Inter	MS2_MS3	1	1	36.22	6.88	1050.31	5	5247.51	75006	141.449	-0.29404	49.07	Hs_HDAC1-Halo_293_Xlinking_1_CID25CID35.raw	NP_006764.3-NP_001138462.1	KEPLYVGVDDDKANATVDGLEQGYVVCPSEK	1	NP_006764.3	DDX18	381	HIST-interacting	ATP-dependent RNA helicase DDX18 [Homo sapiens]	670	CVCYIRKIANIER	7	NP_001138462.1	NWD2	262	OTHER	NACHT and WD repeat domain-containing protein 2 [Homo sapiens]	1742
FAT3-K2769_X_MRPS18B-K156	LDKRLDR-LTQAIQKAR	DSSO	Inter	MS2_MS3	0	2	82.01	17.19	526.043	4	2101.15	19351	80.7507	0.02492	61.04	Hs_HDAC1-Halo_293_Xlinking_3_CID25CID35.raw	NP_001008781.2-NP_054765.1	LDKRLDR	3	NP_001008781.2	FAT3	2769	OTHER	protocadherin Fat 3 precursor [Homo sapiens]	4557	LTQAIQKAR	7	NP_054765.1	MRPS18B	156	OTHER	28S ribosomal protein S18b, mitochondrial [Homo sapiens]	258
GATAD2A-K204_X_GP6-K362	GTQNIPAGKPSLQTSSAR-LKDWRVWSVEAGGQR	DSSO	Inter	MS2_MS3	1	0	24.29	9.6	752.184	5	3756.89	23943	70.673	0.37163	35.17	Hs_HDAC1-Halo_293_Xlinking_1_CID25CID35.raw	NP_001287875.1-NP_001077368.2	GTQNIPAGKPSLQTSSAR	9	NP_001287875.1	GATAD2A	204	NURD	transcriptional repressor p66-alpha isoform 1 [Homo sapiens]	634	LKDWRVWSVEAGGQR	2	NP_001077368.2	GP6	362	OTHER	platelet glycoprotein VI isoform 1 precursor [Homo sapiens]	620
GATAD2A-K204_X_MTA1-K302	GTQNIPAGKPSLQTSSAR-DEMEEWSASEANLFEEALEKYGK	DSSO	Inter	MS2_MS3	1	3	92.93	46.78	1169.55	4	4675.19	66611	129.222	4.55703	61.04	Hs_HDAC1-Halo_293_Xlinking_1_CID25CID35.raw	NP_001287875.1-NP_004680.2	GTQNIPAGKPSLQTSSAR	9	NP_001287875.1	GATAD2A	204	NURD	transcriptional repressor p66-alpha isoform 1 [Homo sapiens]	634	DEMEEWSASEANLFEEALEKYGK	20	NP_004680.2	MTA1	302	NURD	metastasis-associated protein MTA1 isoform MTA1 [Homo sapiens]	715
GATAD2A-K204_X_NYNRIN-K1723	GTQNIPAGKPSLQTSSAR-DLQFPCLTSSGAYWEFKRALK	DSSO	Inter	MS2_MS3	1	2	22.58	2.15	898.249	5	4487.22	22251	68.4216	1.04644	61.04	Hs_HDAC1-Halo_293_Xlinking_1_CID25CID35.raw	NP_001287875.1-NP_079357.2	GTQNIPAGKPSLQTSSAR	9	NP_001287875.1	GATAD2A	204	NURD	transcriptional repressor p66-alpha isoform 1 [Homo sapiens]	634	DLQFPCLTSSGAYWEFKRALK	17	NP_079357.2	NYNRIN	1723	OTHER	protein NYNRIN [Homo sapiens]	1898
GATAD2B-K147_X_MBD3-K237	LKAANLEMFK-KRLEEALMADMLAHVEELAR	DSSO	Inter	MS2_MS3	0	4	216.43	114.41	733.376	5	3662.85	64544	126.115	1.64481	61.04	Hs_HDAC1-Halo_293_Xlinking_1_CID25CID35.raw	NP_065750.1-NP_001268382.1	LKAANLEMFK	2	NP_065750.1	GATAD2B	147	NURD	transcriptional repressor p66-beta [Homo sapiens]	593	KRLEEALMADMLAHVEELAR	1	NP_001268382.1	MBD3	237	NURD	methyl-CpG-binding domain protein 3 isoform 1 [Homo sapiens]	291
GATAD2B-K147_X_MBD3-K237	LKAANLEMFK-KRLEEALMADMLAHVEELAR	DSSO	Inter	MS2_MS3	1	4	186.66	97.94	730.177	5	3646.86	68526	131.996	2.23914	61.04	Hs_HDAC1-Halo_293_Xlinking_1_CID25CID35.raw	NP_065750.1-NP_001268382.1	LKAANLEMFK	2	NP_065750.1	GATAD2B	147	NURD	transcriptional repressor p66-beta [Homo sapiens]	593	KRLEEALMADMLAHVEELAR	1	NP_001268382.1	MBD3	237	NURD	methyl-CpG-binding domain protein 3 isoform 1 [Homo sapiens]	291
GATAD2B-K147_X_MBD3-K237	LKAANLEMFK-KRLEEALMADMLAHVEELAR	DSSO	Inter	MS2_MS3	1	4	218.55	145.63	730.178	5	3646.86	68511	131.977	2.36516	61.04	Hs_HDAC1-Halo_293_Xlinking_1_CID25CID35.raw	NP_065750.1-NP_001268382.1	LKAANLEMFK	2	NP_065750.1	GATAD2B	147	NURD	transcriptional repressor p66-beta [Homo sapiens]	593	KRLEEALMADMLAHVEELAR	1	NP_001268382.1	MBD3	237	NURD	methyl-CpG-binding domain protein 3 isoform 1 [Homo sapiens]	291
GATAD2B-K147_X_TAFA2-K57	LKAANLEMFK-NKIEER	DSSO	Inter	MS2_MS3	1	2	60.34	0	528.271	4	2110.06	37582	115.435	-2.81743	61.04	Hs_HDAC1-Halo_293_Xlinking_3_CID25CID35.raw	NP_065750.1-NP_848634.1	LKAANLEMFK	2	NP_065750.1	GATAD2B	147	NURD	transcriptional repressor p66-beta [Homo sapiens]	593	NKIEER	2	NP_848634.1	TAFA2	57	OTHER	protein FAM19A2 precursor [Homo sapiens]	131
GATAD2B-K157_X_MBD2-K382	GKGIEER-KKLEEALMADILSR	DSSO	Inter	MS2_MS3	1	2	46.32	0	641.338	4	2562.33	39156	90.7895	1.80008	76.14	Hs_HDAC1-Halo_293_Xlinking_1_CID25CID35.raw	NP_065750.1-NP_003918.1	GKGIEER	2	NP_065750.1	GATAD2B	157	NURD	transcriptional repressor p66-beta [Homo sapiens]	593	KKLEEALMADILSR	2	NP_003918.1	MBD2	382	NURD	methyl-CpG-binding domain protein 2 isoform 1 [Homo sapiens]	411
GATAD2B-K193_X_MBD3-K92	QSQLQKENVVQK-GKPDLNTALPVR	DSSO	Inter	MS2_MS3	0	4	278.95	137.33	717.386	4	2866.52	28208	76.3156	0.91222	61.04	Hs_HDAC1-Halo_293_Xlinking_1_CID25CID35.raw	NP_065750.1-NP_001268382.1	QSQLQKENVVQK	6	NP_065750.1	GATAD2B	193	NURD	transcriptional repressor p66-beta [Homo sapiens]	593	GKPDLNTALPVR	2	NP_001268382.1	MBD3	92	NURD	methyl-CpG-binding domain protein 3 isoform 1 [Homo sapiens]	291
GATAD2B-K193_X_MBD3-K92	QSQLQKENVVQK-GKPDLNTALPVR	DSSO	Inter	MS2_MS3	0	4	207.3	135.37	717.385	4	2866.52	28168	76.2643	0.84359	61.04	Hs_HDAC1-Halo_293_Xlinking_1_CID25CID35.raw	NP_065750.1-NP_001268382.1	QSQLQKENVVQK	6	NP_065750.1	GATAD2B	193	NURD	transcriptional repressor p66-beta [Homo sapiens]	593	GKPDLNTALPVR	2	NP_001268382.1	MBD3	92	NURD	methyl-CpG-binding domain protein 3 isoform 1 [Homo sapiens]	291
GATAD2B-K281_X_MTA1-K302	GPPKPGLVR-DEMEEWSASEANLFEEALEKYGK	DSSO	Inter	MS2_MS3	1	3	138.16	97.7	946.446	4	3782.76	68550	132.028	-0.68556	61.04	Hs_HDAC1-Halo_293_Xlinking_1_CID25CID35.raw	NP_065750.1-NP_004680.2	GPPKPGLVR	4	NP_065750.1	GATAD2B	281	NURD	transcriptional repressor p66-beta [Homo sapiens]	593	DEMEEWSASEANLFEEALEKYGK	20	NP_004680.2	MTA1	302	NURD	metastasis-associated protein MTA1 isoform MTA1 [Homo sapiens]	715
GATAD2B-K281_X_MTA1-K302	GPPKPGLVR-DEMEEWSASEANLFEEALEKYGK	DSSO	Inter	MS2_MS3	1	3	73.23	17.77	946.448	4	3782.77	68539	132.013	0.8884	61.04	Hs_HDAC1-Halo_293_Xlinking_1_CID25CID35.raw	NP_065750.1-NP_004680.2	GPPKPGLVR	4	NP_065750.1	GATAD2B	281	NURD	transcriptional repressor p66-beta [Homo sapiens]	593	DEMEEWSASEANLFEEALEKYGK	20	NP_004680.2	MTA1	302	NURD	metastasis-associated protein MTA1 isoform MTA1 [Homo sapiens]	715
GATAD2B-K30_X_CWC25-K364	SLDPADERDDVLAKR-LNILKR	DSSO	Inter	MS2_MS3	1	1	73.29	0	523.48	5	2613.37	31206	80.2589	2.58716	61.04	Hs_HDAC1-Halo_293_Xlinking_1_CID25CID35.raw	NP_065750.1-NP_060218.1	SLDPADERDDVLAKR	14	NP_065750.1	GATAD2B	30	NURD	transcriptional repressor p66-beta [Homo sapiens]	593	LNILKR	5	NP_060218.1	CWC25	364	NUC	pre-mRNA-splicing factor CWC25 homolog [Homo sapiens]	425
GATAD2B-K30_X_CWC25-K364	SLDPADERDDVLAKR-LNILKR	DSSO	Inter	MS2_MS3	1	1	66.66	0	523.48	5	2613.37	31159	80.1966	1.41941	54.03	Hs_HDAC1-Halo_293_Xlinking_1_CID25CID35.raw	NP_065750.1-NP_060218.1	SLDPADERDDVLAKR	14	NP_065750.1	GATAD2B	30	NURD	transcriptional repressor p66-beta [Homo sapiens]	593	LNILKR	5	NP_060218.1	CWC25	364	NUC	pre-mRNA-splicing factor CWC25 homolog [Homo sapiens]	425
GATAD2B-K30_X_PRKRA-K230	SLDPADERDDVLAKR-INLLKR	DSSO	Inter	MS2_MS3	1	0	44.13	0	654.095	4	2613.36	31158	80.1944	-3.59677	42.1	Hs_HDAC1-Halo_293_Xlinking_1_CID25CID35.raw	NP_065750.1-NP_003681.1	SLDPADERDDVLAKR	14	NP_065750.1	GATAD2B	30	NURD	transcriptional repressor p66-beta [Homo sapiens]	593	INLLKR	5	NP_003681.1	PRKRA	230	HIST-interacting	interferon-inducible double-stranded RNA-dependent protein kinase activator A isoform 1 [Homo sapiens]	313
GATAD2B-K33_X_CWC25-K364	LKMEGHEAMER-LNILKR	DSSO	Inter	MS2_MS3	1	4	42.91	0	561.788	4	2244.13	23699	70.3519	0.99762	49.07	Hs_HDAC1-Halo_293_Xlinking_1_CID25CID35.raw	NP_065750.1-NP_060218.1	LKMEGHEAMER	2	NP_065750.1	GATAD2B	33	NURD	transcriptional repressor p66-beta [Homo sapiens]	593	LNILKR	5	NP_060218.1	CWC25	364	NUC	pre-mRNA-splicing factor CWC25 homolog [Homo sapiens]	425
GATAD2B-K33_X_SIN3A-K747	LKMEGHEAMER-SKSLLNEIESIYDER	DSSO	Inter	MS2_MS3	1	3	29.35	14.08	825.641	4	3299.54	56219	114.428	5.32542	39.46	Hs_HDAC1-Halo_293_Xlinking_1_CID25CID35.raw	NP_065750.1-NP_056292.1	LKMEGHEAMER	2	NP_065750.1	GATAD2B	33	NURD	transcriptional repressor p66-beta [Homo sapiens]	593	SKSLLNEIESIYDER	2	NP_056292.1	SIN3A	747	SIN3	paired amphipathic helix protein Sin3a [Homo sapiens]	1273
GATAD2B-K97_X_MTA1-K208	TAGRPGKENINDEPVDMSAR-LETQVWEAHNPLTDKQIDQFLVVAR	DSSO	Inter	MS2_MS3	1	4	85.98	47.8	1053.72	5	5264.58	49999	105.538	1.19906	54.03	Hs_HDAC1-Halo_293_Xlinking_1_CID25CID35.raw	NP_065750.1-NP_004680.2	TAGRPGKENINDEPVDMSAR	7	NP_065750.1	GATAD2B	97	NURD	transcriptional repressor p66-beta [Homo sapiens]	593	LETQVWEAHNPLTDKQIDQFLVVAR	15	NP_004680.2	MTA1	208	NURD	metastasis-associated protein MTA1 isoform MTA1 [Homo sapiens]	715
GATAD2B-K97_X_MTA1-K208	TAGRPGKENINDEPVDMSAR-LETQVWEAHNPLTDKQIDQFLVVAR	DSSO	Inter	MS2_MS3	1	4	147.2	118.9	1053.74	5	5264.65	50070	105.645	15.0475	45.23	Hs_HDAC1-Halo_293_Xlinking_1_CID25CID35.raw	NP_065750.1-NP_004680.2	TAGRPGKENINDEPVDMSAR	7	NP_065750.1	GATAD2B	97	NURD	transcriptional repressor p66-beta [Homo sapiens]	593	LETQVWEAHNPLTDKQIDQFLVVAR	15	NP_004680.2	MTA1	208	NURD	metastasis-associated protein MTA1 isoform MTA1 [Homo sapiens]	715
GSE1-K973_X_DOCK4-K9	VQELAPASGEKAR-MWIPTEHEKYGVVIASFR	DSSO	Inter	MS2_MS3	1	1	22.88	1.32	735.97	5	3675.82	33832	83.7338	-2.71184	61.04	Hs_HDAC1-Halo_293_Xlinking_1_CID25CID35.raw	NP_055430.1-NP_055520.3	VQELAPASGEKAR	11	NP_055430.1	GSE1	973	CoREST	genetic suppressor element 1 isoform 1 [Homo sapiens]	1217	MWIPTEHEKYGVVIASFR	9	NP_055520.3	DOCK4	9	OTHER	dedicator of cytokinesis protein 4 [Homo sapiens]	1966
GSE1-K973_X_HDAC1-K89	VQELAPASGEKAR-SIRPDNMSEYSKQMQR	DSSO	Inter	MS2_MS3	1	2	121.52	85.56	697.337	5	3482.66	23052	69.5039	3.39028	39.46	Hs_HDAC1-Halo_293_Xlinking_1_CID25CID35.raw	NP_055430.1-NP_004955.2	VQELAPASGEKAR	11	NP_055430.1	GSE1	973	CoREST	genetic suppressor element 1 isoform 1 [Homo sapiens]	1217	SIRPDNMSEYSKQMQR	12	NP_004955.2	HDAC1	89	HDAC1/2	histone deacetylase 1 [Homo sapiens]	482
GSE1-K973_X_HDAC1-K89	VQELAPASGEKAR-SIRPDNMSEYSKQMQR	DSSO	Inter	MS2_MS3	1	0	102.71	67.83	697.337	5	3482.65	23069	69.5273	2.25112	39.46	Hs_HDAC1-Halo_293_Xlinking_1_CID25CID35.raw	NP_055430.1-NP_004955.2	VQELAPASGEKAR	11	NP_055430.1	GSE1	973	CoREST	genetic suppressor element 1 isoform 1 [Homo sapiens]	1217	SIRPDNMSEYSKQMQR	12	NP_004955.2	HDAC1	89	HDAC1/2	histone deacetylase 1 [Homo sapiens]	482
H2AC1-K37_X_BBOF1-K405	KGNYAER-AACTGRTEYPKIR	DSSO	Inter	MS2_MS3	1	1	22.09	3.4	630.057	4	2517.2	27920	98.5162	2.75788	61.04	Hs_HDAC1-Halo_293_Xlinking_3_CID25CID35.raw	NP_734466.1-NP_079333.2	KGNYAER	1	NP_734466.1	H2AC1	37	HIST	histone H2A type 1-A [Homo sapiens]	131	AACTGRTEYPKIR	11	NP_079333.2	BBOF1	405	OTHER	basal body-orientation factor 1 [Homo sapiens]	529
H2AC1-K37_X_BBOF1-K405	KGNYAER-AACTGRTEYPKIR	DSSO	Inter	MS2_MS3	1	2	22.09	4.27	630.058	4	2517.21	29812	101.61	4.79465	61.04	Hs_HDAC1-Halo_293_Xlinking_3_CID25CID35.raw	NP_734466.1-NP_079333.2	KGNYAER	1	NP_734466.1	H2AC1	37	HIST	histone H2A type 1-A [Homo sapiens]	131	AACTGRTEYPKIR	11	NP_079333.2	BBOF1	405	OTHER	basal body-orientation factor 1 [Homo sapiens]	529
H2AC1-K37_X_BBOF1-K405	KGNYAER-AACTGRTEYPKIR	DSSO	Inter	MS2_MS3	1	2	22.09	0.69	630.059	4	2517.22	29832	101.651	7.21937	61.04	Hs_HDAC1-Halo_293_Xlinking_3_CID25CID35.raw	NP_734466.1-NP_079333.2	KGNYAER	1	NP_734466.1	H2AC1	37	HIST	histone H2A type 1-A [Homo sapiens]	131	AACTGRTEYPKIR	11	NP_079333.2	BBOF1	405	OTHER	basal body-orientation factor 1 [Homo sapiens]	529
H2AC1-K37_X_CFAP157-K225	KGNYAER-VTTNRMWETTKR	DSSO	Inter	MS2_MS3	1	2	40.27	8.13	504.252	5	2517.23	43658	126.634	13.6759	73.05	Hs_HDAC1-Halo_293_Xlinking_3_CID25CID35.raw	NP_734466.1-NP_001012520.2	KGNYAER	1	NP_734466.1	H2AC1	37	HIST	histone H2A type 1-A [Homo sapiens]	131	VTTNRMWETTKR	11	NP_001012520.2	CFAP157	225	OTHER	uncharacterized protein C9orf117 [Homo sapiens]	520
H2AC1-K37_X_ELAVL4-K293	KGNYAER-LDNLLNMAYGVKR	DSSO	Inter	MS2_MS3	1	2	21.45	5.56	630.058	4	2517.21	42131	123.845	-5.48838	73.05	Hs_HDAC1-Halo_293_Xlinking_3_CID25CID35.raw	NP_734466.1-NP_001138247.2	KGNYAER	1	NP_734466.1	H2AC1	37	HIST	histone H2A type 1-A [Homo sapiens]	131	LDNLLNMAYGVKR	12	NP_001138247.2	ELAVL4	293	OTHER	ELAV-like protein 4 isoform 3 [Homo sapiens]	402
H2AC1-K37_X_H2BC21-K35	KGNYAER-SRKESYSIYVYK	DSSO	Inter	MS2_MS3	1	4	191.63	100.85	630.058	4	2517.21	34699	110.554	0.4926	61.04	Hs_HDAC1-Halo_293_Xlinking_3_CID25CID35.raw	NP_734466.1-NP_003519.1	KGNYAER	1	NP_734466.1	H2AC1	37	HIST	histone H2A type 1-A [Homo sapiens]	131	SRKESYSIYVYK	3	NP_003519.1	H2BC21	35	HIST	histone H2B type 2-E [Homo sapiens]	126
H2AC1-K37_X_H2BC21-K35	KGNYAER-SRKESYSIYVYK	DSSO	Inter	MS2_MS3	0	3	172.15	105.85	630.058	4	2517.21	20995	84.861	0.16597	61.04	Hs_HDAC1-Halo_293_Xlinking_3_CID25CID35.raw	NP_734466.1-NP_003519.1	KGNYAER	1	NP_734466.1	H2AC1	37	HIST	histone H2A type 1-A [Homo sapiens]	131	SRKESYSIYVYK	3	NP_003519.1	H2BC21	35	HIST	histone H2B type 2-E [Homo sapiens]	126
H2AC1-K37_X_H2BC21-K35	KGNYAER-SRKESYSIYVYK	DSSO	Inter	MS2_MS3	1	4	157.82	84.43	630.056	4	2517.2	32382	106.437	0.80054	61.04	Hs_HDAC1-Halo_293_Xlinking_3_CID25CID35.raw	NP_734466.1-NP_003519.1	KGNYAER	1	NP_734466.1	H2AC1	37	HIST	histone H2A type 1-A [Homo sapiens]	131	SRKESYSIYVYK	3	NP_003519.1	H2BC21	35	HIST	histone H2B type 2-E [Homo sapiens]	126
H2AC1-K37_X_H2BC21-K35	KGNYAER-SRKESYSIYVYK	DSSO	Inter	MS2_MS3	1	4	157.58	82.39	630.057	4	2517.2	42526	124.573	1.09681	73.05	Hs_HDAC1-Halo_293_Xlinking_3_CID25CID35.raw	NP_734466.1-NP_003519.1	KGNYAER	1	NP_734466.1	H2AC1	37	HIST	histone H2A type 1-A [Homo sapiens]	131	SRKESYSIYVYK	3	NP_003519.1	H2BC21	35	HIST	histone H2B type 2-E [Homo sapiens]	126
H2AC1-K37_X_H2BC21-K35	KGNYAER-SRKESYSIYVYK	DSSO	Inter	MS2_MS3	1	4	152.56	83.77	630.061	4	2517.22	30923	103.653	0.34455	61.04	Hs_HDAC1-Halo_293_Xlinking_3_CID25CID35.raw	NP_734466.1-NP_003519.1	KGNYAER	1	NP_734466.1	H2AC1	37	HIST	histone H2A type 1-A [Homo sapiens]	131	SRKESYSIYVYK	3	NP_003519.1	H2BC21	35	HIST	histone H2B type 2-E [Homo sapiens]	126
H2AC1-K37_X_H2BC21-K35	KGNYAER-KESYSIYVYK	DSSO	Inter	MS2_MS3	1	3	121.74	63.46	569.275	4	2274.08	26751	96.4604	2.41451	45.23	Hs_HDAC1-Halo_293_Xlinking_3_CID25CID35.raw	NP_734466.1-NP_003519.1	KGNYAER	1	NP_734466.1	H2AC1	37	HIST	histone H2A type 1-A [Homo sapiens]	131	KESYSIYVYK	1	NP_003519.1	H2BC21	35	HIST	histone H2B type 2-E [Homo sapiens]	126
H2AC1-K37_X_H2BC21-K35	KGNYAER-KESYSIYVYK	DSSO	Inter	MS2_MS3	0	4	119.41	60.62	569.275	4	2274.08	26077	95.1546	-2.9634	49.07	Hs_HDAC1-Halo_293_Xlinking_3_CID25CID35.raw	NP_734466.1-NP_003519.1	KGNYAER	1	NP_734466.1	H2AC1	37	HIST	histone H2A type 1-A [Homo sapiens]	131	KESYSIYVYK	1	NP_003519.1	H2BC21	35	HIST	histone H2B type 2-E [Homo sapiens]	126
H2AC1-K37_X_H2BC21-K35	KGNYAER-KESYSIYVYK	DSSO	Inter	MS2_MS3	1	3	119.27	64.66	569.274	4	2274.08	26052	95.101	-0.00895	45.23	Hs_HDAC1-Halo_293_Xlinking_3_CID25CID35.raw	NP_734466.1-NP_003519.1	KGNYAER	1	NP_734466.1	H2AC1	37	HIST	histone H2A type 1-A [Homo sapiens]	131	KESYSIYVYK	1	NP_003519.1	H2BC21	35	HIST	histone H2B type 2-E [Homo sapiens]	126
H2AC1-K37_X_H2BC21-K35	KGNYAER-SRKESYSIYVYK	DSSO	Inter	MS2_MS3	1	1	57.28	0.1	504.249	5	2517.22	45613	130.226	3.2419	73.05	Hs_HDAC1-Halo_293_Xlinking_3_CID25CID35.raw	NP_734466.1-NP_003519.1	KGNYAER	1	NP_734466.1	H2AC1	37	HIST	histone H2A type 1-A [Homo sapiens]	131	SRKESYSIYVYK	3	NP_003519.1	H2BC21	35	HIST	histone H2B type 2-E [Homo sapiens]	126
H2AC1-K37_X_H2BC21-K35	KGNYAER-SRKESYSIYVYK	DSSO	Inter	MS2_MS3	1	0	49.65	13.25	504.249	5	2517.22	44079	127.331	2.8782	45.23	Hs_HDAC1-Halo_293_Xlinking_3_CID25CID35.raw	NP_734466.1-NP_003519.1	KGNYAER	1	NP_734466.1	H2AC1	37	HIST	histone H2A type 1-A [Homo sapiens]	131	SRKESYSIYVYK	3	NP_003519.1	H2BC21	35	HIST	histone H2B type 2-E [Homo sapiens]	126
H2AC1-K37_X_H2BC21-K35	KGNYAER-SRKESYSIYVYK	DSSO	Inter	MS2_MS3	1	2	48.76	3.42	504.25	5	2517.22	43272	125.911	4.93921	73.05	Hs_HDAC1-Halo_293_Xlinking_3_CID25CID35.raw	NP_734466.1-NP_003519.1	KGNYAER	1	NP_734466.1	H2AC1	37	HIST	histone H2A type 1-A [Homo sapiens]	131	SRKESYSIYVYK	3	NP_003519.1	H2BC21	35	HIST	histone H2B type 2-E [Homo sapiens]	126
H2AC1-K37_X_H2BC21-K35	KGNYAER-KESYSIYVYK	DSSO	Inter	MS2_MS3	1	0	47.04	20.44	569.275	4	2274.08	27198	97.257	2.20834	42.1	Hs_HDAC1-Halo_293_Xlinking_3_CID25CID35.raw	NP_734466.1-NP_003519.1	KGNYAER	1	NP_734466.1	H2AC1	37	HIST	histone H2A type 1-A [Homo sapiens]	131	KESYSIYVYK	1	NP_003519.1	H2BC21	35	HIST	histone H2B type 2-E [Homo sapiens]	126
H2AC1-K37_X_H2BC21-K35	KGNYAER-SRKESYSIYVYK	DSSO	Inter	MS2_MS3	1	2	44.39	3.37	504.248	5	2517.21	40946	121.569	0.27163	49.07	Hs_HDAC1-Halo_293_Xlinking_3_CID25CID35.raw	NP_734466.1-NP_003519.1	KGNYAER	1	NP_734466.1	H2AC1	37	HIST	histone H2A type 1-A [Homo sapiens]	131	SRKESYSIYVYK	3	NP_003519.1	H2BC21	35	HIST	histone H2B type 2-E [Homo sapiens]	126
H2AC1-K37_X_H2BC21-K35	KGNYAER-SRKESYSIYVYK	DSSO	Inter	MS2_MS3	1	0	44.39	8	504.249	5	2517.22	45185	129.403	3.2419	73.05	Hs_HDAC1-Halo_293_Xlinking_3_CID25CID35.raw	NP_734466.1-NP_003519.1	KGNYAER	1	NP_734466.1	H2AC1	37	HIST	histone H2A type 1-A [Homo sapiens]	131	SRKESYSIYVYK	3	NP_003519.1	H2BC21	35	HIST	histone H2B type 2-E [Homo sapiens]	126
H2AC1-K37_X_H2BC21-K35	KGNYAER-SRKESYSIYVYK	DSSO	Inter	MS2_MS3	1	2	40.1	0.45	504.248	5	2517.21	39831	119.651	1.05966	54.03	Hs_HDAC1-Halo_293_Xlinking_3_CID25CID35.raw	NP_734466.1-NP_003519.1	KGNYAER	1	NP_734466.1	H2AC1	37	HIST	histone H2A type 1-A [Homo sapiens]	131	SRKESYSIYVYK	3	NP_003519.1	H2BC21	35	HIST	histone H2B type 2-E [Homo sapiens]	126
H2AC1-K37_X_H2BC21-K35	KGNYAER-KESYSIYVYK	DSSO	Inter	MS2_MS3	1	2	40.04	6.92	569.275	4	2274.08	26466	95.9283	0.81268	37.17	Hs_HDAC1-Halo_293_Xlinking_3_CID25CID35.raw	NP_734466.1-NP_003519.1	KGNYAER	1	NP_734466.1	H2AC1	37	HIST	histone H2A type 1-A [Homo sapiens]	131	KESYSIYVYK	1	NP_003519.1	H2BC21	35	HIST	histone H2B type 2-E [Homo sapiens]	126
H2AC1-K37_X_H2BC21-K35	KGNYAER-SRKESYSIYVYK	DSSO	Inter	MS2_MS3	1	2	27.88	6.48	630.057	4	2517.21	36766	114.113	-1.0445	61.04	Hs_HDAC1-Halo_293_Xlinking_3_CID25CID35.raw	NP_734466.1-NP_003519.1	KGNYAER	1	NP_734466.1	H2AC1	37	HIST	histone H2A type 1-A [Homo sapiens]	131	SRKESYSIYVYK	3	NP_003519.1	H2BC21	35	HIST	histone H2B type 2-E [Homo sapiens]	126
H2AC1-K37_X_H2BC4-K35	KGNYAER-SRKESYSVYVYK	DSSO	Inter	MS2_MS3	0	3	191.95	119.09	501.444	5	2503.19	43108	125.602	0.19958	61.04	Hs_HDAC1-Halo_293_Xlinking_3_CID25CID35.raw	NP_734466.1-NP_003517.2	KGNYAER	1	NP_734466.1	H2AC1	37	HIST	histone H2A type 1-A [Homo sapiens]	131	SRKESYSVYVYK	3	NP_003517.2	H2BC4	35	HIST	histone H2B type 1-C/E/F/G/I [Homo sapiens]	126
H2AC1-K37_X_H2BC4-K35	KGNYAER-KESYSVYVYK	DSSO	Inter	MS2_MS3	1	3	179.81	119.5	565.77	4	2260.06	30778	103.383	-0.05746	49.07	Hs_HDAC1-Halo_293_Xlinking_3_CID25CID35.raw	NP_734466.1-NP_003517.2	KGNYAER	1	NP_734466.1	H2AC1	37	HIST	histone H2A type 1-A [Homo sapiens]	131	KESYSVYVYK	1	NP_003517.2	H2BC4	35	HIST	histone H2B type 1-C/E/F/G/I [Homo sapiens]	126
H2AC1-K37_X_H2BC4-K35	KGNYAER-SRKESYSVYVYK	DSSO	Inter	MS2_MS3	0	2	178.36	93.07	501.444	5	2503.19	34582	110.322	-0.32468	54.03	Hs_HDAC1-Halo_293_Xlinking_3_CID25CID35.raw	NP_734466.1-NP_003517.2	KGNYAER	1	NP_734466.1	H2AC1	37	HIST	histone H2A type 1-A [Homo sapiens]	131	SRKESYSVYVYK	3	NP_003517.2	H2BC4	35	HIST	histone H2B type 1-C/E/F/G/I [Homo sapiens]	126
H2AC1-K37_X_H2BC4-K35	KGNYAER-KESYSVYVYK	DSSO	Inter	MS2_MS3	1	5	166.66	122.36	565.77	4	2260.06	24780	92.4682	0.65706	49.07	Hs_HDAC1-Halo_293_Xlinking_3_CID25CID35.raw	NP_734466.1-NP_003517.2	KGNYAER	1	NP_734466.1	H2AC1	37	HIST	histone H2A type 1-A [Homo sapiens]	131	KESYSVYVYK	1	NP_003517.2	H2BC4	35	HIST	histone H2B type 1-C/E/F/G/I [Homo sapiens]	126
H2AC1-K37_X_H2BC4-K35	KGNYAER-SRKESYSVYVYK	DSSO	Inter	MS2_MS3	0	6	154.91	67.34	626.552	4	2503.18	43566	126.456	-0.08982	61.04	Hs_HDAC1-Halo_293_Xlinking_3_CID25CID35.raw	NP_734466.1-NP_003517.2	KGNYAER	1	NP_734466.1	H2AC1	37	HIST	histone H2A type 1-A [Homo sapiens]	131	SRKESYSVYVYK	3	NP_003517.2	H2BC4	35	HIST	histone H2B type 1-C/E/F/G/I [Homo sapiens]	126
H2AC1-K37_X_H2BC4-K35	KGNYAER-KESYSVYVYK	DSSO	Inter	MS2_MS3	1	5	154.85	97.42	565.77	4	2260.06	23194	89.5282	0.30526	49.07	Hs_HDAC1-Halo_293_Xlinking_3_CID25CID35.raw	NP_734466.1-NP_003517.2	KGNYAER	1	NP_734466.1	H2AC1	37	HIST	histone H2A type 1-A [Homo sapiens]	131	KESYSVYVYK	1	NP_003517.2	H2BC4	35	HIST	histone H2B type 1-C/E/F/G/I [Homo sapiens]	126
H2AC1-K37_X_H2BC4-K35	KGNYAER-SRKESYSVYVYK	DSSO	Inter	MS2_MS3	1	3	151.52	102.45	501.442	5	2503.18	24216	91.4015	-0.23305	61.04	Hs_HDAC1-Halo_293_Xlinking_3_CID25CID35.raw	NP_734466.1-NP_003517.2	KGNYAER	1	NP_734466.1	H2AC1	37	HIST	histone H2A type 1-A [Homo sapiens]	131	SRKESYSVYVYK	3	NP_003517.2	H2BC4	35	HIST	histone H2B type 1-C/E/F/G/I [Homo sapiens]	126
H2AC1-K37_X_H2BC4-K35	KGNYAER-SRKESYSVYVYK	DSSO	Inter	MS2_MS3	1	2	151.52	84.38	501.444	5	2503.19	23799	90.6683	0.06439	61.04	Hs_HDAC1-Halo_293_Xlinking_3_CID25CID35.raw	NP_734466.1-NP_003517.2	KGNYAER	1	NP_734466.1	H2AC1	37	HIST	histone H2A type 1-A [Homo sapiens]	131	SRKESYSVYVYK	3	NP_003517.2	H2BC4	35	HIST	histone H2B type 1-C/E/F/G/I [Homo sapiens]	126
H2AC1-K37_X_H2BC4-K35	KGNYAER-SRKESYSVYVYK	DSSO	Inter	MS2_MS3	0	4	149.02	86.92	626.553	4	2503.19	46204	131.462	-0.2512	50.07	Hs_HDAC1-Halo_293_Xlinking_3_CID25CID35.raw	NP_734466.1-NP_003517.2	KGNYAER	1	NP_734466.1	H2AC1	37	HIST	histone H2A type 1-A [Homo sapiens]	131	SRKESYSVYVYK	3	NP_003517.2	H2BC4	35	HIST	histone H2B type 1-C/E/F/G/I [Homo sapiens]	126
H2AC1-K37_X_H2BC4-K35	KGNYAER-KESYSVYVYK	DSSO	Inter	MS2_MS3	1	5	144.79	88.77	565.77	4	2260.06	24422	91.7662	0.11224	49.07	Hs_HDAC1-Halo_293_Xlinking_3_CID25CID35.raw	NP_734466.1-NP_003517.2	KGNYAER	1	NP_734466.1	H2AC1	37	HIST	histone H2A type 1-A [Homo sapiens]	131	KESYSVYVYK	1	NP_003517.2	H2BC4	35	HIST	histone H2B type 1-C/E/F/G/I [Homo sapiens]	126
H2AC1-K37_X_H2BC4-K35	KGNYAER-SRKESYSVYVYK	DSSO	Inter	MS2_MS3	1	3	133.98	59.42	501.444	5	2503.19	25844	94.6442	0.20709	61.04	Hs_HDAC1-Halo_293_Xlinking_3_CID25CID35.raw	NP_734466.1-NP_003517.2	KGNYAER	1	NP_734466.1	H2AC1	37	HIST	histone H2A type 1-A [Homo sapiens]	131	SRKESYSVYVYK	3	NP_003517.2	H2BC4	35	HIST	histone H2B type 1-C/E/F/G/I [Homo sapiens]	126
H2AC1-K37_X_H2BC4-K35	KGNYAER-KESYSVYVYK	DSSO	Inter	MS2_MS3	1	3	197.92	113.82	565.77	4	2260.06	28578	99.5579	0.30526	49.07	Hs_HDAC1-Halo_293_Xlinking_3_CID25CID35.raw	NP_734466.1-NP_003517.2	KGNYAER	1	NP_734466.1	H2AC1	37	HIST	histone H2A type 1-A [Homo sapiens]	131	KESYSVYVYK	1	NP_003517.2	H2BC4	35	HIST	histone H2B type 1-C/E/F/G/I [Homo sapiens]	126
H2AC1-K37_X_H2BC4-K35	KGNYAER-SRKESYSVYVYK	DSSO	Inter	MS2_MS3	0	4	197.92	112.9	626.555	4	2503.2	46148	131.357	0.29865	54.03	Hs_HDAC1-Halo_293_Xlinking_3_CID25CID35.raw	NP_734466.1-NP_003517.2	KGNYAER	1	NP_734466.1	H2AC1	37	HIST	histone H2A type 1-A [Homo sapiens]	131	SRKESYSVYVYK	3	NP_003517.2	H2BC4	35	HIST	histone H2B type 1-C/E/F/G/I [Homo sapiens]	126
H2AC1-K37_X_H2BC4-K35	KGNYAER-KESYSVYVYK	DSSO	Inter	MS2_MS3	1	6	197.92	133.35	565.771	4	2260.06	30440	102.71	0.03285	49.07	Hs_HDAC1-Halo_293_Xlinking_3_CID25CID35.raw	NP_734466.1-NP_003517.2	KGNYAER	1	NP_734466.1	H2AC1	37	HIST	histone H2A type 1-A [Homo sapiens]	131	KESYSVYVYK	1	NP_003517.2	H2BC4	35	HIST	histone H2B type 1-C/E/F/G/I [Homo sapiens]	126
H2AC1-K37_X_H2BC4-K35	KGNYAER-KESYSVYVYK	DSSO	Inter	MS2_MS3	1	4	188.41	123.84	565.769	4	2260.06	25513	93.9308	0.49974	49.07	Hs_HDAC1-Halo_293_Xlinking_3_CID25CID35.raw	NP_734466.1-NP_003517.2	KGNYAER	1	NP_734466.1	H2AC1	37	HIST	histone H2A type 1-A [Homo sapiens]	131	KESYSVYVYK	1	NP_003517.2	H2BC4	35	HIST	histone H2B type 1-C/E/F/G/I [Homo sapiens]	126
H2AC1-K37_X_H2BC4-K35	KGNYAER-KESYSVYVYK	DSSO	Inter	MS2_MS3	1	3	183.8	115.01	565.771	4	2260.06	30039	102.025	0.5092	54.03	Hs_HDAC1-Halo_293_Xlinking_3_CID25CID35.raw	NP_734466.1-NP_003517.2	KGNYAER	1	NP_734466.1	H2AC1	37	HIST	histone H2A type 1-A [Homo sapiens]	131	KESYSVYVYK	1	NP_003517.2	H2BC4	35	HIST	histone H2B type 1-C/E/F/G/I [Homo sapiens]	126
H2AC1-K37_X_H2BC4-K35	KGNYAER-KESYSVYVYK	DSSO	Inter	MS2_MS3	1	6	181.33	101.88	565.771	4	2260.06	22094	87.4015	-0.05746	49.07	Hs_HDAC1-Halo_293_Xlinking_3_CID25CID35.raw	NP_734466.1-NP_003517.2	KGNYAER	1	NP_734466.1	H2AC1	37	HIST	histone H2A type 1-A [Homo sapiens]	131	KESYSVYVYK	1	NP_003517.2	H2BC4	35	HIST	histone H2B type 1-C/E/F/G/I [Homo sapiens]	126
H2AC1-K37_X_H2BC4-K35	KGNYAER-KESYSVYVYK	DSSO	Inter	MS2_MS3	1	3	180.99	91.86	565.77	4	2260.06	31135	104.056	0.69129	49.07	Hs_HDAC1-Halo_293_Xlinking_3_CID25CID35.raw	NP_734466.1-NP_003517.2	KGNYAER	1	NP_734466.1	H2AC1	37	HIST	histone H2A type 1-A [Homo sapiens]	131	KESYSVYVYK	1	NP_003517.2	H2BC4	35	HIST	histone H2B type 1-C/E/F/G/I [Homo sapiens]	126
H2AC1-K37_X_H2BC4-K35	KGNYAER-KESYSVYVYK	DSSO	Inter	MS2_MS3	1	4	180.99	101.53	565.77	4	2260.06	28563	99.5367	0.28341	49.07	Hs_HDAC1-Halo_293_Xlinking_3_CID25CID35.raw	NP_734466.1-NP_003517.2	KGNYAER	1	NP_734466.1	H2AC1	37	HIST	histone H2A type 1-A [Homo sapiens]	131	KESYSVYVYK	1	NP_003517.2	H2BC4	35	HIST	histone H2B type 1-C/E/F/G/I [Homo sapiens]	126
H2AC1-K37_X_H2BC4-K35	KGNYAER-KESYSVYVYK	DSSO	Inter	MS2_MS3	1	4	180.99	108.91	565.77	4	2260.06	23997	91.0181	1.60388	49.07	Hs_HDAC1-Halo_293_Xlinking_3_CID25CID35.raw	NP_734466.1-NP_003517.2	KGNYAER	1	NP_734466.1	H2AC1	37	HIST	histone H2A type 1-A [Homo sapiens]	131	KESYSVYVYK	1	NP_003517.2	H2BC4	35	HIST	histone H2B type 1-C/E/F/G/I [Homo sapiens]	126
H2AC1-K37_X_H2BC4-K35	KGNYAER-KESYSVYVYK	DSSO	Inter	MS2_MS3	1	6	180.18	93.71	565.77	4	2260.06	24445	91.8025	0.15886	49.07	Hs_HDAC1-Halo_293_Xlinking_3_CID25CID35.raw	NP_734466.1-NP_003517.2	KGNYAER	1	NP_734466.1	H2AC1	37	HIST	histone H2A type 1-A [Homo sapiens]	131	KESYSVYVYK	1	NP_003517.2	H2BC4	35	HIST	histone H2B type 1-C/E/F/G/I [Homo sapiens]	126
H2AC1-K37_X_H2BC4-K35	KGNYAER-SRKESYSVYVYK	DSSO	Inter	MS2_MS3	0	4	180.18	106.85	626.551	4	2503.18	33440	108.296	0.36309	61.04	Hs_HDAC1-Halo_293_Xlinking_3_CID25CID35.raw	NP_734466.1-NP_003517.2	KGNYAER	1	NP_734466.1	H2AC1	37	HIST	histone H2A type 1-A [Homo sapiens]	131	SRKESYSVYVYK	3	NP_003517.2	H2BC4	35	HIST	histone H2B type 1-C/E/F/G/I [Homo sapiens]	126
H2AC1-K37_X_H2BC4-K35	KGNYAER-KESYSVYVYK	DSSO	Inter	MS2_MS3	1	3	180.14	121.86	565.769	4	2260.06	22805	88.7974	-1.02907	49.07	Hs_HDAC1-Halo_293_Xlinking_3_CID25CID35.raw	NP_734466.1-NP_003517.2	KGNYAER	1	NP_734466.1	H2AC1	37	HIST	histone H2A type 1-A [Homo sapiens]	131	KESYSVYVYK	1	NP_003517.2	H2BC4	35	HIST	histone H2B type 1-C/E/F/G/I [Homo sapiens]	126
H2AC1-K37_X_H2BC4-K35	KGNYAER-KESYSVYVYK	DSSO	Inter	MS2_MS3	1	5	176.41	86.16	565.769	4	2260.05	25496	93.9062	1.92945	54.03	Hs_HDAC1-Halo_293_Xlinking_3_CID25CID35.raw	NP_734466.1-NP_003517.2	KGNYAER	1	NP_734466.1	H2AC1	37	HIST	histone H2A type 1-A [Homo sapiens]	131	KESYSVYVYK	1	NP_003517.2	H2BC4	35	HIST	histone H2B type 1-C/E/F/G/I [Homo sapiens]	126
H2AC1-K37_X_H2BC4-K35	KGNYAER-KESYSVYVYK	DSSO	Inter	MS2_MS3	1	6	176.41	85.63	565.77	4	2260.06	22448	88.0964	-0.04508	49.07	Hs_HDAC1-Halo_293_Xlinking_3_CID25CID35.raw	NP_734466.1-NP_003517.2	KGNYAER	1	NP_734466.1	H2AC1	37	HIST	histone H2A type 1-A [Homo sapiens]	131	KESYSVYVYK	1	NP_003517.2	H2BC4	35	HIST	histone H2B type 1-C/E/F/G/I [Homo sapiens]	126
H2AC1-K37_X_H2BC4-K35	KGNYAER-KESYSVYVYK	DSSO	Inter	MS2_MS3	1	4	175.24	107.14	565.77	4	2260.06	31127	104.044	0.46404	49.07	Hs_HDAC1-Halo_293_Xlinking_3_CID25CID35.raw	NP_734466.1-NP_003517.2	KGNYAER	1	NP_734466.1	H2AC1	37	HIST	histone H2A type 1-A [Homo sapiens]	131	KESYSVYVYK	1	NP_003517.2	H2BC4	35	HIST	histone H2B type 1-C/E/F/G/I [Homo sapiens]	126
H2AC1-K37_X_H2BC4-K35	KGNYAER-KESYSVYVYK	DSSO	Inter	MS2_MS3	1	3	175.24	89.36	565.774	4	2260.07	31816	105.417	3.44015	49.07	Hs_HDAC1-Halo_293_Xlinking_3_CID25CID35.raw	NP_734466.1-NP_003517.2	KGNYAER	1	NP_734466.1	H2AC1	37	HIST	histone H2A type 1-A [Homo sapiens]	131	KESYSVYVYK	1	NP_003517.2	H2BC4	35	HIST	histone H2B type 1-C/E/F/G/I [Homo sapiens]	126
H2AC1-K37_X_H2BC4-K35	KGNYAER-SRKESYSVYVYK	DSSO	Inter	MS2_MS3	1	4	175.24	79.69	626.551	4	2503.18	34227	109.721	0.65311	61.04	Hs_HDAC1-Halo_293_Xlinking_3_CID25CID35.raw	NP_734466.1-NP_003517.2	KGNYAER	1	NP_734466.1	H2AC1	37	HIST	histone H2A type 1-A [Homo sapiens]	131	SRKESYSVYVYK	3	NP_003517.2	H2BC4	35	HIST	histone H2B type 1-C/E/F/G/I [Homo sapiens]	126
H2AC1-K37_X_H2BC4-K35	KGNYAER-KESYSVYVYK	DSSO	Inter	MS2_MS3	1	4	174.03	98.84	565.77	4	2260.06	23172	89.4901	0.23679	49.07	Hs_HDAC1-Halo_293_Xlinking_3_CID25CID35.raw	NP_734466.1-NP_003517.2	KGNYAER	1	NP_734466.1	H2AC1	37	HIST	histone H2A type 1-A [Homo sapiens]	131	KESYSVYVYK	1	NP_003517.2	H2BC4	35	HIST	histone H2B type 1-C/E/F/G/I [Homo sapiens]	126
H2AC1-K37_X_H2BC4-K35	KGNYAER-KESYSVYVYK	DSSO	Inter	MS2_MS3	1	6	174.03	94.57	565.77	4	2260.06	21739	86.6412	0.2601	49.07	Hs_HDAC1-Halo_293_Xlinking_3_CID25CID35.raw	NP_734466.1-NP_003517.2	KGNYAER	1	NP_734466.1	H2AC1	37	HIST	histone H2A type 1-A [Homo sapiens]	131	KESYSVYVYK	1	NP_003517.2	H2BC4	35	HIST	histone H2B type 1-C/E/F/G/I [Homo sapiens]	126
H2AC1-K37_X_H2BC4-K35	KGNYAER-SRKESYSVYVYK	DSSO	Inter	MS2_MS3	0	4	173.68	87.2	626.552	4	2503.19	40525	120.827	0.81859	61.04	Hs_HDAC1-Halo_293_Xlinking_3_CID25CID35.raw	NP_734466.1-NP_003517.2	KGNYAER	1	NP_734466.1	H2AC1	37	HIST	histone H2A type 1-A [Homo sapiens]	131	SRKESYSVYVYK	3	NP_003517.2	H2BC4	35	HIST	histone H2B type 1-C/E/F/G/I [Homo sapiens]	126
H2AC1-K37_X_H2BC4-K35	KGNYAER-SRKESYSVYVYK	DSSO	Inter	MS2_MS3	1	4	173.68	87.2	626.551	4	2503.18	40094	120.157	1.0418	61.04	Hs_HDAC1-Halo_293_Xlinking_3_CID25CID35.raw	NP_734466.1-NP_003517.2	KGNYAER	1	NP_734466.1	H2AC1	37	HIST	histone H2A type 1-A [Homo sapiens]	131	SRKESYSVYVYK	3	NP_003517.2	H2BC4	35	HIST	histone H2B type 1-C/E/F/G/I [Homo sapiens]	126
H2AC1-K37_X_H2BC4-K35	KGNYAER-KESYSVYVYK	DSSO	Inter	MS2_MS3	1	4	173.68	87.2	565.769	4	2260.06	24758	92.434	0.06855	49.07	Hs_HDAC1-Halo_293_Xlinking_3_CID25CID35.raw	NP_734466.1-NP_003517.2	KGNYAER	1	NP_734466.1	H2AC1	37	HIST	histone H2A type 1-A [Homo sapiens]	131	KESYSVYVYK	1	NP_003517.2	H2BC4	35	HIST	histone H2B type 1-C/E/F/G/I [Homo sapiens]	126
H2AC1-K37_X_H2BC4-K35	KGNYAER-KESYSVYVYK	DSSO	Inter	MS2_MS3	1	4	173.68	87.2	565.769	4	2260.06	22858	88.8965	-0.25994	49.07	Hs_HDAC1-Halo_293_Xlinking_3_CID25CID35.raw	NP_734466.1-NP_003517.2	KGNYAER	1	NP_734466.1	H2AC1	37	HIST	histone H2A type 1-A [Homo sapiens]	131	KESYSVYVYK	1	NP_003517.2	H2BC4	35	HIST	histone H2B type 1-C/E/F/G/I [Homo sapiens]	126
H2AC1-K37_X_H2BC4-K35	KGNYAER-KESYSVYVYK	DSSO	Inter	MS2_MS3	1	5	169.97	93.37	565.77	4	2260.06	22072	87.36	-0.09023	49.07	Hs_HDAC1-Halo_293_Xlinking_3_CID25CID35.raw	NP_734466.1-NP_003517.2	KGNYAER	1	NP_734466.1	H2AC1	37	HIST	histone H2A type 1-A [Homo sapiens]	131	KESYSVYVYK	1	NP_003517.2	H2BC4	35	HIST	histone H2B type 1-C/E/F/G/I [Homo sapiens]	126
H2AC1-K37_X_H2BC4-K35	KGNYAER-KESYSVYVYK	DSSO	Inter	MS2_MS3	1	3	169.97	96.65	565.77	4	2260.06	20015	82.4447	-0.16017	49.07	Hs_HDAC1-Halo_293_Xlinking_3_CID25CID35.raw	NP_734466.1-NP_003517.2	KGNYAER	1	NP_734466.1	H2AC1	37	HIST	histone H2A type 1-A [Homo sapiens]	131	KESYSVYVYK	1	NP_003517.2	H2BC4	35	HIST	histone H2B type 1-C/E/F/G/I [Homo sapiens]	126
H2AC1-K37_X_H2BC4-K35	KGNYAER-SRKESYSVYVYK	DSSO	Inter	MS2_MS3	0	4	167.47	86.78	626.553	4	2503.19	31929	105.606	0.32885	54.03	Hs_HDAC1-Halo_293_Xlinking_3_CID25CID35.raw	NP_734466.1-NP_003517.2	KGNYAER	1	NP_734466.1	H2AC1	37	HIST	histone H2A type 1-A [Homo sapiens]	131	SRKESYSVYVYK	3	NP_003517.2	H2BC4	35	HIST	histone H2B type 1-C/E/F/G/I [Homo sapiens]	126
H2AC1-K37_X_H2BC4-K35	KGNYAER-KESYSVYVYK	DSSO	Inter	MS2_MS3	1	5	166.45	86.56	565.77	4	2260.06	21761	86.6799	0.30526	49.07	Hs_HDAC1-Halo_293_Xlinking_3_CID25CID35.raw	NP_734466.1-NP_003517.2	KGNYAER	1	NP_734466.1	H2AC1	37	HIST	histone H2A type 1-A [Homo sapiens]	131	KESYSVYVYK	1	NP_003517.2	H2BC4	35	HIST	histone H2B type 1-C/E/F/G/I [Homo sapiens]	126
H2AC1-K37_X_H2BC4-K35	KGNYAER-KESYSVYVYK	DSSO	Inter	MS2_MS3	1	4	166.45	97.66	565.77	4	2260.06	20569	83.7972	0.41888	49.07	Hs_HDAC1-Halo_293_Xlinking_3_CID25CID35.raw	NP_734466.1-NP_003517.2	KGNYAER	1	NP_734466.1	H2AC1	37	HIST	histone H2A type 1-A [Homo sapiens]	131	KESYSVYVYK	1	NP_003517.2	H2BC4	35	HIST	histone H2B type 1-C/E/F/G/I [Homo sapiens]	126
H2AC1-K37_X_H2BC4-K35	KGNYAER-KESYSVYVYK	DSSO	Inter	MS2_MS3	1	4	165.52	106.74	565.771	4	2260.06	27719	98.139	0.32857	49.07	Hs_HDAC1-Halo_293_Xlinking_3_CID25CID35.raw	NP_734466.1-NP_003517.2	KGNYAER	1	NP_734466.1	H2AC1	37	HIST	histone H2A type 1-A [Homo sapiens]	131	KESYSVYVYK	1	NP_003517.2	H2BC4	35	HIST	histone H2B type 1-C/E/F/G/I [Homo sapiens]	126
H2AC1-K37_X_H2BC4-K35	KGNYAER-KESYSVYVYK	DSSO	Inter	MS2_MS3	1	4	165.52	82.35	565.771	4	2260.06	14915	62.6793	-1.24804	54.03	Hs_HDAC1-Halo_293_Xlinking_3_CID25CID35.raw	NP_734466.1-NP_003517.2	KGNYAER	1	NP_734466.1	H2AC1	37	HIST	histone H2A type 1-A [Homo sapiens]	131	KESYSVYVYK	1	NP_003517.2	H2BC4	35	HIST	histone H2B type 1-C/E/F/G/I [Homo sapiens]	126
H2AC1-K37_X_H2BC4-K35	KGNYAER-KESYSVYVYK	DSSO	Inter	MS2_MS3	1	4	161.9	93.11	565.77	4	2260.06	21140	85.2326	1.32637	54.03	Hs_HDAC1-Halo_293_Xlinking_3_CID25CID35.raw	NP_734466.1-NP_003517.2	KGNYAER	1	NP_734466.1	H2AC1	37	HIST	histone H2A type 1-A [Homo sapiens]	131	KESYSVYVYK	1	NP_003517.2	H2BC4	35	HIST	histone H2B type 1-C/E/F/G/I [Homo sapiens]	126
H2AC1-K37_X_H2BC4-K35	KGNYAER-SRKESYSVYVYK	DSSO	Inter	MS2_MS3	1	4	161.9	92.87	626.554	4	2503.19	23582	90.2648	0.5081	61.04	Hs_HDAC1-Halo_293_Xlinking_3_CID25CID35.raw	NP_734466.1-NP_003517.2	KGNYAER	1	NP_734466.1	H2AC1	37	HIST	histone H2A type 1-A [Homo sapiens]	131	SRKESYSVYVYK	3	NP_003517.2	H2BC4	35	HIST	histone H2B type 1-C/E/F/G/I [Homo sapiens]	126
H2AC1-K37_X_H2BC4-K35	KGNYAER-KESYSVYVYK	DSSO	Inter	MS2_MS3	1	3	160.78	85.59	565.77	4	2260.06	30084	102.096	0.62282	54.03	Hs_HDAC1-Halo_293_Xlinking_3_CID25CID35.raw	NP_734466.1-NP_003517.2	KGNYAER	1	NP_734466.1	H2AC1	37	HIST	histone H2A type 1-A [Homo sapiens]	131	KESYSVYVYK	1	NP_003517.2	H2BC4	35	HIST	histone H2B type 1-C/E/F/G/I [Homo sapiens]	126
H2AC1-K37_X_H2BC4-K35	KGNYAER-KESYSVYVYK	DSSO	Inter	MS2_MS3	1	4	160.78	81.75	565.77	4	2260.06	21432	85.9282	0.27249	54.03	Hs_HDAC1-Halo_293_Xlinking_3_CID25CID35.raw	NP_734466.1-NP_003517.2	KGNYAER	1	NP_734466.1	H2AC1	37	HIST	histone H2A type 1-A [Homo sapiens]	131	KESYSVYVYK	1	NP_003517.2	H2BC4	35	HIST	histone H2B type 1-C/E/F/G/I [Homo sapiens]	126
H2AC1-K37_X_H2BC4-K35	KGNYAER-KESYSVYVYK	DSSO	Inter	MS2_MS3	1	3	160.78	93.27	565.77	4	2260.06	19414	80.9291	0.48735	49.07	Hs_HDAC1-Halo_293_Xlinking_3_CID25CID35.raw	NP_734466.1-NP_003517.2	KGNYAER	1	NP_734466.1	H2AC1	37	HIST	histone H2A type 1-A [Homo sapiens]	131	KESYSVYVYK	1	NP_003517.2	H2BC4	35	HIST	histone H2B type 1-C/E/F/G/I [Homo sapiens]	126
H2AC1-K37_X_H2BC4-K35	KGNYAER-KESYSVYVYK	DSSO	Inter	MS2_MS3	1	4	160.78	85.59	565.771	4	2260.06	30432	102.698	0.2601	49.07	Hs_HDAC1-Halo_293_Xlinking_3_CID25CID35.raw	NP_734466.1-NP_003517.2	KGNYAER	1	NP_734466.1	H2AC1	37	HIST	histone H2A type 1-A [Homo sapiens]	131	KESYSVYVYK	1	NP_003517.2	H2BC4	35	HIST	histone H2B type 1-C/E/F/G/I [Homo sapiens]	126
H2AC1-K37_X_H2BC4-K35	KGNYAER-KESYSVYVYK	DSSO	Inter	MS2_MS3	1	6	159.2	84.01	565.771	4	2260.06	27733	98.1649	-0.08156	49.07	Hs_HDAC1-Halo_293_Xlinking_3_CID25CID35.raw	NP_734466.1-NP_003517.2	KGNYAER	1	NP_734466.1	H2AC1	37	HIST	histone H2A type 1-A [Homo sapiens]	131	KESYSVYVYK	1	NP_003517.2	H2BC4	35	HIST	histone H2B type 1-C/E/F/G/I [Homo sapiens]	126
H2AC1-K37_X_H2BC4-K35	KGNYAER-KESYSVYVYK	DSSO	Inter	MS2_MS3	1	4	159.2	75.1	565.77	4	2260.06	24052	91.1093	0.62429	49.07	Hs_HDAC1-Halo_293_Xlinking_3_CID25CID35.raw	NP_734466.1-NP_003517.2	KGNYAER	1	NP_734466.1	H2AC1	37	HIST	histone H2A type 1-A [Homo sapiens]	131	KESYSVYVYK	1	NP_003517.2	H2BC4	35	HIST	histone H2B type 1-C/E/F/G/I [Homo sapiens]	126
H2AC1-K37_X_H2BC4-K35	KGNYAER-KESYSVYVYK	DSSO	Inter	MS2_MS3	1	4	159.2	94.63	565.771	4	2260.06	26530	96.0275	0.45123	49.07	Hs_HDAC1-Halo_293_Xlinking_3_CID25CID35.raw	NP_734466.1-NP_003517.2	KGNYAER	1	NP_734466.1	H2AC1	37	HIST	histone H2A type 1-A [Homo sapiens]	131	KESYSVYVYK	1	NP_003517.2	H2BC4	35	HIST	histone H2B type 1-C/E/F/G/I [Homo sapiens]	126
H2AC1-K37_X_H2BC4-K35	KGNYAER-KESYSVYVYK	DSSO	Inter	MS2_MS3	1	3	159.2	84.01	565.77	4	2260.06	28992	100.226	0.48588	49.07	Hs_HDAC1-Halo_293_Xlinking_3_CID25CID35.raw	NP_734466.1-NP_003517.2	KGNYAER	1	NP_734466.1	H2AC1	37	HIST	histone H2A type 1-A [Homo sapiens]	131	KESYSVYVYK	1	NP_003517.2	H2BC4	35	HIST	histone H2B type 1-C/E/F/G/I [Homo sapiens]	126
H2AC1-K37_X_H2BC4-K35	KGNYAER-KESYSVYVYK	DSSO	Inter	MS2_MS3	1	5	157.82	98.07	565.77	4	2260.06	22426	88.0629	0.37373	49.07	Hs_HDAC1-Halo_293_Xlinking_3_CID25CID35.raw	NP_734466.1-NP_003517.2	KGNYAER	1	NP_734466.1	H2AC1	37	HIST	histone H2A type 1-A [Homo sapiens]	131	KESYSVYVYK	1	NP_003517.2	H2BC4	35	HIST	histone H2B type 1-C/E/F/G/I [Homo sapiens]	126
H2AC1-K37_X_H2BC4-K35	KGNYAER-KESYSVYVYK	DSSO	Inter	MS2_MS3	1	2	157.82	78.37	565.771	4	2260.06	25823	94.6064	0.1574	49.07	Hs_HDAC1-Halo_293_Xlinking_3_CID25CID35.raw	NP_734466.1-NP_003517.2	KGNYAER	1	NP_734466.1	H2AC1	37	HIST	histone H2A type 1-A [Homo sapiens]	131	KESYSVYVYK	1	NP_003517.2	H2BC4	35	HIST	histone H2B type 1-C/E/F/G/I [Homo sapiens]	126
H2AC1-K37_X_H2BC4-K35	KGNYAER-KESYSVYVYK	DSSO	Inter	MS2_MS3	1	6	157.34	102.28	565.77	4	2260.06	19993	82.3995	-0.11354	49.07	Hs_HDAC1-Halo_293_Xlinking_3_CID25CID35.raw	NP_734466.1-NP_003517.2	KGNYAER	1	NP_734466.1	H2AC1	37	HIST	histone H2A type 1-A [Homo sapiens]	131	KESYSVYVYK	1	NP_003517.2	H2BC4	35	HIST	histone H2B type 1-C/E/F/G/I [Homo sapiens]	126
H2AC1-K37_X_H2BC4-K35	KGNYAER-KESYSVYVYK	DSSO	Inter	MS2_MS3	1	5	155.82	82.94	565.77	4	2260.06	26498	95.9833	0.21635	49.07	Hs_HDAC1-Halo_293_Xlinking_3_CID25CID35.raw	NP_734466.1-NP_003517.2	KGNYAER	1	NP_734466.1	H2AC1	37	HIST	histone H2A type 1-A [Homo sapiens]	131	KESYSVYVYK	1	NP_003517.2	H2BC4	35	HIST	histone H2B type 1-C/E/F/G/I [Homo sapiens]	126
H2AC1-K37_X_H2BC4-K35	KGNYAER-KESYSVYVYK	DSSO	Inter	MS2_MS3	1	5	155.82	80.63	565.77	4	2260.06	25150	93.1509	-0.11354	49.07	Hs_HDAC1-Halo_293_Xlinking_3_CID25CID35.raw	NP_734466.1-NP_003517.2	KGNYAER	1	NP_734466.1	H2AC1	37	HIST	histone H2A type 1-A [Homo sapiens]	131	KESYSVYVYK	1	NP_003517.2	H2BC4	35	HIST	histone H2B type 1-C/E/F/G/I [Homo sapiens]	126
H2AC1-K37_X_H2BC4-K35	KGNYAER-KESYSVYVYK	DSSO	Inter	MS2_MS3	1	3	155.82	80.63	565.769	4	2260.06	16290	68.6743	-0.28515	45.23	Hs_HDAC1-Halo_293_Xlinking_3_CID25CID35.raw	NP_734466.1-NP_003517.2	KGNYAER	1	NP_734466.1	H2AC1	37	HIST	histone H2A type 1-A [Homo sapiens]	131	KESYSVYVYK	1	NP_003517.2	H2BC4	35	HIST	histone H2B type 1-C/E/F/G/I [Homo sapiens]	126
H2AC1-K37_X_H2BC4-K35	KGNYAER-KESYSVYVYK	DSSO	Inter	MS2_MS3	0	4	152.41	101.35	565.769	4	2260.06	15507	65.3187	0.50111	49.07	Hs_HDAC1-Halo_293_Xlinking_3_CID25CID35.raw	NP_734466.1-NP_003517.2	KGNYAER	1	NP_734466.1	H2AC1	37	HIST	histone H2A type 1-A [Homo sapiens]	131	KESYSVYVYK	1	NP_003517.2	H2BC4	35	HIST	histone H2B type 1-C/E/F/G/I [Homo sapiens]	126
H2AC1-K37_X_H2BC4-K35	KGNYAER-KESYSVYVYK	DSSO	Inter	MS2_MS3	1	5	152.41	77.76	565.77	4	2260.06	20578	83.8141	0.3628	54.03	Hs_HDAC1-Halo_293_Xlinking_3_CID25CID35.raw	NP_734466.1-NP_003517.2	KGNYAER	1	NP_734466.1	H2AC1	37	HIST	histone H2A type 1-A [Homo sapiens]	131	KESYSVYVYK	1	NP_003517.2	H2BC4	35	HIST	histone H2B type 1-C/E/F/G/I [Homo sapiens]	126
H2AC1-K37_X_H2BC4-K35	KGNYAER-KESYSVYVYK	DSSO	Inter	MS2_MS3	1	4	152.41	78.21	565.77	4	2260.06	26172	95.3482	0.13555	49.07	Hs_HDAC1-Halo_293_Xlinking_3_CID25CID35.raw	NP_734466.1-NP_003517.2	KGNYAER	1	NP_734466.1	H2AC1	37	HIST	histone H2A type 1-A [Homo sapiens]	131	KESYSVYVYK	1	NP_003517.2	H2BC4	35	HIST	histone H2B type 1-C/E/F/G/I [Homo sapiens]	126
H2AC1-K37_X_H2BC4-K35	KGNYAER-KESYSVYVYK	DSSO	Inter	MS2_MS3	1	5	151.56	88.35	565.77	4	2260.06	28135	98.8406	-0.10262	49.07	Hs_HDAC1-Halo_293_Xlinking_3_CID25CID35.raw	NP_734466.1-NP_003517.2	KGNYAER	1	NP_734466.1	H2AC1	37	HIST	histone H2A type 1-A [Homo sapiens]	131	KESYSVYVYK	1	NP_003517.2	H2BC4	35	HIST	histone H2B type 1-C/E/F/G/I [Homo sapiens]	126
H2AC1-K37_X_H2BC4-K35	KGNYAER-KESYSVYVYK	DSSO	Inter	MS2_MS3	1	4	151.56	86.99	565.769	4	2260.05	25165	93.1734	0.82963	49.07	Hs_HDAC1-Halo_293_Xlinking_3_CID25CID35.raw	NP_734466.1-NP_003517.2	KGNYAER	1	NP_734466.1	H2AC1	37	HIST	histone H2A type 1-A [Homo sapiens]	131	KESYSVYVYK	1	NP_003517.2	H2BC4	35	HIST	histone H2B type 1-C/E/F/G/I [Homo sapiens]	126
H2AC1-K37_X_H2BC4-K35	KGNYAER-KESYSVYVYK	DSSO	Inter	MS2_MS3	1	4	151.56	86.99	565.77	4	2260.06	23554	90.2117	0.58859	49.07	Hs_HDAC1-Halo_293_Xlinking_3_CID25CID35.raw	NP_734466.1-NP_003517.2	KGNYAER	1	NP_734466.1	H2AC1	37	HIST	histone H2A type 1-A [Homo sapiens]	131	KESYSVYVYK	1	NP_003517.2	H2BC4	35	HIST	histone H2B type 1-C/E/F/G/I [Homo sapiens]	126
H2AC1-K37_X_H2BC4-K35	KGNYAER-KESYSVYVYK	DSSO	Inter	MS2_MS3	0	6	151.06	82.03	565.77	4	2260.06	15359	64.6492	1.02337	49.07	Hs_HDAC1-Halo_293_Xlinking_3_CID25CID35.raw	NP_734466.1-NP_003517.2	KGNYAER	1	NP_734466.1	H2AC1	37	HIST	histone H2A type 1-A [Homo sapiens]	131	KESYSVYVYK	1	NP_003517.2	H2BC4	35	HIST	histone H2B type 1-C/E/F/G/I [Homo sapiens]	126
H2AC1-K37_X_H2BC4-K35	KGNYAER-KESYSVYVYK	DSSO	Inter	MS2_MS3	1	4	148.04	80.48	565.77	4	2260.06	31443	104.714	0.05616	49.07	Hs_HDAC1-Halo_293_Xlinking_3_CID25CID35.raw	NP_734466.1-NP_003517.2	KGNYAER	1	NP_734466.1	H2AC1	37	HIST	histone H2A type 1-A [Homo sapiens]	131	KESYSVYVYK	1	NP_003517.2	H2BC4	35	HIST	histone H2B type 1-C/E/F/G/I [Homo sapiens]	126
H2AC1-K37_X_H2BC4-K35	KGNYAER-KESYSVYVYK	DSSO	Inter	MS2_MS3	1	4	148.04	79.26	565.77	4	2260.06	19720	81.6968	0.41888	49.07	Hs_HDAC1-Halo_293_Xlinking_3_CID25CID35.raw	NP_734466.1-NP_003517.2	KGNYAER	1	NP_734466.1	H2AC1	37	HIST	histone H2A type 1-A [Homo sapiens]	131	KESYSVYVYK	1	NP_003517.2	H2BC4	35	HIST	histone H2B type 1-C/E/F/G/I [Homo sapiens]	126
H2AC1-K37_X_H2BC4-K35	KGNYAER-KESYSVYVYK	DSSO	Inter	MS2_MS3	1	3	148.04	72.85	565.77	4	2260.06	31453	104.733	0.05616	54.03	Hs_HDAC1-Halo_293_Xlinking_3_CID25CID35.raw	NP_734466.1-NP_003517.2	KGNYAER	1	NP_734466.1	H2AC1	37	HIST	histone H2A type 1-A [Homo sapiens]	131	KESYSVYVYK	1	NP_003517.2	H2BC4	35	HIST	histone H2B type 1-C/E/F/G/I [Homo sapiens]	126
H2AC1-K37_X_H2BC4-K35	KGNYAER-KESYSVYVYK	DSSO	Inter	MS2_MS3	1	6	148.04	79.26	565.769	4	2260.06	23534	90.177	0.46404	49.07	Hs_HDAC1-Halo_293_Xlinking_3_CID25CID35.raw	NP_734466.1-NP_003517.2	KGNYAER	1	NP_734466.1	H2AC1	37	HIST	histone H2A type 1-A [Homo sapiens]	131	KESYSVYVYK	1	NP_003517.2	H2BC4	35	HIST	histone H2B type 1-C/E/F/G/I [Homo sapiens]	126
H2AC1-K37_X_H2BC4-K35	KGNYAER-SRKESYSVYVYK	DSSO	Inter	MS2_MS3	1	3	147.08	69.21	501.444	5	2503.19	36814	114.183	-0.39698	42.1	Hs_HDAC1-Halo_293_Xlinking_3_CID25CID35.raw	NP_734466.1-NP_003517.2	KGNYAER	1	NP_734466.1	H2AC1	37	HIST	histone H2A type 1-A [Homo sapiens]	131	SRKESYSVYVYK	3	NP_003517.2	H2BC4	35	HIST	histone H2B type 1-C/E/F/G/I [Homo sapiens]	126
H2AC1-K37_X_H2BC4-K35	KGNYAER-KESYSVYVYK	DSSO	Inter	MS2_MS3	1	4	146.65	73.78	565.769	4	2260.05	21155	85.2579	0.35188	49.07	Hs_HDAC1-Halo_293_Xlinking_3_CID25CID35.raw	NP_734466.1-NP_003517.2	KGNYAER	1	NP_734466.1	H2AC1	37	HIST	histone H2A type 1-A [Homo sapiens]	131	KESYSVYVYK	1	NP_003517.2	H2BC4	35	HIST	histone H2B type 1-C/E/F/G/I [Homo sapiens]	126
H2AC1-K37_X_H2BC4-K35	KGNYAER-KESYSVYVYK	DSSO	Inter	MS2_MS3	1	6	145.34	92.81	565.769	4	2260.06	28150	98.8606	-0.07931	49.07	Hs_HDAC1-Halo_293_Xlinking_3_CID25CID35.raw	NP_734466.1-NP_003517.2	KGNYAER	1	NP_734466.1	H2AC1	37	HIST	histone H2A type 1-A [Homo sapiens]	131	KESYSVYVYK	1	NP_003517.2	H2BC4	35	HIST	histone H2B type 1-C/E/F/G/I [Homo sapiens]	126
H2AC1-K37_X_H2BC4-K35	KGNYAER-SRKESYSVYVYK	DSSO	Inter	MS2_MS3	1	3	144.38	89.99	501.443	5	2503.19	36272	113.32	0.54937	54.03	Hs_HDAC1-Halo_293_Xlinking_3_CID25CID35.raw	NP_734466.1-NP_003517.2	KGNYAER	1	NP_734466.1	H2AC1	37	HIST	histone H2A type 1-A [Homo sapiens]	131	SRKESYSVYVYK	3	NP_003517.2	H2BC4	35	HIST	histone H2B type 1-C/E/F/G/I [Homo sapiens]	126
H2AC1-K37_X_H2BC4-K35	KGNYAER-KESYSVYVYK	DSSO	Inter	MS2_MS3	1	4	144.05	76.3	565.77	4	2260.06	30772	103.374	0.3628	49.07	Hs_HDAC1-Halo_293_Xlinking_3_CID25CID35.raw	NP_734466.1-NP_003517.2	KGNYAER	1	NP_734466.1	H2AC1	37	HIST	histone H2A type 1-A [Homo sapiens]	131	KESYSVYVYK	1	NP_003517.2	H2BC4	35	HIST	histone H2B type 1-C/E/F/G/I [Homo sapiens]	126
H2AC1-K37_X_H2BC4-K35	KGNYAER-KESYSVYVYK	DSSO	Inter	MS2_MS3	1	4	143.61	74.58	565.769	4	2260.06	27338	97.4808	-0.01231	54.03	Hs_HDAC1-Halo_293_Xlinking_3_CID25CID35.raw	NP_734466.1-NP_003517.2	KGNYAER	1	NP_734466.1	H2AC1	37	HIST	histone H2A type 1-A [Homo sapiens]	131	KESYSVYVYK	1	NP_003517.2	H2BC4	35	HIST	histone H2B type 1-C/E/F/G/I [Homo sapiens]	126
H2AC1-K37_X_H2BC4-K35	KGNYAER-KESYSVYVYK	DSSO	Inter	MS2_MS3	0	5	138.26	78.55	565.77	4	2260.06	15060	63.3433	1.12935	49.07	Hs_HDAC1-Halo_293_Xlinking_3_CID25CID35.raw	NP_734466.1-NP_003517.2	KGNYAER	1	NP_734466.1	H2AC1	37	HIST	histone H2A type 1-A [Homo sapiens]	131	KESYSVYVYK	1	NP_003517.2	H2BC4	35	HIST	histone H2B type 1-C/E/F/G/I [Homo sapiens]	126
H2AC1-K37_X_H2BC4-K35	KGNYAER-KESYSVYVYK	DSSO	Inter	MS2_MS3	1	5	137.62	85.09	565.77	4	2260.06	20854	84.5303	-0.50903	49.07	Hs_HDAC1-Halo_293_Xlinking_3_CID25CID35.raw	NP_734466.1-NP_003517.2	KGNYAER	1	NP_734466.1	H2AC1	37	HIST	histone H2A type 1-A [Homo sapiens]	131	KESYSVYVYK	1	NP_003517.2	H2BC4	35	HIST	histone H2B type 1-C/E/F/G/I [Homo sapiens]	126
H2AC1-K37_X_H2BC4-K35	KGNYAER-KESYSVYVYK	DSSO	Inter	MS2_MS3	1	6	134.81	76.03	565.768	4	2260.05	26902	96.7357	0.70289	49.07	Hs_HDAC1-Halo_293_Xlinking_3_CID25CID35.raw	NP_734466.1-NP_003517.2	KGNYAER	1	NP_734466.1	H2AC1	37	HIST	histone H2A type 1-A [Homo sapiens]	131	KESYSVYVYK	1	NP_003517.2	H2BC4	35	HIST	histone H2B type 1-C/E/F/G/I [Homo sapiens]	126
H2AC1-K37_X_H2BC4-K35	KGNYAER-KESYSVYVYK	DSSO	Inter	MS2_MS3	1	5	134.81	52.14	565.769	4	2260.05	25808	94.5831	0.38465	49.07	Hs_HDAC1-Halo_293_Xlinking_3_CID25CID35.raw	NP_734466.1-NP_003517.2	KGNYAER	1	NP_734466.1	H2AC1	37	HIST	histone H2A type 1-A [Homo sapiens]	131	KESYSVYVYK	1	NP_003517.2	H2BC4	35	HIST	histone H2B type 1-C/E/F/G/I [Homo sapiens]	126
H2AC1-K37_X_H2BC4-K35	KGNYAER-KESYSVYVYK	DSSO	Inter	MS2_MS3	1	5	134.08	86.23	565.77	4	2260.06	14907	62.6353	-0.61617	49.07	Hs_HDAC1-Halo_293_Xlinking_3_CID25CID35.raw	NP_734466.1-NP_003517.2	KGNYAER	1	NP_734466.1	H2AC1	37	HIST	histone H2A type 1-A [Homo sapiens]	131	KESYSVYVYK	1	NP_003517.2	H2BC4	35	HIST	histone H2B type 1-C/E/F/G/I [Homo sapiens]	126
H2AC1-K37_X_H2BC4-K35	KGNYAER-KESYSVYVYK	DSSO	Inter	MS2_MS3	1	5	134.08	66.33	565.771	4	2260.06	20866	84.5547	0.53251	54.03	Hs_HDAC1-Halo_293_Xlinking_3_CID25CID35.raw	NP_734466.1-NP_003517.2	KGNYAER	1	NP_734466.1	H2AC1	37	HIST	histone H2A type 1-A [Homo sapiens]	131	KESYSVYVYK	1	NP_003517.2	H2BC4	35	HIST	histone H2B type 1-C/E/F/G/I [Homo sapiens]	126
H2AC1-K37_X_H2BC4-K35	KGNYAER-KESYSVYVYK	DSSO	Inter	MS2_MS3	1	5	134.08	65.3	565.77	4	2260.06	28984	100.214	0.22733	49.07	Hs_HDAC1-Halo_293_Xlinking_3_CID25CID35.raw	NP_734466.1-NP_003517.2	KGNYAER	1	NP_734466.1	H2AC1	37	HIST	histone H2A type 1-A [Homo sapiens]	131	KESYSVYVYK	1	NP_003517.2	H2BC4	35	HIST	histone H2B type 1-C/E/F/G/I [Homo sapiens]	126
H2AC1-K37_X_H2BC4-K35	KGNYAER-KESYSVYVYK	DSSO	Inter	MS2_MS3	1	3	133.15	69.94	565.77	4	2260.06	20303	83.107	-0.23809	49.07	Hs_HDAC1-Halo_293_Xlinking_3_CID25CID35.raw	NP_734466.1-NP_003517.2	KGNYAER	1	NP_734466.1	H2AC1	37	HIST	histone H2A type 1-A [Homo sapiens]	131	KESYSVYVYK	1	NP_003517.2	H2BC4	35	HIST	histone H2B type 1-C/E/F/G/I [Homo sapiens]	126
H2AC1-K37_X_H2BC4-K35	KGNYAER-KESYSVYVYK	DSSO	Inter	MS2_MS3	1	4	132.08	74.28	565.77	4	2260.06	26132	95.2818	1.59186	49.07	Hs_HDAC1-Halo_293_Xlinking_3_CID25CID35.raw	NP_734466.1-NP_003517.2	KGNYAER	1	NP_734466.1	H2AC1	37	HIST	histone H2A type 1-A [Homo sapiens]	131	KESYSVYVYK	1	NP_003517.2	H2BC4	35	HIST	histone H2B type 1-C/E/F/G/I [Homo sapiens]	126
H2AC1-K37_X_H2BC4-K35	KGNYAER-SRKESYSVYVYK	DSSO	Inter	MS2_MS3	1	3	131.13	81.57	501.443	5	2503.19	35776	112.441	-0.30985	76.14	Hs_HDAC1-Halo_293_Xlinking_3_CID25CID35.raw	NP_734466.1-NP_003517.2	KGNYAER	1	NP_734466.1	H2AC1	37	HIST	histone H2A type 1-A [Homo sapiens]	131	SRKESYSVYVYK	3	NP_003517.2	H2BC4	35	HIST	histone H2B type 1-C/E/F/G/I [Homo sapiens]	126
H2AC1-K37_X_H2BC4-K35	KGNYAER-SRKESYSVYVYK	DSSO	Inter	MS2_MS3	1	3	130.27	76.52	501.444	5	2503.19	34797	110.742	0.41718	84.95	Hs_HDAC1-Halo_293_Xlinking_3_CID25CID35.raw	NP_734466.1-NP_003517.2	KGNYAER	1	NP_734466.1	H2AC1	37	HIST	histone H2A type 1-A [Homo sapiens]	131	SRKESYSVYVYK	3	NP_003517.2	H2BC4	35	HIST	histone H2B type 1-C/E/F/G/I [Homo sapiens]	126
H2AC1-K37_X_H2BC4-K35	KGNYAER-KESYSVYVYK	DSSO	Inter	MS2_MS3	1	4	126.57	63.28	565.769	4	2260.06	19701	81.6562	-0.40926	49.07	Hs_HDAC1-Halo_293_Xlinking_3_CID25CID35.raw	NP_734466.1-NP_003517.2	KGNYAER	1	NP_734466.1	H2AC1	37	HIST	histone H2A type 1-A [Homo sapiens]	131	KESYSVYVYK	1	NP_003517.2	H2BC4	35	HIST	histone H2B type 1-C/E/F/G/I [Homo sapiens]	126
H2AC1-K37_X_H2BC4-K35	KGNYAER-KESYSVYVYK	DSSO	Inter	MS2_MS3	1	4	125.94	39.46	565.771	4	2260.06	27323	97.4611	-0.49782	49.07	Hs_HDAC1-Halo_293_Xlinking_3_CID25CID35.raw	NP_734466.1-NP_003517.2	KGNYAER	1	NP_734466.1	H2AC1	37	HIST	histone H2A type 1-A [Homo sapiens]	131	KESYSVYVYK	1	NP_003517.2	H2BC4	35	HIST	histone H2B type 1-C/E/F/G/I [Homo sapiens]	126
H2AC1-K37_X_H2BC4-K35	KGNYAER-KESYSVYVYK	DSSO	Inter	MS2_MS3	1	6	125.58	46.56	565.77	4	2260.06	21448	85.9597	0.19163	49.07	Hs_HDAC1-Halo_293_Xlinking_3_CID25CID35.raw	NP_734466.1-NP_003517.2	KGNYAER	1	NP_734466.1	H2AC1	37	HIST	histone H2A type 1-A [Homo sapiens]	131	KESYSVYVYK	1	NP_003517.2	H2BC4	35	HIST	histone H2B type 1-C/E/F/G/I [Homo sapiens]	126
H2AC1-K37_X_H2BC4-K35	KGNYAER-KESYSVYVYK	DSSO	Inter	MS2_MS3	0	4	121.74	57.75	565.77	4	2260.06	15668	66.0289	0.46325	49.07	Hs_HDAC1-Halo_293_Xlinking_3_CID25CID35.raw	NP_734466.1-NP_003517.2	KGNYAER	1	NP_734466.1	H2AC1	37	HIST	histone H2A type 1-A [Homo sapiens]	131	KESYSVYVYK	1	NP_003517.2	H2BC4	35	HIST	histone H2B type 1-C/E/F/G/I [Homo sapiens]	126
H2AC1-K37_X_H2BC4-K35	KGNYAER-KESYSVYVYK	DSSO	Inter	MS2_MS3	0	6	119.69	68.99	565.77	4	2260.06	15205	63.9785	-0.39987	49.07	Hs_HDAC1-Halo_293_Xlinking_3_CID25CID35.raw	NP_734466.1-NP_003517.2	KGNYAER	1	NP_734466.1	H2AC1	37	HIST	histone H2A type 1-A [Homo sapiens]	131	KESYSVYVYK	1	NP_003517.2	H2BC4	35	HIST	histone H2B type 1-C/E/F/G/I [Homo sapiens]	126
H2AC1-K37_X_H2BC4-K35	KGNYAER-KESYSVYVYK	DSSO	Inter	MS2_MS3	1	6	117.4	59.68	565.769	4	2260.05	15513	65.3512	-0.3765	54.03	Hs_HDAC1-Halo_293_Xlinking_3_CID25CID35.raw	NP_734466.1-NP_003517.2	KGNYAER	1	NP_734466.1	H2AC1	37	HIST	histone H2A type 1-A [Homo sapiens]	131	KESYSVYVYK	1	NP_003517.2	H2BC4	35	HIST	histone H2B type 1-C/E/F/G/I [Homo sapiens]	126
H2AC1-K37_X_H2BC4-K35	KGNYAER-KESYSVYVYK	DSSO	Inter	MS2_MS3	1	2	116.37	65.67	565.769	4	2260.05	19454	81.017	1.11915	49.07	Hs_HDAC1-Halo_293_Xlinking_3_CID25CID35.raw	NP_734466.1-NP_003517.2	KGNYAER	1	NP_734466.1	H2AC1	37	HIST	histone H2A type 1-A [Homo sapiens]	131	KESYSVYVYK	1	NP_003517.2	H2BC4	35	HIST	histone H2B type 1-C/E/F/G/I [Homo sapiens]	126
H2AC1-K37_X_H2BC4-K35	KGNYAER-KESYSVYVYK	DSSO	Inter	MS2_MS3	0	4	108.16	34.84	565.769	4	2260.05	15370	64.7158	0.17631	49.07	Hs_HDAC1-Halo_293_Xlinking_3_CID25CID35.raw	NP_734466.1-NP_003517.2	KGNYAER	1	NP_734466.1	H2AC1	37	HIST	histone H2A type 1-A [Homo sapiens]	131	KESYSVYVYK	1	NP_003517.2	H2BC4	35	HIST	histone H2B type 1-C/E/F/G/I [Homo sapiens]	126
H2AC1-K37_X_H2BC4-K35	KGNYAER-KESYSVYVYK	DSSO	Inter	MS2_MS3	0	3	107.5	51.46	565.769	4	2260.06	14768	62.0081	-1.41195	54.03	Hs_HDAC1-Halo_293_Xlinking_3_CID25CID35.raw	NP_734466.1-NP_003517.2	KGNYAER	1	NP_734466.1	H2AC1	37	HIST	histone H2A type 1-A [Homo sapiens]	131	KESYSVYVYK	1	NP_003517.2	H2BC4	35	HIST	histone H2B type 1-C/E/F/G/I [Homo sapiens]	126
H2AC1-K37_X_H2BC4-K35	KGNYAER-KESYSVYVYK	DSSO	Inter	MS2_MS3	0	3	103.83	55.68	565.771	4	2260.06	14761	61.9674	-1.62931	54.03	Hs_HDAC1-Halo_293_Xlinking_3_CID25CID35.raw	NP_734466.1-NP_003517.2	KGNYAER	1	NP_734466.1	H2AC1	37	HIST	histone H2A type 1-A [Homo sapiens]	131	KESYSVYVYK	1	NP_003517.2	H2BC4	35	HIST	histone H2B type 1-C/E/F/G/I [Homo sapiens]	126
H2AC1-K37_X_H2BC4-K35	KGNYAER-SRKESYSVYVYK	DSSO	Inter	MS2_MS3	1	1	72.14	42.33	501.445	5	2503.19	35768	112.43	0.75863	54.03	Hs_HDAC1-Halo_293_Xlinking_3_CID25CID35.raw	NP_734466.1-NP_003517.2	KGNYAER	1	NP_734466.1	H2AC1	37	HIST	histone H2A type 1-A [Homo sapiens]	131	SRKESYSVYVYK	3	NP_003517.2	H2BC4	35	HIST	histone H2B type 1-C/E/F/G/I [Homo sapiens]	126
H2AC1-K37_X_H2BC4-K35	KGNYAER-SRKESYSVYVYK	DSSO	Inter	MS2_MS3	1	2	60.76	32.36	501.443	5	2503.19	25406	93.6513	-1.74062	54.03	Hs_HDAC1-Halo_293_Xlinking_3_CID25CID35.raw	NP_734466.1-NP_003517.2	KGNYAER	1	NP_734466.1	H2AC1	37	HIST	histone H2A type 1-A [Homo sapiens]	131	SRKESYSVYVYK	3	NP_003517.2	H2BC4	35	HIST	histone H2B type 1-C/E/F/G/I [Homo sapiens]	126
H2AC1-K37_X_H2BC4-K35	KGNYAER-SRKESYSVYVYK	DSSO	Inter	MS2_MS3	1	0	57.28	27.93	501.444	5	2503.19	35363	111.73	-1.13105	61.04	Hs_HDAC1-Halo_293_Xlinking_3_CID25CID35.raw	NP_734466.1-NP_003517.2	KGNYAER	1	NP_734466.1	H2AC1	37	HIST	histone H2A type 1-A [Homo sapiens]	131	SRKESYSVYVYK	3	NP_003517.2	H2BC4	35	HIST	histone H2B type 1-C/E/F/G/I [Homo sapiens]	126
H2AC1-K37_X_H2BC4-K35	KGNYAER-SRKESYSVYVYK	DSSO	Inter	MS2_MS3	1	1	54.55	24.74	501.443	5	2503.19	35447	111.846	-1.61871	45.23	Hs_HDAC1-Halo_293_Xlinking_3_CID25CID35.raw	NP_734466.1-NP_003517.2	KGNYAER	1	NP_734466.1	H2AC1	37	HIST	histone H2A type 1-A [Homo sapiens]	131	SRKESYSVYVYK	3	NP_003517.2	H2BC4	35	HIST	histone H2B type 1-C/E/F/G/I [Homo sapiens]	126
H2AC1-K37_X_H2BC4-K35	KGNYAER-SRKESYSVYVYK	DSSO	Inter	MS2_MS3	1	1	54.55	14.84	501.444	5	2503.19	39845	119.685	-0.70435	65.05	Hs_HDAC1-Halo_293_Xlinking_3_CID25CID35.raw	NP_734466.1-NP_003517.2	KGNYAER	1	NP_734466.1	H2AC1	37	HIST	histone H2A type 1-A [Homo sapiens]	131	SRKESYSVYVYK	3	NP_003517.2	H2BC4	35	HIST	histone H2B type 1-C/E/F/G/I [Homo sapiens]	126
H2AC1-K37_X_H2BC4-K35	KGNYAER-SRKESYSVYVYK	DSSO	Inter	MS2_MS3	1	2	54.2	27.11	626.553	4	2503.19	36594	113.853	-1.2354	61.04	Hs_HDAC1-Halo_293_Xlinking_3_CID25CID35.raw	NP_734466.1-NP_003517.2	KGNYAER	1	NP_734466.1	H2AC1	37	HIST	histone H2A type 1-A [Homo sapiens]	131	SRKESYSVYVYK	3	NP_003517.2	H2BC4	35	HIST	histone H2B type 1-C/E/F/G/I [Homo sapiens]	126
H2AC1-K37_X_H2BC4-K35	KGNYAER-KESYSVYVYK	DSSO	Inter	MS2_MS3	1	2	50.14	17.02	565.77	4	2260.06	26865	96.6775	-0.25143	49.07	Hs_HDAC1-Halo_293_Xlinking_3_CID25CID35.raw	NP_734466.1-NP_003517.2	KGNYAER	1	NP_734466.1	H2AC1	37	HIST	histone H2A type 1-A [Homo sapiens]	131	KESYSVYVYK	1	NP_003517.2	H2BC4	35	HIST	histone H2B type 1-C/E/F/G/I [Homo sapiens]	126
H2AC1-K37_X_H2BC4-K35	KGNYAER-SRKESYSVYVYK	DSSO	Inter	MS2_MS3	1	2	50.13	10.42	501.444	5	2503.19	25387	93.6024	-0.52148	45.23	Hs_HDAC1-Halo_293_Xlinking_3_CID25CID35.raw	NP_734466.1-NP_003517.2	KGNYAER	1	NP_734466.1	H2AC1	37	HIST	histone H2A type 1-A [Homo sapiens]	131	SRKESYSVYVYK	3	NP_003517.2	H2BC4	35	HIST	histone H2B type 1-C/E/F/G/I [Homo sapiens]	126
H2AC1-K37_X_H2BC4-K35	KGNYAER-SRKESYSVYVYK	DSSO	Inter	MS2_MS3	1	2	50.13	18.41	501.444	5	2503.19	34979	111.048	-1.07009	61.04	Hs_HDAC1-Halo_293_Xlinking_3_CID25CID35.raw	NP_734466.1-NP_003517.2	KGNYAER	1	NP_734466.1	H2AC1	37	HIST	histone H2A type 1-A [Homo sapiens]	131	SRKESYSVYVYK	3	NP_003517.2	H2BC4	35	HIST	histone H2B type 1-C/E/F/G/I [Homo sapiens]	126
H2AC1-K37_X_H2BC4-K35	KGNYAER-SRKESYSVYVYK	DSSO	Inter	MS2_MS3	1	2	46.43	17.11	501.443	5	2503.18	26150	95.3075	-3.38647	39.46	Hs_HDAC1-Halo_293_Xlinking_3_CID25CID35.raw	NP_734466.1-NP_003517.2	KGNYAER	1	NP_734466.1	H2AC1	37	HIST	histone H2A type 1-A [Homo sapiens]	131	SRKESYSVYVYK	3	NP_003517.2	H2BC4	35	HIST	histone H2B type 1-C/E/F/G/I [Homo sapiens]	126
H2AC1-K37_X_H2BC4-K35	KGNYAER-SRKESYSVYVYK	DSSO	Inter	MS2_MS3	1	2	44.39	15.08	501.444	5	2503.19	24920	92.7745	-0.88722	54.03	Hs_HDAC1-Halo_293_Xlinking_3_CID25CID35.raw	NP_734466.1-NP_003517.2	KGNYAER	1	NP_734466.1	H2AC1	37	HIST	histone H2A type 1-A [Homo sapiens]	131	SRKESYSVYVYK	3	NP_003517.2	H2BC4	35	HIST	histone H2B type 1-C/E/F/G/I [Homo sapiens]	126
H2AC1-K37_X_H2BC4-K35	KGNYAER-SRKESYSVYVYK	DSSO	Inter	MS2_MS3	1	2	43.25	13.93	501.444	5	2503.19	24235	91.4343	0.02714	54.03	Hs_HDAC1-Halo_293_Xlinking_3_CID25CID35.raw	NP_734466.1-NP_003517.2	KGNYAER	1	NP_734466.1	H2AC1	37	HIST	histone H2A type 1-A [Homo sapiens]	131	SRKESYSVYVYK	3	NP_003517.2	H2BC4	35	HIST	histone H2B type 1-C/E/F/G/I [Homo sapiens]	126
H2AC1-K37_X_H2BC4-K35	KGNYAER-SRKESYSVYVYK	DSSO	Inter	MS2_MS3	1	1	43.25	12.17	501.444	5	2503.19	23837	90.7389	-1.37488	50.07	Hs_HDAC1-Halo_293_Xlinking_3_CID25CID35.raw	NP_734466.1-NP_003517.2	KGNYAER	1	NP_734466.1	H2AC1	37	HIST	histone H2A type 1-A [Homo sapiens]	131	SRKESYSVYVYK	3	NP_003517.2	H2BC4	35	HIST	histone H2B type 1-C/E/F/G/I [Homo sapiens]	126
H2AC1-K37_X_H2BC4-K35	KGNYAER-SRKESYSVYVYK	DSSO	Inter	MS2_MS3	1	2	41.19	25.3	626.554	4	2503.19	25562	94.0329	0.6177	61.04	Hs_HDAC1-Halo_293_Xlinking_3_CID25CID35.raw	NP_734466.1-NP_003517.2	KGNYAER	1	NP_734466.1	H2AC1	37	HIST	histone H2A type 1-A [Homo sapiens]	131	SRKESYSVYVYK	3	NP_003517.2	H2BC4	35	HIST	histone H2B type 1-C/E/F/G/I [Homo sapiens]	126
H2AC1-K37_X_H2BC4-K35	KGNYAER-SRKESYSVYVYK	DSSO	Inter	MS2_MS3	1	2	41.19	11.87	501.444	5	2503.19	34969	111.03	-0.76531	42.1	Hs_HDAC1-Halo_293_Xlinking_3_CID25CID35.raw	NP_734466.1-NP_003517.2	KGNYAER	1	NP_734466.1	H2AC1	37	HIST	histone H2A type 1-A [Homo sapiens]	131	SRKESYSVYVYK	3	NP_003517.2	H2BC4	35	HIST	histone H2B type 1-C/E/F/G/I [Homo sapiens]	126
H2AC1-K37_X_H2BC4-K35	KGNYAER-SRKESYSVYVYK	DSSO	Inter	MS2_MS3	1	2	39.73	21.04	626.551	4	2503.18	32133	106.047	-3.77123	54.03	Hs_HDAC1-Halo_293_Xlinking_3_CID25CID35.raw	NP_734466.1-NP_003517.2	KGNYAER	1	NP_734466.1	H2AC1	37	HIST	histone H2A type 1-A [Homo sapiens]	131	SRKESYSVYVYK	3	NP_003517.2	H2BC4	35	HIST	histone H2B type 1-C/E/F/G/I [Homo sapiens]	126
H2AC1-K37_X_H2BC4-K35	KGNYAER-SRKESYSVYVYK	DSSO	Inter	MS2_MS3	1	2	36.4	17.62	626.553	4	2503.19	36165	113.135	-0.55268	61.04	Hs_HDAC1-Halo_293_Xlinking_3_CID25CID35.raw	NP_734466.1-NP_003517.2	KGNYAER	1	NP_734466.1	H2AC1	37	HIST	histone H2A type 1-A [Homo sapiens]	131	SRKESYSVYVYK	3	NP_003517.2	H2BC4	35	HIST	histone H2B type 1-C/E/F/G/I [Homo sapiens]	126
H2AC1-K37_X_H2BC4-K35	KGNYAER-SRKESYSVYVYK	DSSO	Inter	MS2_MS3	1	2	36.4	16.61	626.553	4	2503.19	37035	114.544	-0.16255	61.04	Hs_HDAC1-Halo_293_Xlinking_3_CID25CID35.raw	NP_734466.1-NP_003517.2	KGNYAER	1	NP_734466.1	H2AC1	37	HIST	histone H2A type 1-A [Homo sapiens]	131	SRKESYSVYVYK	3	NP_003517.2	H2BC4	35	HIST	histone H2B type 1-C/E/F/G/I [Homo sapiens]	126
H2AC1-K37_X_H2BC4-K35	KGNYAER-SRKESYSVYVYK	DSSO	Inter	MS2_MS3	1	2	36.4	20.7	626.552	4	2503.19	35408	111.792	-1.82059	61.04	Hs_HDAC1-Halo_293_Xlinking_3_CID25CID35.raw	NP_734466.1-NP_003517.2	KGNYAER	1	NP_734466.1	H2AC1	37	HIST	histone H2A type 1-A [Homo sapiens]	131	SRKESYSVYVYK	3	NP_003517.2	H2BC4	35	HIST	histone H2B type 1-C/E/F/G/I [Homo sapiens]	126
H2AC1-K37_X_H2BC4-K35	KGNYAER-SRKESYSVYVYK	DSSO	Inter	MS2_MS3	1	2	32.14	10.74	626.554	4	2503.19	25649	94.2408	0.22757	61.04	Hs_HDAC1-Halo_293_Xlinking_3_CID25CID35.raw	NP_734466.1-NP_003517.2	KGNYAER	1	NP_734466.1	H2AC1	37	HIST	histone H2A type 1-A [Homo sapiens]	131	SRKESYSVYVYK	3	NP_003517.2	H2BC4	35	HIST	histone H2B type 1-C/E/F/G/I [Homo sapiens]	126
H2AC1-K37_X_H2BC4-K35	KGNYAER-SRKESYSVYVYK	DSSO	Inter	MS2_MS3	1	2	31.3	14.28	626.554	4	2503.2	26946	96.8081	1.30042	61.04	Hs_HDAC1-Halo_293_Xlinking_3_CID25CID35.raw	NP_734466.1-NP_003517.2	KGNYAER	1	NP_734466.1	H2AC1	37	HIST	histone H2A type 1-A [Homo sapiens]	131	SRKESYSVYVYK	3	NP_003517.2	H2BC4	35	HIST	histone H2B type 1-C/E/F/G/I [Homo sapiens]	126
H2AC1-K37_X_H2BC4-K35	KGNYAER-SRKESYSVYVYK	DSSO	Inter	MS2_MS3	1	1	31.3	0.23	501.444	5	2503.19	24906	92.7448	-0.03382	61.04	Hs_HDAC1-Halo_293_Xlinking_3_CID25CID35.raw	NP_734466.1-NP_003517.2	KGNYAER	1	NP_734466.1	H2AC1	37	HIST	histone H2A type 1-A [Homo sapiens]	131	SRKESYSVYVYK	3	NP_003517.2	H2BC4	35	HIST	histone H2B type 1-C/E/F/G/I [Homo sapiens]	126
H2AC1-K37_X_H2BC4-K35	KGNYAER-SRKESYSVYVYK	DSSO	Inter	MS2_MS3	1	2	31.23	15.34	626.553	4	2503.19	36581	113.838	-0.94281	61.04	Hs_HDAC1-Halo_293_Xlinking_3_CID25CID35.raw	NP_734466.1-NP_003517.2	KGNYAER	1	NP_734466.1	H2AC1	37	HIST	histone H2A type 1-A [Homo sapiens]	131	SRKESYSVYVYK	3	NP_003517.2	H2BC4	35	HIST	histone H2B type 1-C/E/F/G/I [Homo sapiens]	126
H2AC1-K37_X_H2BC4-K35	KGNYAER-SRKESYSVYVYK	DSSO	Inter	MS2_MS3	1	2	27.25	11.36	626.553	4	2503.19	36173	113.146	-0.94281	61.04	Hs_HDAC1-Halo_293_Xlinking_3_CID25CID35.raw	NP_734466.1-NP_003517.2	KGNYAER	1	NP_734466.1	H2AC1	37	HIST	histone H2A type 1-A [Homo sapiens]	131	SRKESYSVYVYK	3	NP_003517.2	H2BC4	35	HIST	histone H2B type 1-C/E/F/G/I [Homo sapiens]	126
H2AC1-K37_X_H2BC4-K35	KGNYAER-SRKESYSVYVYK	DSSO	Inter	MS2_MS3	1	2	27.25	12.56	626.552	4	2503.19	37013	114.517	-2.30825	61.04	Hs_HDAC1-Halo_293_Xlinking_3_CID25CID35.raw	NP_734466.1-NP_003517.2	KGNYAER	1	NP_734466.1	H2AC1	37	HIST	histone H2A type 1-A [Homo sapiens]	131	SRKESYSVYVYK	3	NP_003517.2	H2BC4	35	HIST	histone H2B type 1-C/E/F/G/I [Homo sapiens]	126
H2AC1-K37_X_H2BC4-K35	KGNYAER-SRKESYSVYVYK	DSSO	Inter	MS2_MS3	1	2	24.94	6.16	626.553	4	2503.19	35791	112.46	-0.74774	61.04	Hs_HDAC1-Halo_293_Xlinking_3_CID25CID35.raw	NP_734466.1-NP_003517.2	KGNYAER	1	NP_734466.1	H2AC1	37	HIST	histone H2A type 1-A [Homo sapiens]	131	SRKESYSVYVYK	3	NP_003517.2	H2BC4	35	HIST	histone H2B type 1-C/E/F/G/I [Homo sapiens]	126
H2AC1-K37_X_H2BC4-K35	KGNYAER-SRKESYSVYVYK	DSSO	Inter	MS2_MS3	1	2	23.77	0	626.553	4	2503.19	26209	95.4143	-0.16255	61.04	Hs_HDAC1-Halo_293_Xlinking_3_CID25CID35.raw	NP_734466.1-NP_003517.2	KGNYAER	1	NP_734466.1	H2AC1	37	HIST	histone H2A type 1-A [Homo sapiens]	131	SRKESYSVYVYK	3	NP_003517.2	H2BC4	35	HIST	histone H2B type 1-C/E/F/G/I [Homo sapiens]	126
H2AC1-K37_X_H2BC4-K35	KGNYAER-SRKESYSVYVYK	DSSO	Inter	MS2_MS3	1	2	23.77	3.89	626.552	4	2503.19	27748	98.1862	-1.91812	61.04	Hs_HDAC1-Halo_293_Xlinking_3_CID25CID35.raw	NP_734466.1-NP_003517.2	KGNYAER	1	NP_734466.1	H2AC1	37	HIST	histone H2A type 1-A [Homo sapiens]	131	SRKESYSVYVYK	3	NP_003517.2	H2BC4	35	HIST	histone H2B type 1-C/E/F/G/I [Homo sapiens]	126
H2AC1-K37_X_H2BC4-K35	KGNYAER-SRKESYSVYVYK	DSSO	Inter	MS2_MS3	1	2	23.43	4.74	626.551	4	2503.18	35392	111.771	-3.57616	61.04	Hs_HDAC1-Halo_293_Xlinking_3_CID25CID35.raw	NP_734466.1-NP_003517.2	KGNYAER	1	NP_734466.1	H2AC1	37	HIST	histone H2A type 1-A [Homo sapiens]	131	SRKESYSVYVYK	3	NP_003517.2	H2BC4	35	HIST	histone H2B type 1-C/E/F/G/I [Homo sapiens]	126
H2AC1-K37_X_H2BC4-K35	KGNYAER-SRKESYSVYVYK	DSSO	Inter	MS2_MS3	1	2	23.07	2.26	626.554	4	2503.2	35035	111.125	1.49549	61.04	Hs_HDAC1-Halo_293_Xlinking_3_CID25CID35.raw	NP_734466.1-NP_003517.2	KGNYAER	1	NP_734466.1	H2AC1	37	HIST	histone H2A type 1-A [Homo sapiens]	131	SRKESYSVYVYK	3	NP_003517.2	H2BC4	35	HIST	histone H2B type 1-C/E/F/G/I [Homo sapiens]	126
H2AC1-K37_X_H2BC4-K35	KGNYAER-SRKESYSVYVYK	DSSO	Inter	MS2_MS3	1	2	22.39	6.5	626.552	4	2503.19	24852	92.6359	-1.72306	61.04	Hs_HDAC1-Halo_293_Xlinking_3_CID25CID35.raw	NP_734466.1-NP_003517.2	KGNYAER	1	NP_734466.1	H2AC1	37	HIST	histone H2A type 1-A [Homo sapiens]	131	SRKESYSVYVYK	3	NP_003517.2	H2BC4	35	HIST	histone H2B type 1-C/E/F/G/I [Homo sapiens]	126
H2AC1-K37_X_H2BC4-K35	KGNYAER-SRKESYSVYVYK	DSSO	Inter	MS2_MS3	1	2	22.39	3.61	626.552	4	2503.19	27784	98.2471	-1.82059	61.04	Hs_HDAC1-Halo_293_Xlinking_3_CID25CID35.raw	NP_734466.1-NP_003517.2	KGNYAER	1	NP_734466.1	H2AC1	37	HIST	histone H2A type 1-A [Homo sapiens]	131	SRKESYSVYVYK	3	NP_003517.2	H2BC4	35	HIST	histone H2B type 1-C/E/F/G/I [Homo sapiens]	126
H2AC1-K37_X_H2BC4-K35	KGNYAER-SRKESYSVYVYK	DSSO	Inter	MS2_MS3	1	2	20.95	2.78	626.553	4	2503.19	26588	96.1279	-0.55268	61.04	Hs_HDAC1-Halo_293_Xlinking_3_CID25CID35.raw	NP_734466.1-NP_003517.2	KGNYAER	1	NP_734466.1	H2AC1	37	HIST	histone H2A type 1-A [Homo sapiens]	131	SRKESYSVYVYK	3	NP_003517.2	H2BC4	35	HIST	histone H2B type 1-C/E/F/G/I [Homo sapiens]	126
H2AC1-K37_X_H2BC4-K35	KGNYAER-SRKESYSVYVYK	DSSO	Inter	MS2_MS3	1	2	20.95	5.25	626.553	4	2503.19	34379	109.982	-1.04034	61.04	Hs_HDAC1-Halo_293_Xlinking_3_CID25CID35.raw	NP_734466.1-NP_003517.2	KGNYAER	1	NP_734466.1	H2AC1	37	HIST	histone H2A type 1-A [Homo sapiens]	131	SRKESYSVYVYK	3	NP_003517.2	H2BC4	35	HIST	histone H2B type 1-C/E/F/G/I [Homo sapiens]	126
H2AC1-K37_X_H2BC4-K86	KGNYAER-LAHYNKR	DSSO	Inter	MS2_MS3	0	5	153.73	73.51	379.989	5	1895.92	27834	108.125	0.49079	35.88	Hs_HDAC1-Halo_293_Xlinking_2_CID25CID35.raw	NP_734466.1-NP_003517.2	KGNYAER	1	NP_734466.1	H2AC1	37	HIST	histone H2A type 1-A [Homo sapiens]	131	LAHYNKR	6	NP_003517.2	H2BC4	86	HIST	histone H2B type 1-C/E/F/G/I [Homo sapiens]	126
H2AC1-K37_X_H2BC4-K86	KGNYAER-LAHYNKR	DSSO	Inter	MS2_MS3	0	4	129.68	56.53	379.989	5	1895.92	27813	108.1	0.61394	39.46	Hs_HDAC1-Halo_293_Xlinking_2_CID25CID35.raw	NP_734466.1-NP_003517.2	KGNYAER	1	NP_734466.1	H2AC1	37	HIST	histone H2A type 1-A [Homo sapiens]	131	LAHYNKR	6	NP_003517.2	H2BC4	86	HIST	histone H2B type 1-C/E/F/G/I [Homo sapiens]	126
H2AC1-K37_X_H2BC4-K86	KGNYAER-LAHYNKR	DSSO	Inter	MS2_MS3	1	3	172.97	86.64	474.736	4	1895.92	20380	83.307	0.02962	54.03	Hs_HDAC1-Halo_293_Xlinking_3_CID25CID35.raw	NP_734466.1-NP_003517.2	KGNYAER	1	NP_734466.1	H2AC1	37	HIST	histone H2A type 1-A [Homo sapiens]	131	LAHYNKR	6	NP_003517.2	H2BC4	86	HIST	histone H2B type 1-C/E/F/G/I [Homo sapiens]	126
H2AC1-K37_X_H2BC4-K86	KGNYAER-LAHYNKR	DSSO	Inter	MS2_MS3	1	3	113.5	57.07	474.734	4	1895.91	19753	81.7913	-0.46782	54.03	Hs_HDAC1-Halo_293_Xlinking_3_CID25CID35.raw	NP_734466.1-NP_003517.2	KGNYAER	1	NP_734466.1	H2AC1	37	HIST	histone H2A type 1-A [Homo sapiens]	131	LAHYNKR	6	NP_003517.2	H2BC4	86	HIST	histone H2B type 1-C/E/F/G/I [Homo sapiens]	126
H2AC1-K37_X_H2BC4-K86	KGNYAER-LAHYNKR	DSSO	Inter	MS2_MS3	0	3	181.33	88.16	474.734	4	1895.92	27600	107.811	0.36473	49.07	Hs_HDAC1-Halo_293_Xlinking_2_CID25CID35.raw	NP_734466.1-NP_003517.2	KGNYAER	1	NP_734466.1	H2AC1	37	HIST	histone H2A type 1-A [Homo sapiens]	131	LAHYNKR	6	NP_003517.2	H2BC4	86	HIST	histone H2B type 1-C/E/F/G/I [Homo sapiens]	126
H2AC1-K37_X_H2BC4-K86	KGNYAER-LAHYNKR	DSSO	Inter	MS2_MS3	1	4	213.96	127.49	474.735	4	1895.92	20630	83.9503	0.46077	54.03	Hs_HDAC1-Halo_293_Xlinking_3_CID25CID35.raw	NP_734466.1-NP_003517.2	KGNYAER	1	NP_734466.1	H2AC1	37	HIST	histone H2A type 1-A [Homo sapiens]	131	LAHYNKR	6	NP_003517.2	H2BC4	86	HIST	histone H2B type 1-C/E/F/G/I [Homo sapiens]	126
H2AC1-K37_X_H2BC4-K86	KGNYAER-LAHYNKR	DSSO	Inter	MS2_MS3	1	3	197.17	119.3	474.735	4	1895.92	21926	87.0328	0.42987	54.03	Hs_HDAC1-Halo_293_Xlinking_3_CID25CID35.raw	NP_734466.1-NP_003517.2	KGNYAER	1	NP_734466.1	H2AC1	37	HIST	histone H2A type 1-A [Homo sapiens]	131	LAHYNKR	6	NP_003517.2	H2BC4	86	HIST	histone H2B type 1-C/E/F/G/I [Homo sapiens]	126
H2AC1-K37_X_H2BC4-K86	KGNYAER-LAHYNKR	DSSO	Inter	MS2_MS3	1	4	196.35	116.9	474.735	4	1895.92	20912	84.6439	0.20355	54.03	Hs_HDAC1-Halo_293_Xlinking_3_CID25CID35.raw	NP_734466.1-NP_003517.2	KGNYAER	1	NP_734466.1	H2AC1	37	HIST	histone H2A type 1-A [Homo sapiens]	131	LAHYNKR	6	NP_003517.2	H2BC4	86	HIST	histone H2B type 1-C/E/F/G/I [Homo sapiens]	126
H2AC1-K37_X_H2BC4-K86	KGNYAER-LAHYNKR	DSSO	Inter	MS2_MS3	1	4	188.32	104.22	474.735	4	1895.92	20903	84.6295	0.20022	54.03	Hs_HDAC1-Halo_293_Xlinking_3_CID25CID35.raw	NP_734466.1-NP_003517.2	KGNYAER	1	NP_734466.1	H2AC1	37	HIST	histone H2A type 1-A [Homo sapiens]	131	LAHYNKR	6	NP_003517.2	H2BC4	86	HIST	histone H2B type 1-C/E/F/G/I [Homo sapiens]	126
H2AC1-K37_X_H2BC4-K86	KGNYAER-LAHYNKR	DSSO	Inter	MS2_MS3	1	3	181.33	103.18	474.735	4	1895.92	21301	85.628	0.33049	54.03	Hs_HDAC1-Halo_293_Xlinking_3_CID25CID35.raw	NP_734466.1-NP_003517.2	KGNYAER	1	NP_734466.1	H2AC1	37	HIST	histone H2A type 1-A [Homo sapiens]	131	LAHYNKR	6	NP_003517.2	H2BC4	86	HIST	histone H2B type 1-C/E/F/G/I [Homo sapiens]	126
H2AC1-K37_X_H2BC4-K86	KGNYAER-LAHYNKR	DSSO	Inter	MS2_MS3	1	4	180.14	89.37	474.735	4	1895.92	20622	83.9389	0.62195	54.03	Hs_HDAC1-Halo_293_Xlinking_3_CID25CID35.raw	NP_734466.1-NP_003517.2	KGNYAER	1	NP_734466.1	H2AC1	37	HIST	histone H2A type 1-A [Homo sapiens]	131	LAHYNKR	6	NP_003517.2	H2BC4	86	HIST	histone H2B type 1-C/E/F/G/I [Homo sapiens]	126
H2AC1-K37_X_H2BC4-K86	KGNYAER-LAHYNKR	DSSO	Inter	MS2_MS3	1	4	174.03	94.57	474.735	4	1895.92	21315	85.6547	-0.12215	54.03	Hs_HDAC1-Halo_293_Xlinking_3_CID25CID35.raw	NP_734466.1-NP_003517.2	KGNYAER	1	NP_734466.1	H2AC1	37	HIST	histone H2A type 1-A [Homo sapiens]	131	LAHYNKR	6	NP_003517.2	H2BC4	86	HIST	histone H2B type 1-C/E/F/G/I [Homo sapiens]	126
H2AC1-K37_X_H2BC4-K86	KGNYAER-LAHYNKR	DSSO	Inter	MS2_MS3	1	4	172.87	83.97	474.736	4	1895.92	20362	83.2585	0.39563	54.03	Hs_HDAC1-Halo_293_Xlinking_3_CID25CID35.raw	NP_734466.1-NP_003517.2	KGNYAER	1	NP_734466.1	H2AC1	37	HIST	histone H2A type 1-A [Homo sapiens]	131	LAHYNKR	6	NP_003517.2	H2BC4	86	HIST	histone H2B type 1-C/E/F/G/I [Homo sapiens]	126
H2AC1-K37_X_H2BC4-K86	KGNYAER-LAHYNKR	DSSO	Inter	MS2_MS3	1	4	172.87	104.09	474.734	4	1895.92	21593	86.3112	0.36473	54.03	Hs_HDAC1-Halo_293_Xlinking_3_CID25CID35.raw	NP_734466.1-NP_003517.2	KGNYAER	1	NP_734466.1	H2AC1	37	HIST	histone H2A type 1-A [Homo sapiens]	131	LAHYNKR	6	NP_003517.2	H2BC4	86	HIST	histone H2B type 1-C/E/F/G/I [Homo sapiens]	126
H2AC1-K37_X_H2BC4-K86	KGNYAER-LAHYNKR	DSSO	Inter	MS2_MS3	1	4	158.39	81.84	474.734	4	1895.91	21941	87.0596	0.42654	54.03	Hs_HDAC1-Halo_293_Xlinking_3_CID25CID35.raw	NP_734466.1-NP_003517.2	KGNYAER	1	NP_734466.1	H2AC1	37	HIST	histone H2A type 1-A [Homo sapiens]	131	LAHYNKR	6	NP_003517.2	H2BC4	86	HIST	histone H2B type 1-C/E/F/G/I [Homo sapiens]	126
H2AC1-K37_X_H2BC4-K86	KGNYAER-LAHYNKR	DSSO	Inter	MS2_MS3	1	4	152.41	79.09	474.735	4	1895.92	20118	82.6856	0.69042	54.03	Hs_HDAC1-Halo_293_Xlinking_3_CID25CID35.raw	NP_734466.1-NP_003517.2	KGNYAER	1	NP_734466.1	H2AC1	37	HIST	histone H2A type 1-A [Homo sapiens]	131	LAHYNKR	6	NP_003517.2	H2BC4	86	HIST	histone H2B type 1-C/E/F/G/I [Homo sapiens]	126
H2AC1-K37_X_H2BC4-K86	KGNYAER-LAHYNKR	DSSO	Inter	MS2_MS3	1	4	151.56	76.37	474.734	4	1895.92	21608	86.3391	0.20355	54.03	Hs_HDAC1-Halo_293_Xlinking_3_CID25CID35.raw	NP_734466.1-NP_003517.2	KGNYAER	1	NP_734466.1	H2AC1	37	HIST	histone H2A type 1-A [Homo sapiens]	131	LAHYNKR	6	NP_003517.2	H2BC4	86	HIST	histone H2B type 1-C/E/F/G/I [Homo sapiens]	126
H2AC1-K37_X_H2BC4-K86	KGNYAER-LAHYNKR	DSSO	Inter	MS2_MS3	0	4	143.61	94.17	474.735	4	1895.92	19792	81.8964	-0.21819	54.03	Hs_HDAC1-Halo_293_Xlinking_3_CID25CID35.raw	NP_734466.1-NP_003517.2	KGNYAER	1	NP_734466.1	H2AC1	37	HIST	histone H2A type 1-A [Homo sapiens]	131	LAHYNKR	6	NP_003517.2	H2BC4	86	HIST	histone H2B type 1-C/E/F/G/I [Homo sapiens]	126
H2AC1-K37_X_HOXB5-K256	KGNYAER-LKSMSLATAGSAFQP	DSSO	Inter	MS2_MS3	1	2	25.22	4.4	626.553	4	2503.19	38583	117.35	-2.19188	61.04	Hs_HDAC1-Halo_293_Xlinking_3_CID25CID35.raw	NP_734466.1-NP_002138.1	KGNYAER	1	NP_734466.1	H2AC1	37	HIST	histone H2A type 1-A [Homo sapiens]	131	LKSMSLATAGSAFQP	2	NP_002138.1	HOXB5	256	NUC	homeobox protein Hox-B5 [Homo sapiens]	269
H2AC1-K37_X_INPP5F-K76	KGNYAER-ALVGKLPGDHEVCK	DSSO	Inter	MS2_MS3	1	2	29.47	13.58	630.058	4	2517.21	41778	123.157	-4.90645	73.05	Hs_HDAC1-Halo_293_Xlinking_3_CID25CID35.raw	NP_734466.1-NP_055752.1	KGNYAER	1	NP_734466.1	H2AC1	37	HIST	histone H2A type 1-A [Homo sapiens]	131	ALVGKLPGDHEVCK	5	NP_055752.1	INPP5F	76	OTHER	phosphatidylinositide phosphatase SAC2 isoform 1 [Homo sapiens]	1132
H2AC1-K37_X_MACO1-K461	KGNYAER-LKAEQEAR	DSSO	Inter	MS2_MS3	1	2	33.81	4.49	485.487	4	1938.93	22229	87.6863	-4.12525	61.04	Hs_HDAC1-Halo_293_Xlinking_3_CID25CID35.raw	NP_734466.1-NP_060672.2	KGNYAER	1	NP_734466.1	H2AC1	37	HIST	histone H2A type 1-A [Homo sapiens]	131	LKAEQEAR	2	NP_060672.2	MACO1	461	NUC	macoilin isoform a [Homo sapiens]	664
H2AC1-K37_X_MYT1L-K74	KGNYAER-TQDKQPQEPAPKR	DSSO	Inter	MS2_MS3	1	2	25.14	9.25	630.056	4	2517.2	35910	112.669	-4.49096	61.04	Hs_HDAC1-Halo_293_Xlinking_3_CID25CID35.raw	NP_734466.1-NP_001289981.1	KGNYAER	1	NP_734466.1	H2AC1	37	HIST	histone H2A type 1-A [Homo sapiens]	131	TQDKQPQEPAPKR	12	NP_001289981.1	MYT1L	74	NUC	myelin transcription factor 1-like protein isoform 1 [Homo sapiens]	1186
H2AC1-K37_X_MYT1L-K74	KGNYAER-TQDKQPQEPAPKR	DSSO	Inter	MS2_MS3	1	2	22.09	6.2	630.056	4	2517.2	26280	95.5946	-4.78193	61.04	Hs_HDAC1-Halo_293_Xlinking_3_CID25CID35.raw	NP_734466.1-NP_001289981.1	KGNYAER	1	NP_734466.1	H2AC1	37	HIST	histone H2A type 1-A [Homo sapiens]	131	TQDKQPQEPAPKR	12	NP_001289981.1	MYT1L	74	NUC	myelin transcription factor 1-like protein isoform 1 [Homo sapiens]	1186
H2AC1-K37_X_PARD3-K849	KGNYAER-KSKSMDLGIADETK	DSSO	Inter	MS2_MS3	1	2	24.99	8.88	630.056	4	2517.2	32814	107.167	2.90123	61.04	Hs_HDAC1-Halo_293_Xlinking_3_CID25CID35.raw	NP_734466.1-NP_062565.2	KGNYAER	1	NP_734466.1	H2AC1	37	HIST	histone H2A type 1-A [Homo sapiens]	131	KSKSMDLGIADETK	1	NP_062565.2	PARD3	849	OTHER	partitioning defective 3 homolog isoform 1 [Homo sapiens]	1356
H2AC1-K37_X_PCID2-K327	KGNYAER-KYHLMQFAEVTR	DSSO	Inter	MS2_MS3	1	2	23.07	1.62	630.057	4	2517.2	29448	100.962	1.45074	61.04	Hs_HDAC1-Halo_293_Xlinking_3_CID25CID35.raw	NP_734466.1-NP_001307585.1	KGNYAER	1	NP_734466.1	H2AC1	37	HIST	histone H2A type 1-A [Homo sapiens]	131	KYHLMQFAEVTR	1	NP_001307585.1	PCID2	327	OTHER	PCI domain-containing protein 2 isoform 2 [Homo sapiens]	453
H2AC1-K37_X_PRRC2C-K873	KGNYAER-ESSEAQVQKFLSR	DSSO	Inter	MS2_MS3	1	1	39.71	8.48	501.444	5	2503.19	22933	89.0528	0.84174	50.07	Hs_HDAC1-Halo_293_Xlinking_3_CID25CID35.raw	NP_734466.1-NP_055987.2	KGNYAER	1	NP_734466.1	H2AC1	37	HIST	histone H2A type 1-A [Homo sapiens]	131	ESSEAQVQKFLSR	9	NP_055987.2	PRRC2C	873	OTHER	protein PRRC2C [Homo sapiens]	2817
H2AC1-K37_X_SYMPK-K964	KGNYAER-SIIKATNLCFAER	DSSO	Inter	MS2_MS3	1	2	67.98	19.23	504.248	5	2517.21	45228	129.5	-4.01465	73.05	Hs_HDAC1-Halo_293_Xlinking_3_CID25CID35.raw	NP_734466.1-NP_004810.2	KGNYAER	1	NP_734466.1	H2AC1	37	HIST	histone H2A type 1-A [Homo sapiens]	131	SIIKATNLCFAER	4	NP_004810.2	SYMPK	964	HDAC1/2-interacting	symplekin [Homo sapiens]	1274
H2AC1-K37_X_SYMPK-K964	KGNYAER-SIIKATNLCFAER	DSSO	Inter	MS2_MS3	1	2	65.25	25.15	504.248	5	2517.21	42452	124.425	-5.53009	54.03	Hs_HDAC1-Halo_293_Xlinking_3_CID25CID35.raw	NP_734466.1-NP_004810.2	KGNYAER	1	NP_734466.1	H2AC1	37	HIST	histone H2A type 1-A [Homo sapiens]	131	SIIKATNLCFAER	4	NP_004810.2	SYMPK	964	HDAC1/2-interacting	symplekin [Homo sapiens]	1274
H2AC1-K37_X_SYMPK-K964	KGNYAER-SIIKATNLCFAER	DSSO	Inter	MS2_MS3	1	0	60.68	6.48	504.249	5	2517.22	44087	127.342	-1.7718	61.04	Hs_HDAC1-Halo_293_Xlinking_3_CID25CID35.raw	NP_734466.1-NP_004810.2	KGNYAER	1	NP_734466.1	H2AC1	37	HIST	histone H2A type 1-A [Homo sapiens]	131	SIIKATNLCFAER	4	NP_004810.2	SYMPK	964	HDAC1/2-interacting	symplekin [Homo sapiens]	1274
H2AC1-K37_X_SYMPK-K964	KGNYAER-SIIKATNLCFAER	DSSO	Inter	MS2_MS3	1	1	51.85	11.59	504.249	5	2517.22	43758	126.798	-1.71118	73.05	Hs_HDAC1-Halo_293_Xlinking_3_CID25CID35.raw	NP_734466.1-NP_004810.2	KGNYAER	1	NP_734466.1	H2AC1	37	HIST	histone H2A type 1-A [Homo sapiens]	131	SIIKATNLCFAER	4	NP_004810.2	SYMPK	964	HDAC1/2-interacting	symplekin [Homo sapiens]	1274
H2AC1-K37_X_SYMPK-K964	KGNYAER-SIIKATNLCFAER	DSSO	Inter	MS2_MS3	1	2	50.88	15.52	504.248	5	2517.21	39290	118.618	-4.25712	49.07	Hs_HDAC1-Halo_293_Xlinking_3_CID25CID35.raw	NP_734466.1-NP_004810.2	KGNYAER	1	NP_734466.1	H2AC1	37	HIST	histone H2A type 1-A [Homo sapiens]	131	SIIKATNLCFAER	4	NP_004810.2	SYMPK	964	HDAC1/2-interacting	symplekin [Homo sapiens]	1274
H2AC1-K37_X_SYMPK-K964	KGNYAER-SIIKATNLCFAER	DSSO	Inter	MS2_MS3	1	0	43.81	12.58	504.248	5	2517.21	42054	123.66	-4.1965	32.2	Hs_HDAC1-Halo_293_Xlinking_3_CID25CID35.raw	NP_734466.1-NP_004810.2	KGNYAER	1	NP_734466.1	H2AC1	37	HIST	histone H2A type 1-A [Homo sapiens]	131	SIIKATNLCFAER	4	NP_004810.2	SYMPK	964	HDAC1/2-interacting	symplekin [Homo sapiens]	1274
H2AC1-K37_X_SYMPK-K964	KGNYAER-SIIKATNLCFAER	DSSO	Inter	MS2_MS3	1	1	41.43	1.78	504.249	5	2517.22	42896	125.235	-2.74168	49.07	Hs_HDAC1-Halo_293_Xlinking_3_CID25CID35.raw	NP_734466.1-NP_004810.2	KGNYAER	1	NP_734466.1	H2AC1	37	HIST	histone H2A type 1-A [Homo sapiens]	131	SIIKATNLCFAER	4	NP_004810.2	SYMPK	964	HDAC1/2-interacting	symplekin [Homo sapiens]	1274
H2AC1-K37_X_SYMPK-K964	KGNYAER-SIIKATNLCFAER	DSSO	Inter	MS2_MS3	1	1	41.03	9.8	504.248	5	2517.21	39327	118.671	-3.71156	49.07	Hs_HDAC1-Halo_293_Xlinking_3_CID25CID35.raw	NP_734466.1-NP_004810.2	KGNYAER	1	NP_734466.1	H2AC1	37	HIST	histone H2A type 1-A [Homo sapiens]	131	SIIKATNLCFAER	4	NP_004810.2	SYMPK	964	HDAC1/2-interacting	symplekin [Homo sapiens]	1274
H2AC1-K37_X_SYMPK-K964	KGNYAER-SIIKATNLCFAER	DSSO	Inter	MS2_MS3	1	2	39.71	21.89	630.056	4	2517.2	39547	119.103	-7.62212	73.05	Hs_HDAC1-Halo_293_Xlinking_3_CID25CID35.raw	NP_734466.1-NP_004810.2	KGNYAER	1	NP_734466.1	H2AC1	37	HIST	histone H2A type 1-A [Homo sapiens]	131	SIIKATNLCFAER	4	NP_004810.2	SYMPK	964	HDAC1/2-interacting	symplekin [Homo sapiens]	1274
H2AC1-K37_X_SYMPK-K964	KGNYAER-SIIKATNLCFAER	DSSO	Inter	MS2_MS3	1	2	39.71	12.61	630.057	4	2517.2	45038	129.065	-7.04019	73.05	Hs_HDAC1-Halo_293_Xlinking_3_CID25CID35.raw	NP_734466.1-NP_004810.2	KGNYAER	1	NP_734466.1	H2AC1	37	HIST	histone H2A type 1-A [Homo sapiens]	131	SIIKATNLCFAER	4	NP_004810.2	SYMPK	964	HDAC1/2-interacting	symplekin [Homo sapiens]	1274
H2AC1-K37_X_SYMPK-K964	KGNYAER-SIIKATNLCFAER	DSSO	Inter	MS2_MS3	1	2	28.4	9.62	630.057	4	2517.21	45493	130.002	-6.26428	61.04	Hs_HDAC1-Halo_293_Xlinking_3_CID25CID35.raw	NP_734466.1-NP_004810.2	KGNYAER	1	NP_734466.1	H2AC1	37	HIST	histone H2A type 1-A [Homo sapiens]	131	SIIKATNLCFAER	4	NP_004810.2	SYMPK	964	HDAC1/2-interacting	symplekin [Homo sapiens]	1274
H2AC1-K37_X_SYMPK-K964	KGNYAER-SIIKATNLCFAER	DSSO	Inter	MS2_MS3	1	2	28.4	9.62	630.057	4	2517.21	39539	119.091	-6.55525	73.05	Hs_HDAC1-Halo_293_Xlinking_3_CID25CID35.raw	NP_734466.1-NP_004810.2	KGNYAER	1	NP_734466.1	H2AC1	37	HIST	histone H2A type 1-A [Homo sapiens]	131	SIIKATNLCFAER	4	NP_004810.2	SYMPK	964	HDAC1/2-interacting	symplekin [Homo sapiens]	1274
H2AC1-K37_X_SYMPK-K964	KGNYAER-SIIKATNLCFAER	DSSO	Inter	MS2_MS3	1	2	28.4	7	630.058	4	2517.21	40292	120.454	-5.2944	73.05	Hs_HDAC1-Halo_293_Xlinking_3_CID25CID35.raw	NP_734466.1-NP_004810.2	KGNYAER	1	NP_734466.1	H2AC1	37	HIST	histone H2A type 1-A [Homo sapiens]	131	SIIKATNLCFAER	4	NP_004810.2	SYMPK	964	HDAC1/2-interacting	symplekin [Homo sapiens]	1274
H2AC1-K37_X_SYMPK-K964	KGNYAER-SIIKATNLCFAER	DSSO	Inter	MS2_MS3	1	2	28.4	8.61	630.057	4	2517.2	40282	120.435	-6.9432	73.05	Hs_HDAC1-Halo_293_Xlinking_3_CID25CID35.raw	NP_734466.1-NP_004810.2	KGNYAER	1	NP_734466.1	H2AC1	37	HIST	histone H2A type 1-A [Homo sapiens]	131	SIIKATNLCFAER	4	NP_004810.2	SYMPK	964	HDAC1/2-interacting	symplekin [Homo sapiens]	1274
H2AC1-K37_X_SYMPK-K964	KGNYAER-SIIKATNLCFAER	DSSO	Inter	MS2_MS3	1	2	28.4	9.3	630.057	4	2517.21	39168	118.418	-6.45826	73.05	Hs_HDAC1-Halo_293_Xlinking_3_CID25CID35.raw	NP_734466.1-NP_004810.2	KGNYAER	1	NP_734466.1	H2AC1	37	HIST	histone H2A type 1-A [Homo sapiens]	131	SIIKATNLCFAER	4	NP_004810.2	SYMPK	964	HDAC1/2-interacting	symplekin [Homo sapiens]	1274
H2AC1-K37_X_SYMPK-K964	KGNYAER-SIIKATNLCFAER	DSSO	Inter	MS2_MS3	1	2	27.1	11.4	630.056	4	2517.2	38537	117.291	-8.01007	61.04	Hs_HDAC1-Halo_293_Xlinking_3_CID25CID35.raw	NP_734466.1-NP_004810.2	KGNYAER	1	NP_734466.1	H2AC1	37	HIST	histone H2A type 1-A [Homo sapiens]	131	SIIKATNLCFAER	4	NP_004810.2	SYMPK	964	HDAC1/2-interacting	symplekin [Homo sapiens]	1274
H2AC1-K37_X_SYMPK-K964	KGNYAER-SIIKATNLCFAER	DSSO	Inter	MS2_MS3	1	2	27.1	10.52	630.058	4	2517.21	39885	119.76	-5.19741	73.05	Hs_HDAC1-Halo_293_Xlinking_3_CID25CID35.raw	NP_734466.1-NP_004810.2	KGNYAER	1	NP_734466.1	H2AC1	37	HIST	histone H2A type 1-A [Homo sapiens]	131	SIIKATNLCFAER	4	NP_004810.2	SYMPK	964	HDAC1/2-interacting	symplekin [Homo sapiens]	1274
H2AC1-K37_X_SYMPK-K964	KGNYAER-SIIKATNLCFAER	DSSO	Inter	MS2_MS3	1	2	27.1	8.32	630.057	4	2517.21	44644	128.356	-6.26428	73.05	Hs_HDAC1-Halo_293_Xlinking_3_CID25CID35.raw	NP_734466.1-NP_004810.2	KGNYAER	1	NP_734466.1	H2AC1	37	HIST	histone H2A type 1-A [Homo sapiens]	131	SIIKATNLCFAER	4	NP_004810.2	SYMPK	964	HDAC1/2-interacting	symplekin [Homo sapiens]	1274
H2AC1-K37_X_SYMPK-K964	KGNYAER-SIIKATNLCFAER	DSSO	Inter	MS2_MS3	1	2	27.1	5.7	630.058	4	2517.21	45872	130.819	-5.39139	61.04	Hs_HDAC1-Halo_293_Xlinking_3_CID25CID35.raw	NP_734466.1-NP_004810.2	KGNYAER	1	NP_734466.1	H2AC1	37	HIST	histone H2A type 1-A [Homo sapiens]	131	SIIKATNLCFAER	4	NP_004810.2	SYMPK	964	HDAC1/2-interacting	symplekin [Homo sapiens]	1274
H2AC1-K37_X_SYMPK-K964	KGNYAER-SIIKATNLCFAER	DSSO	Inter	MS2_MS3	1	2	27.1	11.21	630.057	4	2517.21	34730	110.609	-5.68235	61.04	Hs_HDAC1-Halo_293_Xlinking_3_CID25CID35.raw	NP_734466.1-NP_004810.2	KGNYAER	1	NP_734466.1	H2AC1	37	HIST	histone H2A type 1-A [Homo sapiens]	131	SIIKATNLCFAER	4	NP_004810.2	SYMPK	964	HDAC1/2-interacting	symplekin [Homo sapiens]	1274
H2AC1-K37_X_SYMPK-K964	KGNYAER-SIIKATNLCFAER	DSSO	Inter	MS2_MS3	1	2	22.09	5.51	630.058	4	2517.21	38821	117.776	-5.00344	61.04	Hs_HDAC1-Halo_293_Xlinking_3_CID25CID35.raw	NP_734466.1-NP_004810.2	KGNYAER	1	NP_734466.1	H2AC1	37	HIST	histone H2A type 1-A [Homo sapiens]	131	SIIKATNLCFAER	4	NP_004810.2	SYMPK	964	HDAC1/2-interacting	symplekin [Homo sapiens]	1274
H2AC1-K37_X_SYMPK-K964	KGNYAER-SIIKATNLCFAER	DSSO	Inter	MS2_MS3	1	2	22.09	6.2	630.058	4	2517.21	45021	129.045	-5.48838	73.05	Hs_HDAC1-Halo_293_Xlinking_3_CID25CID35.raw	NP_734466.1-NP_004810.2	KGNYAER	1	NP_734466.1	H2AC1	37	HIST	histone H2A type 1-A [Homo sapiens]	131	SIIKATNLCFAER	4	NP_004810.2	SYMPK	964	HDAC1/2-interacting	symplekin [Homo sapiens]	1274
H2AC1-K37_X_SYMPK-K964	KGNYAER-SIIKATNLCFAER	DSSO	Inter	MS2_MS3	1	2	22.09	6.2	630.057	4	2517.21	44703	128.457	-6.16729	73.05	Hs_HDAC1-Halo_293_Xlinking_3_CID25CID35.raw	NP_734466.1-NP_004810.2	KGNYAER	1	NP_734466.1	H2AC1	37	HIST	histone H2A type 1-A [Homo sapiens]	131	SIIKATNLCFAER	4	NP_004810.2	SYMPK	964	HDAC1/2-interacting	symplekin [Homo sapiens]	1274
H2AC1-K37_X_SYMPK-K964	KGNYAER-SIIKATNLCFAER	DSSO	Inter	MS2_MS3	1	2	22.09	2.3	630.058	4	2517.21	37214	114.845	-5.39139	61.04	Hs_HDAC1-Halo_293_Xlinking_3_CID25CID35.raw	NP_734466.1-NP_004810.2	KGNYAER	1	NP_734466.1	H2AC1	37	HIST	histone H2A type 1-A [Homo sapiens]	131	SIIKATNLCFAER	4	NP_004810.2	SYMPK	964	HDAC1/2-interacting	symplekin [Homo sapiens]	1274
H2AC1-K37_X_TRABD-K116	KGNYAER-VSMLKMDESTLLR	DSSO	Inter	MS2_MS3	1	2	22.09	3.31	630.069	4	2517.26	30025	102.007	16.1599	61.04	Hs_HDAC1-Halo_293_Xlinking_3_CID25CID35.raw	NP_734466.1-NP_001307413.1	KGNYAER	1	NP_734466.1	H2AC1	37	HIST	histone H2A type 1-A [Homo sapiens]	131	VSMLKMDESTLLR	5	NP_001307413.1	TRABD	116	OTHER	traB domain-containing protein isoform a [Homo sapiens]	380
H2AC1-K37_X_TRABD-K116	KGNYAER-VSMLKMDESTLLR	DSSO	Inter	MS2_MS3	1	2	22.09	2.3	630.058	4	2517.21	30225	102.304	-1.39499	61.04	Hs_HDAC1-Halo_293_Xlinking_3_CID25CID35.raw	NP_734466.1-NP_001307413.1	KGNYAER	1	NP_734466.1	H2AC1	37	HIST	histone H2A type 1-A [Homo sapiens]	131	VSMLKMDESTLLR	5	NP_001307413.1	TRABD	116	OTHER	traB domain-containing protein isoform a [Homo sapiens]	380
H2AC1-K37_X_ZNF700-K428	KGNYAER-QCGKAFRSASQLR	DSSO	Inter	MS2_MS3	1	2	22.09	7.4	626.556	4	2503.2	40517	120.815	3.65994	61.04	Hs_HDAC1-Halo_293_Xlinking_3_CID25CID35.raw	NP_734466.1-NP_001258777.1	KGNYAER	1	NP_734466.1	H2AC1	37	HIST	histone H2A type 1-A [Homo sapiens]	131	QCGKAFRSASQLR	4	NP_001258777.1	ZNF700	428	NUC	zinc finger protein 700 isoform 2 [Homo sapiens]	745
H2AC8-K37_X_H2BC4-K35	KGNYSER-KESYSVYVYK	DSSO	Inter	MS2_MS3	1	3	152.5	120.87	569.773	4	2276.07	28449	99.3799	-0.0182	37.17	Hs_HDAC1-Halo_293_Xlinking_3_CID25CID35.raw	NP_066390.1-NP_003517.2	KGNYSER	1	NP_066390.1	H2AC8	37	HIST	histone H2A type 1-B/E [Homo sapiens]	130	KESYSVYVYK	1	NP_003517.2	H2BC4	35	HIST	histone H2B type 1-C/E/F/G/I [Homo sapiens]	126
H2AC8-K37_X_H2BC4-K35	KGNYSER-KESYSVYVYK	DSSO	Inter	MS2_MS3	1	2	54.59	23.93	569.773	4	2276.07	23941	90.9268	6.70429	39.46	Hs_HDAC1-Halo_293_Xlinking_3_CID25CID35.raw	NP_066390.1-NP_003517.2	KGNYSER	1	NP_066390.1	H2AC8	37	HIST	histone H2A type 1-B/E [Homo sapiens]	130	KESYSVYVYK	1	NP_003517.2	H2BC4	35	HIST	histone H2B type 1-C/E/F/G/I [Homo sapiens]	126
H2AC8-K37_X_H2BC4-K35	KGNYSER-KESYSVYVYK	DSSO	Inter	MS2_MS3	1	2	50.14	31.36	569.771	4	2276.06	27919	98.5139	4.12993	37.17	Hs_HDAC1-Halo_293_Xlinking_3_CID25CID35.raw	NP_066390.1-NP_003517.2	KGNYSER	1	NP_066390.1	H2AC8	37	HIST	histone H2A type 1-B/E [Homo sapiens]	130	KESYSVYVYK	1	NP_003517.2	H2BC4	35	HIST	histone H2B type 1-C/E/F/G/I [Homo sapiens]	126
H2AC8-K37_X_H2BC4-K35	KGNYSER-KESYSVYVYK	DSSO	Inter	MS2_MS3	1	2	50.14	19.48	569.771	4	2276.06	23499	90.1124	3.9154	39.46	Hs_HDAC1-Halo_293_Xlinking_3_CID25CID35.raw	NP_066390.1-NP_003517.2	KGNYSER	1	NP_066390.1	H2AC8	37	HIST	histone H2A type 1-B/E [Homo sapiens]	130	KESYSVYVYK	1	NP_003517.2	H2BC4	35	HIST	histone H2B type 1-C/E/F/G/I [Homo sapiens]	126
H2AC8-K37_X_H2BC4-K35	KGNYSER-KESYSVYVYK	DSSO	Inter	MS2_MS3	1	2	42.57	20.42	569.768	4	2276.05	28372	99.2678	-1.12605	37.17	Hs_HDAC1-Halo_293_Xlinking_3_CID25CID35.raw	NP_066390.1-NP_003517.2	KGNYSER	1	NP_066390.1	H2AC8	37	HIST	histone H2A type 1-B/E [Homo sapiens]	130	KESYSVYVYK	1	NP_003517.2	H2BC4	35	HIST	histone H2B type 1-C/E/F/G/I [Homo sapiens]	126
H2AC8-K37_X_H2BC4-K35	KGNYSER-KESYSVYVYK	DSSO	Inter	MS2_MS3	1	2	38.82	11.12	569.77	4	2276.06	23236	89.609	1.7701	37.17	Hs_HDAC1-Halo_293_Xlinking_3_CID25CID35.raw	NP_066390.1-NP_003517.2	KGNYSER	1	NP_066390.1	H2AC8	37	HIST	histone H2A type 1-B/E [Homo sapiens]	130	KESYSVYVYK	1	NP_003517.2	H2BC4	35	HIST	histone H2B type 1-C/E/F/G/I [Homo sapiens]	126
H2AC8-K37_X_H2BC4-K35	KGNYSER-KESYSVYVYK	DSSO	Inter	MS2_MS3	1	1	38.82	15.3	569.774	4	2276.08	24897	92.7213	9.27865	30.28	Hs_HDAC1-Halo_293_Xlinking_3_CID25CID35.raw	NP_066390.1-NP_003517.2	KGNYSER	1	NP_066390.1	H2AC8	37	HIST	histone H2A type 1-B/E [Homo sapiens]	130	KESYSVYVYK	1	NP_003517.2	H2BC4	35	HIST	histone H2B type 1-C/E/F/G/I [Homo sapiens]	126
H2AC8-K37_X_H2BC4-K35	KGNYSER-KESYSVYVYK	DSSO	Inter	MS2_MS3	1	2	35.62	13.47	569.768	4	2276.05	24054	91.1156	-1.55511	39.46	Hs_HDAC1-Halo_293_Xlinking_3_CID25CID35.raw	NP_066390.1-NP_003517.2	KGNYSER	1	NP_066390.1	H2AC8	37	HIST	histone H2A type 1-B/E [Homo sapiens]	130	KESYSVYVYK	1	NP_003517.2	H2BC4	35	HIST	histone H2B type 1-C/E/F/G/I [Homo sapiens]	126
H2AC8-K37_X_H2BC4-K35	KGNYSER-KESYSVYVYK	DSSO	Inter	MS2_MS3	1	2	33.32	9.79	569.77	4	2276.06	27867	98.4198	1.34105	39.46	Hs_HDAC1-Halo_293_Xlinking_3_CID25CID35.raw	NP_066390.1-NP_003517.2	KGNYSER	1	NP_066390.1	H2AC8	37	HIST	histone H2A type 1-B/E [Homo sapiens]	130	KESYSVYVYK	1	NP_003517.2	H2BC4	35	HIST	histone H2B type 1-C/E/F/G/I [Homo sapiens]	126
H2AC8-K37_X_H2BC4-K35	KGNYSER-KESYSVYVYK	DSSO	Inter	MS2_MS3	1	2	32.83	4.4	569.77	4	2276.06	23090	89.3386	1.12652	42.1	Hs_HDAC1-Halo_293_Xlinking_3_CID25CID35.raw	NP_066390.1-NP_003517.2	KGNYSER	1	NP_066390.1	H2AC8	37	HIST	histone H2A type 1-B/E [Homo sapiens]	130	KESYSVYVYK	1	NP_003517.2	H2BC4	35	HIST	histone H2B type 1-C/E/F/G/I [Homo sapiens]	126
H2AC8-K37_X_H2BC4-K35	KGNYSER-KESYSVYVYK	DSSO	Inter	MS2_MS3	1	2	23.88	1.73	569.771	4	2276.06	22039	87.2924	2.84275	42.1	Hs_HDAC1-Halo_293_Xlinking_3_CID25CID35.raw	NP_066390.1-NP_003517.2	KGNYSER	1	NP_066390.1	H2AC8	37	HIST	histone H2A type 1-B/E [Homo sapiens]	130	KESYSVYVYK	1	NP_003517.2	H2BC4	35	HIST	histone H2B type 1-C/E/F/G/I [Homo sapiens]	126
H2AC8-K37_X_SNX2-K516	KGNYSER-YWEAFLPEAKAIA	DSSO	Inter	MS2_MS3	1	1	22.09	4.76	630.559	4	2519.21	30149	102.189	8.9824	76.14	Hs_HDAC1-Halo_293_Xlinking_3_CID25CID35.raw	NP_066390.1-NP_003091.2	KGNYSER	1	NP_066390.1	H2AC8	37	HIST	histone H2A type 1-B/E [Homo sapiens]	130	YWEAFLPEAKAIA	10	NP_003091.2	SNX2	516	OTHER	sorting nexin-2 isoform 1 [Homo sapiens]	519
H2AC8-K37_X_SNX2-K516	KGNYSER-YWEAFLPEAKAIA	DSSO	Inter	MS2_MS3	1	1	20.14	4.25	630.556	4	2519.2	26706	96.3711	3.94296	76.14	Hs_HDAC1-Halo_293_Xlinking_3_CID25CID35.raw	NP_066390.1-NP_003091.2	KGNYSER	1	NP_066390.1	H2AC8	37	HIST	histone H2A type 1-B/E [Homo sapiens]	130	YWEAFLPEAKAIA	10	NP_003091.2	SNX2	516	OTHER	sorting nexin-2 isoform 1 [Homo sapiens]	519
H2AC8-K37_X_VPS33A-K285	KGNYSER-DLPTEAKK	DSSO	Inter	MS2_MS3	1	3	20.16	3.24	383.188	5	1911.91	20363	83.2608	-1.15408	35.17	Hs_HDAC1-Halo_293_Xlinking_3_CID25CID35.raw	NP_066390.1-NP_075067.2	KGNYSER	1	NP_066390.1	H2AC8	37	HIST	histone H2A type 1-B/E [Homo sapiens]	130	DLPTEAKK	7	NP_075067.2	VPS33A	285	OTHER	vacuolar protein sorting-associated protein 33A [Homo sapiens]	596
H2AFX-K37_X_H2BC4-K86	KGHYAER-LAHYNKR	DSSO	Inter	MS2_MS3	0	3	152.31	80.71	384.592	5	1918.93	25515	93.939	-0.45584	45.23	Hs_HDAC1-Halo_293_Xlinking_3_CID25CID35.raw	NP_002096.1-NP_003517.2	KGHYAER	1	NP_002096.1	H2AFX	37	HIST	histone H2AX [Homo sapiens]	143	LAHYNKR	6	NP_003517.2	H2BC4	86	HIST	histone H2B type 1-C/E/F/G/I [Homo sapiens]	126
H2AFX-K37_X_H2BC4-K86	KGHYAER-LAHYNKR	DSSO	Inter	MS2_MS3	0	4	143.11	52.4	384.592	5	1918.93	25211	93.2539	-0.67957	37.17	Hs_HDAC1-Halo_293_Xlinking_3_CID25CID35.raw	NP_002096.1-NP_003517.2	KGHYAER	1	NP_002096.1	H2AFX	37	HIST	histone H2AX [Homo sapiens]	143	LAHYNKR	6	NP_003517.2	H2BC4	86	HIST	histone H2B type 1-C/E/F/G/I [Homo sapiens]	126
H2AFX-K37_X_H2BC4-K86	KGHYAER-LAHYNKR	DSSO	Inter	MS2_MS3	1	2	40.04	17.81	480.489	4	1918.93	25347	93.4949	0.07791	54.85	Hs_HDAC1-Halo_293_Xlinking_3_CID25CID35.raw	NP_002096.1-NP_003517.2	KGHYAER	1	NP_002096.1	H2AFX	37	HIST	histone H2AX [Homo sapiens]	143	LAHYNKR	6	NP_003517.2	H2BC4	86	HIST	histone H2B type 1-C/E/F/G/I [Homo sapiens]	126
H2BC21-K109_X_HIST1H3F-K80	LLLPGELAKHAVSEGTK-EIAQDFKTDLR	DSSO	Inter	MS2_MS3	1	4	311.77	154.36	814.679	4	3255.69	68758	194.942	0.87446	49.07	Hs_HDAC1-Halo_293_Xlinking_2_CID25CID35.raw	NP_003519.1-NP_066298.1	LLLPGELAKHAVSEGTK	9	NP_003519.1	H2BC21	109	HIST	histone H2B type 2-E [Homo sapiens]	126	EIAQDFKTDLR	7	NP_066298.1	HIST1H3F	80	HIST	histone H3.1 [Homo sapiens]	136
H2BC21-K109_X_HIST1H3F-K80	LLLPGELAKHAVSEGTK-EIAQDFKTDLR	DSSO	Inter	MS2_MS3	1	3	302.38	211.1	814.677	4	3255.69	68774	194.962	1.1567	61.04	Hs_HDAC1-Halo_293_Xlinking_2_CID25CID35.raw	NP_003519.1-NP_066298.1	LLLPGELAKHAVSEGTK	9	NP_003519.1	H2BC21	109	HIST	histone H2B type 2-E [Homo sapiens]	126	EIAQDFKTDLR	7	NP_066298.1	HIST1H3F	80	HIST	histone H3.1 [Homo sapiens]	136
H2BC21-K109_X_HIST1H3F-K80	LLLPGELAKHAVSEGTK-EIAQDFKTDLR	DSSO	Inter	MS2_MS3	0	4	228.06	144.29	814.679	4	3255.7	71992	205.491	0.39494	61.04	Hs_HDAC1-Halo_293_Xlinking_2_CID25CID35.raw	NP_003519.1-NP_066298.1	LLLPGELAKHAVSEGTK	9	NP_003519.1	H2BC21	109	HIST	histone H2B type 2-E [Homo sapiens]	126	EIAQDFKTDLR	7	NP_066298.1	HIST1H3F	80	HIST	histone H3.1 [Homo sapiens]	136
H2BC21-K109_X_HIST1H3F-K80	LLLPGELAKHAVSEGTK-EIAQDFKTDLR	DSSO	Inter	MS2_MS3	1	4	202.12	121.62	651.942	5	3255.68	68790	194.992	0.42963	61.04	Hs_HDAC1-Halo_293_Xlinking_2_CID25CID35.raw	NP_003519.1-NP_066298.1	LLLPGELAKHAVSEGTK	9	NP_003519.1	H2BC21	109	HIST	histone H2B type 2-E [Homo sapiens]	126	EIAQDFKTDLR	7	NP_066298.1	HIST1H3F	80	HIST	histone H3.1 [Homo sapiens]	136
H2BC21-K109_X_HIST1H3F-K80	LLLPGELAKHAVSEGTK-EIAQDFKTDLR	DSSO	Inter	MS2_MS3	0	6	184.58	118.25	814.68	4	3255.7	72484	206.28	0.02148	61.04	Hs_HDAC1-Halo_293_Xlinking_2_CID25CID35.raw	NP_003519.1-NP_066298.1	LLLPGELAKHAVSEGTK	9	NP_003519.1	H2BC21	109	HIST	histone H2B type 2-E [Homo sapiens]	126	EIAQDFKTDLR	7	NP_066298.1	HIST1H3F	80	HIST	histone H3.1 [Homo sapiens]	136
H2BC21-K109_X_HIST1H3F-K80	LLLPGELAKHAVSEGTK-EIAQDFKTDLR	DSSO	Inter	MS2_MS3	0	5	196.74	141.75	814.675	4	3255.68	72467	206.252	-0.13209	61.04	Hs_HDAC1-Halo_293_Xlinking_2_CID25CID35.raw	NP_003519.1-NP_066298.1	LLLPGELAKHAVSEGTK	9	NP_003519.1	H2BC21	109	HIST	histone H2B type 2-E [Homo sapiens]	126	EIAQDFKTDLR	7	NP_066298.1	HIST1H3F	80	HIST	histone H3.1 [Homo sapiens]	136
H2BC21-K109_X_HIST1H3F-K80	LLLPGELAKHAVSEGTK-EIAQDFKTDLR	DSSO	Inter	MS2_MS3	0	6	163.62	111.43	814.68	4	3255.7	72077	205.631	-0.04426	61.04	Hs_HDAC1-Halo_293_Xlinking_2_CID25CID35.raw	NP_003519.1-NP_066298.1	LLLPGELAKHAVSEGTK	9	NP_003519.1	H2BC21	109	HIST	histone H2B type 2-E [Homo sapiens]	126	EIAQDFKTDLR	7	NP_066298.1	HIST1H3F	80	HIST	histone H3.1 [Homo sapiens]	136
H2BC21-K121_X_SLC6A17-K291	AVTKYTSSK-LDKMLDPQVWR	DSSO	Inter	MS2_MS3	1	1	31.37	6.45	512.459	5	2558.27	27356	107.475	2.08524	54.03	Hs_HDAC1-Halo_293_Xlinking_2_CID25CID35.raw	NP_003519.1-NP_001010898.1	AVTKYTSSK	4	NP_003519.1	H2BC21	121	HIST	histone H2B type 2-E [Homo sapiens]	126	LDKMLDPQVWR	3	NP_001010898.1	SLC6A17	291	OTHER	sodium-dependent neutral amino acid transporter SLC6A17 [Homo sapiens]	727
H2BC21-K35_X_ADGRF5-K1043	KESYSIYVYK-SVTKNR	DSSO	Inter	MS2_MS3	1	1	24.3	1.44	536.02	4	2141.06	29215	100.588	-0.03928	37.17	Hs_HDAC1-Halo_293_Xlinking_3_CID25CID35.raw	NP_003519.1-NP_056049.4	KESYSIYVYK	1	NP_003519.1	H2BC21	35	HIST	histone H2B type 2-E [Homo sapiens]	126	SVTKNR	4	NP_056049.4	ADGRF5	1043	OTHER	adhesion G protein-coupled receptor F5 precursor [Homo sapiens]	1346
H2BC21-K35_X_H2BC4-K86	KESYSIYVYK-LAHYNKR	DSSO	Inter	MS2_MS3	1	4	176.65	101.06	585.295	4	2338.16	38958	118.015	0.16859	49.07	Hs_HDAC1-Halo_293_Xlinking_3_CID25CID35.raw	NP_003519.1-NP_003517.2	KESYSIYVYK	1	NP_003519.1	H2BC21	35	HIST	histone H2B type 2-E [Homo sapiens]	126	LAHYNKR	6	NP_003517.2	H2BC4	86	HIST	histone H2B type 1-C/E/F/G/I [Homo sapiens]	126
H2BC21-K35_X_H2BC4-K86	KESYSIYVYK-LAHYNKR	DSSO	Inter	MS2_MS3	0	4	123.69	78.53	585.295	4	2338.16	27565	97.9184	0.64229	49.07	Hs_HDAC1-Halo_293_Xlinking_3_CID25CID35.raw	NP_003519.1-NP_003517.2	KESYSIYVYK	1	NP_003519.1	H2BC21	35	HIST	histone H2B type 2-E [Homo sapiens]	126	LAHYNKR	6	NP_003517.2	H2BC4	86	HIST	histone H2B type 1-C/E/F/G/I [Homo sapiens]	126
H2BC21-K35_X_H2BC4-K86	KESYSIYVYK-LAHYNKR	DSSO	Inter	MS2_MS3	1	4	232.83	144.67	585.294	4	2338.15	43382	126.116	0.24526	49.07	Hs_HDAC1-Halo_293_Xlinking_3_CID25CID35.raw	NP_003519.1-NP_003517.2	KESYSIYVYK	1	NP_003519.1	H2BC21	35	HIST	histone H2B type 2-E [Homo sapiens]	126	LAHYNKR	6	NP_003517.2	H2BC4	86	HIST	histone H2B type 1-C/E/F/G/I [Homo sapiens]	126
H2BC21-K35_X_H2BC4-K86	KESYSIYVYK-LAHYNKR	DSSO	Inter	MS2_MS3	0	4	232.23	113.34	585.294	4	2338.16	32627	106.833	0.92042	49.07	Hs_HDAC1-Halo_293_Xlinking_3_CID25CID35.raw	NP_003519.1-NP_003517.2	KESYSIYVYK	1	NP_003519.1	H2BC21	35	HIST	histone H2B type 2-E [Homo sapiens]	126	LAHYNKR	6	NP_003517.2	H2BC4	86	HIST	histone H2B type 1-C/E/F/G/I [Homo sapiens]	126
H2BC21-K35_X_H2BC4-K86	KESYSIYVYK-LAHYNKR	DSSO	Inter	MS2_MS3	1	4	223.84	118.18	585.294	4	2338.15	43016	125.446	0.32075	49.07	Hs_HDAC1-Halo_293_Xlinking_3_CID25CID35.raw	NP_003519.1-NP_003517.2	KESYSIYVYK	1	NP_003519.1	H2BC21	35	HIST	histone H2B type 2-E [Homo sapiens]	126	LAHYNKR	6	NP_003517.2	H2BC4	86	HIST	histone H2B type 1-C/E/F/G/I [Homo sapiens]	126
H2BC21-K35_X_H2BC4-K86	KESYSIYVYK-LAHYNKR	DSSO	Inter	MS2_MS3	0	4	220.39	103.18	585.294	4	2338.15	40856	121.418	0.7659	49.07	Hs_HDAC1-Halo_293_Xlinking_3_CID25CID35.raw	NP_003519.1-NP_003517.2	KESYSIYVYK	1	NP_003519.1	H2BC21	35	HIST	histone H2B type 2-E [Homo sapiens]	126	LAHYNKR	6	NP_003517.2	H2BC4	86	HIST	histone H2B type 1-C/E/F/G/I [Homo sapiens]	126
H2BC21-K35_X_H2BC4-K86	KESYSIYVYK-LAHYNKR	DSSO	Inter	MS2_MS3	0	4	220.39	129.53	585.296	4	2338.16	38229	116.655	0.82771	49.07	Hs_HDAC1-Halo_293_Xlinking_3_CID25CID35.raw	NP_003519.1-NP_003517.2	KESYSIYVYK	1	NP_003519.1	H2BC21	35	HIST	histone H2B type 2-E [Homo sapiens]	126	LAHYNKR	6	NP_003517.2	H2BC4	86	HIST	histone H2B type 1-C/E/F/G/I [Homo sapiens]	126
H2BC21-K35_X_H2BC4-K86	KESYSIYVYK-LAHYNKR	DSSO	Inter	MS2_MS3	1	4	219.97	141.69	585.294	4	2338.15	40023	120.054	0.88834	49.07	Hs_HDAC1-Halo_293_Xlinking_3_CID25CID35.raw	NP_003519.1-NP_003517.2	KESYSIYVYK	1	NP_003519.1	H2BC21	35	HIST	histone H2B type 2-E [Homo sapiens]	126	LAHYNKR	6	NP_003517.2	H2BC4	86	HIST	histone H2B type 1-C/E/F/G/I [Homo sapiens]	126
H2BC21-K35_X_H2BC4-K86	KESYSIYVYK-LAHYNKR	DSSO	Inter	MS2_MS3	0	4	218.58	112.92	585.294	4	2338.15	45012	129.031	0.26012	49.07	Hs_HDAC1-Halo_293_Xlinking_3_CID25CID35.raw	NP_003519.1-NP_003517.2	KESYSIYVYK	1	NP_003519.1	H2BC21	35	HIST	histone H2B type 2-E [Homo sapiens]	126	LAHYNKR	6	NP_003517.2	H2BC4	86	HIST	histone H2B type 1-C/E/F/G/I [Homo sapiens]	126
H2BC21-K35_X_H2BC4-K86	KESYSIYVYK-LAHYNKR	DSSO	Inter	MS2_MS3	0	4	218.58	135.08	585.293	4	2338.15	45347	129.701	0.3677	49.07	Hs_HDAC1-Halo_293_Xlinking_3_CID25CID35.raw	NP_003519.1-NP_003517.2	KESYSIYVYK	1	NP_003519.1	H2BC21	35	HIST	histone H2B type 2-E [Homo sapiens]	126	LAHYNKR	6	NP_003517.2	H2BC4	86	HIST	histone H2B type 1-C/E/F/G/I [Homo sapiens]	126
H2BC21-K35_X_H2BC4-K86	KESYSIYVYK-LAHYNKR	DSSO	Inter	MS2_MS3	1	4	218.55	84.54	585.294	4	2338.15	39044	118.165	0.44437	49.07	Hs_HDAC1-Halo_293_Xlinking_3_CID25CID35.raw	NP_003519.1-NP_003517.2	KESYSIYVYK	1	NP_003519.1	H2BC21	35	HIST	histone H2B type 2-E [Homo sapiens]	126	LAHYNKR	6	NP_003517.2	H2BC4	86	HIST	histone H2B type 1-C/E/F/G/I [Homo sapiens]	126
H2BC21-K35_X_H2BC4-K86	KESYSIYVYK-LAHYNKR	DSSO	Inter	MS2_MS3	0	4	218.55	124	585.293	4	2338.15	43024	125.458	0.5977	49.07	Hs_HDAC1-Halo_293_Xlinking_3_CID25CID35.raw	NP_003519.1-NP_003517.2	KESYSIYVYK	1	NP_003519.1	H2BC21	35	HIST	histone H2B type 2-E [Homo sapiens]	126	LAHYNKR	6	NP_003517.2	H2BC4	86	HIST	histone H2B type 1-C/E/F/G/I [Homo sapiens]	126
H2BC21-K35_X_H2BC4-K86	KESYSIYVYK-LAHYNKR	DSSO	Inter	MS2_MS3	1	4	218.55	111.62	585.295	4	2338.16	46901	133.128	0.45923	49.07	Hs_HDAC1-Halo_293_Xlinking_3_CID25CID35.raw	NP_003519.1-NP_003517.2	KESYSIYVYK	1	NP_003519.1	H2BC21	35	HIST	histone H2B type 2-E [Homo sapiens]	126	LAHYNKR	6	NP_003517.2	H2BC4	86	HIST	histone H2B type 1-C/E/F/G/I [Homo sapiens]	126
H2BC21-K35_X_H2BC4-K86	KESYSIYVYK-LAHYNKR	DSSO	Inter	MS2_MS3	1	4	218.55	123.57	585.294	4	2338.15	41190	122.077	1.81074	54.03	Hs_HDAC1-Halo_293_Xlinking_3_CID25CID35.raw	NP_003519.1-NP_003517.2	KESYSIYVYK	1	NP_003519.1	H2BC21	35	HIST	histone H2B type 2-E [Homo sapiens]	126	LAHYNKR	6	NP_003517.2	H2BC4	86	HIST	histone H2B type 1-C/E/F/G/I [Homo sapiens]	126
H2BC21-K35_X_H2BC4-K86	KESYSIYVYK-LAHYNKR	DSSO	Inter	MS2_MS3	1	4	218.04	117.97	585.297	4	2338.16	35792	112.463	0.38374	49.07	Hs_HDAC1-Halo_293_Xlinking_3_CID25CID35.raw	NP_003519.1-NP_003517.2	KESYSIYVYK	1	NP_003519.1	H2BC21	35	HIST	histone H2B type 2-E [Homo sapiens]	126	LAHYNKR	6	NP_003517.2	H2BC4	86	HIST	histone H2B type 1-C/E/F/G/I [Homo sapiens]	126
H2BC21-K35_X_H2BC4-K86	KESYSIYVYK-LAHYNKR	DSSO	Inter	MS2_MS3	0	4	209.6	106.46	585.293	4	2338.15	44643	128.354	0.03999	49.07	Hs_HDAC1-Halo_293_Xlinking_3_CID25CID35.raw	NP_003519.1-NP_003517.2	KESYSIYVYK	1	NP_003519.1	H2BC21	35	HIST	histone H2B type 2-E [Homo sapiens]	126	LAHYNKR	6	NP_003517.2	H2BC4	86	HIST	histone H2B type 1-C/E/F/G/I [Homo sapiens]	126
H2BC21-K35_X_H2BC4-K86	KESYSIYVYK-LAHYNKR	DSSO	Inter	MS2_MS3	1	4	206.43	128.14	585.294	4	2338.16	39697	119.396	0.73618	49.07	Hs_HDAC1-Halo_293_Xlinking_3_CID25CID35.raw	NP_003519.1-NP_003517.2	KESYSIYVYK	1	NP_003519.1	H2BC21	35	HIST	histone H2B type 2-E [Homo sapiens]	126	LAHYNKR	6	NP_003517.2	H2BC4	86	HIST	histone H2B type 1-C/E/F/G/I [Homo sapiens]	126
H2BC21-K35_X_H2BC4-K86	KESYSIYVYK-LAHYNKR	DSSO	Inter	MS2_MS3	1	3	206.43	113.44	585.293	4	2338.15	37461	115.235	1.19501	49.07	Hs_HDAC1-Halo_293_Xlinking_3_CID25CID35.raw	NP_003519.1-NP_003517.2	KESYSIYVYK	1	NP_003519.1	H2BC21	35	HIST	histone H2B type 2-E [Homo sapiens]	126	LAHYNKR	6	NP_003517.2	H2BC4	86	HIST	histone H2B type 1-C/E/F/G/I [Homo sapiens]	126
H2BC21-K35_X_H2BC4-K86	KESYSIYVYK-LAHYNKR	DSSO	Inter	MS2_MS3	0	2	206.43	109.68	585.294	4	2338.15	47736	135.276	0.48895	49.07	Hs_HDAC1-Halo_293_Xlinking_3_CID25CID35.raw	NP_003519.1-NP_003517.2	KESYSIYVYK	1	NP_003519.1	H2BC21	35	HIST	histone H2B type 2-E [Homo sapiens]	126	LAHYNKR	6	NP_003517.2	H2BC4	86	HIST	histone H2B type 1-C/E/F/G/I [Homo sapiens]	126
H2BC21-K35_X_H2BC4-K86	KESYSIYVYK-LAHYNKR	DSSO	Inter	MS2_MS3	1	4	206.43	128.14	585.294	4	2338.16	42281	124.132	0.96619	49.07	Hs_HDAC1-Halo_293_Xlinking_3_CID25CID35.raw	NP_003519.1-NP_003517.2	KESYSIYVYK	1	NP_003519.1	H2BC21	35	HIST	histone H2B type 2-E [Homo sapiens]	126	LAHYNKR	6	NP_003517.2	H2BC4	86	HIST	histone H2B type 1-C/E/F/G/I [Homo sapiens]	126
H2BC21-K35_X_H2BC4-K86	KESYSIYVYK-LAHYNKR	DSSO	Inter	MS2_MS3	0	4	206.43	105.1	585.294	4	2338.15	44191	127.498	0.50617	49.07	Hs_HDAC1-Halo_293_Xlinking_3_CID25CID35.raw	NP_003519.1-NP_003517.2	KESYSIYVYK	1	NP_003519.1	H2BC21	35	HIST	histone H2B type 2-E [Homo sapiens]	126	LAHYNKR	6	NP_003517.2	H2BC4	86	HIST	histone H2B type 1-C/E/F/G/I [Homo sapiens]	126
H2BC21-K35_X_H2BC4-K86	KESYSIYVYK-LAHYNKR	DSSO	Inter	MS2_MS3	0	4	206.43	128.51	585.294	4	2338.15	41954	123.465	0.16741	49.07	Hs_HDAC1-Halo_293_Xlinking_3_CID25CID35.raw	NP_003519.1-NP_003517.2	KESYSIYVYK	1	NP_003519.1	H2BC21	35	HIST	histone H2B type 2-E [Homo sapiens]	126	LAHYNKR	6	NP_003517.2	H2BC4	86	HIST	histone H2B type 1-C/E/F/G/I [Homo sapiens]	126
H2BC21-K35_X_H2BC4-K86	KESYSIYVYK-LAHYNKR	DSSO	Inter	MS2_MS3	0	4	206.43	118.27	585.294	4	2338.15	42652	124.79	0.61256	49.07	Hs_HDAC1-Halo_293_Xlinking_3_CID25CID35.raw	NP_003519.1-NP_003517.2	KESYSIYVYK	1	NP_003519.1	H2BC21	35	HIST	histone H2B type 2-E [Homo sapiens]	126	LAHYNKR	6	NP_003517.2	H2BC4	86	HIST	histone H2B type 1-C/E/F/G/I [Homo sapiens]	126
H2BC21-K35_X_H2BC4-K86	KESYSIYVYK-LAHYNKR	DSSO	Inter	MS2_MS3	0	4	206.43	126.55	585.29	4	2338.14	35590	112.142	0.90556	49.07	Hs_HDAC1-Halo_293_Xlinking_3_CID25CID35.raw	NP_003519.1-NP_003517.2	KESYSIYVYK	1	NP_003519.1	H2BC21	35	HIST	histone H2B type 2-E [Homo sapiens]	126	LAHYNKR	6	NP_003517.2	H2BC4	86	HIST	histone H2B type 1-C/E/F/G/I [Homo sapiens]	126
H2BC21-K35_X_H2BC4-K86	KESYSIYVYK-LAHYNKR	DSSO	Inter	MS2_MS3	0	4	206.43	114.49	585.293	4	2338.15	41198	122.088	0.45923	49.07	Hs_HDAC1-Halo_293_Xlinking_3_CID25CID35.raw	NP_003519.1-NP_003517.2	KESYSIYVYK	1	NP_003519.1	H2BC21	35	HIST	histone H2B type 2-E [Homo sapiens]	126	LAHYNKR	6	NP_003517.2	H2BC4	86	HIST	histone H2B type 1-C/E/F/G/I [Homo sapiens]	126
H2BC21-K35_X_H2BC4-K86	KESYSIYVYK-LAHYNKR	DSSO	Inter	MS2_MS3	1	3	206.23	106.97	585.293	4	2338.15	47464	134.53	0.61375	49.07	Hs_HDAC1-Halo_293_Xlinking_3_CID25CID35.raw	NP_003519.1-NP_003517.2	KESYSIYVYK	1	NP_003519.1	H2BC21	35	HIST	histone H2B type 2-E [Homo sapiens]	126	LAHYNKR	6	NP_003517.2	H2BC4	86	HIST	histone H2B type 1-C/E/F/G/I [Homo sapiens]	126
H2BC21-K35_X_H2BC4-K86	KESYSIYVYK-LAHYNKR	DSSO	Inter	MS2_MS3	0	4	206.23	89.02	585.293	4	2338.15	31802	105.397	0.4295	49.07	Hs_HDAC1-Halo_293_Xlinking_3_CID25CID35.raw	NP_003519.1-NP_003517.2	KESYSIYVYK	1	NP_003519.1	H2BC21	35	HIST	histone H2B type 2-E [Homo sapiens]	126	LAHYNKR	6	NP_003517.2	H2BC4	86	HIST	histone H2B type 1-C/E/F/G/I [Homo sapiens]	126
H2BC21-K35_X_H2BC4-K86	KESYSIYVYK-LAHYNKR	DSSO	Inter	MS2_MS3	1	4	204.86	101.73	585.293	4	2338.15	42263	124.109	0.47527	49.07	Hs_HDAC1-Halo_293_Xlinking_3_CID25CID35.raw	NP_003519.1-NP_003517.2	KESYSIYVYK	1	NP_003519.1	H2BC21	35	HIST	histone H2B type 2-E [Homo sapiens]	126	LAHYNKR	6	NP_003517.2	H2BC4	86	HIST	histone H2B type 1-C/E/F/G/I [Homo sapiens]	126
H2BC21-K35_X_H2BC4-K86	KESYSIYVYK-LAHYNKR	DSSO	Inter	MS2_MS3	0	3	204.86	120.76	585.293	4	2338.15	32244	106.212	1.12071	49.07	Hs_HDAC1-Halo_293_Xlinking_3_CID25CID35.raw	NP_003519.1-NP_003517.2	KESYSIYVYK	1	NP_003519.1	H2BC21	35	HIST	histone H2B type 2-E [Homo sapiens]	126	LAHYNKR	6	NP_003517.2	H2BC4	86	HIST	histone H2B type 1-C/E/F/G/I [Homo sapiens]	126
H2BC21-K35_X_H2BC4-K86	KESYSIYVYK-LAHYNKR	DSSO	Inter	MS2_MS3	0	4	204.79	110.24	585.294	4	2338.16	36186	113.162	0.69042	49.07	Hs_HDAC1-Halo_293_Xlinking_3_CID25CID35.raw	NP_003519.1-NP_003517.2	KESYSIYVYK	1	NP_003519.1	H2BC21	35	HIST	histone H2B type 2-E [Homo sapiens]	126	LAHYNKR	6	NP_003517.2	H2BC4	86	HIST	histone H2B type 1-C/E/F/G/I [Homo sapiens]	126
H2BC21-K35_X_H2BC4-K86	KESYSIYVYK-LAHYNKR	DSSO	Inter	MS2_MS3	0	4	204.79	115.69	585.294	4	2338.15	43397	126.134	0.81285	49.07	Hs_HDAC1-Halo_293_Xlinking_3_CID25CID35.raw	NP_003519.1-NP_003517.2	KESYSIYVYK	1	NP_003519.1	H2BC21	35	HIST	histone H2B type 2-E [Homo sapiens]	126	LAHYNKR	6	NP_003517.2	H2BC4	86	HIST	histone H2B type 1-C/E/F/G/I [Homo sapiens]	126
H2BC21-K35_X_H2BC4-K86	KESYSIYVYK-LAHYNKR	DSSO	Inter	MS2_MS3	0	4	204.79	106.12	585.293	4	2338.15	47439	134.471	0.41346	49.07	Hs_HDAC1-Halo_293_Xlinking_3_CID25CID35.raw	NP_003519.1-NP_003517.2	KESYSIYVYK	1	NP_003519.1	H2BC21	35	HIST	histone H2B type 2-E [Homo sapiens]	126	LAHYNKR	6	NP_003517.2	H2BC4	86	HIST	histone H2B type 1-C/E/F/G/I [Homo sapiens]	126
H2BC21-K35_X_H2BC4-K86	KESYSIYVYK-LAHYNKR	DSSO	Inter	MS2_MS3	1	4	204.79	101.65	585.293	4	2338.15	48592	137.565	0.82771	49.07	Hs_HDAC1-Halo_293_Xlinking_3_CID25CID35.raw	NP_003519.1-NP_003517.2	KESYSIYVYK	1	NP_003519.1	H2BC21	35	HIST	histone H2B type 2-E [Homo sapiens]	126	LAHYNKR	6	NP_003517.2	H2BC4	86	HIST	histone H2B type 1-C/E/F/G/I [Homo sapiens]	126
H2BC21-K35_X_H2BC4-K86	KESYSIYVYK-LAHYNKR	DSSO	Inter	MS2_MS3	1	3	204.79	110.24	585.297	4	2338.16	46331	131.732	1.59835	54.03	Hs_HDAC1-Halo_293_Xlinking_3_CID25CID35.raw	NP_003519.1-NP_003517.2	KESYSIYVYK	1	NP_003519.1	H2BC21	35	HIST	histone H2B type 2-E [Homo sapiens]	126	LAHYNKR	6	NP_003517.2	H2BC4	86	HIST	histone H2B type 1-C/E/F/G/I [Homo sapiens]	126
H2BC21-K35_X_H2BC4-K86	KESYSIYVYK-LAHYNKR	DSSO	Inter	MS2_MS3	1	4	204.79	118.53	585.293	4	2338.15	41934	123.44	-0.2617	49.07	Hs_HDAC1-Halo_293_Xlinking_3_CID25CID35.raw	NP_003519.1-NP_003517.2	KESYSIYVYK	1	NP_003519.1	H2BC21	35	HIST	histone H2B type 2-E [Homo sapiens]	126	LAHYNKR	6	NP_003517.2	H2BC4	86	HIST	histone H2B type 1-C/E/F/G/I [Homo sapiens]	126
H2BC21-K35_X_H2BC4-K86	KESYSIYVYK-LAHYNKR	DSSO	Inter	MS2_MS3	1	4	200.6	100.38	585.293	4	2338.15	42644	124.778	0.22922	49.07	Hs_HDAC1-Halo_293_Xlinking_3_CID25CID35.raw	NP_003519.1-NP_003517.2	KESYSIYVYK	1	NP_003519.1	H2BC21	35	HIST	histone H2B type 2-E [Homo sapiens]	126	LAHYNKR	6	NP_003517.2	H2BC4	86	HIST	histone H2B type 1-C/E/F/G/I [Homo sapiens]	126
H2BC21-K35_X_H2BC4-K86	KESYSIYVYK-LAHYNKR	DSSO	Inter	MS2_MS3	0	4	195.79	80.44	585.293	4	2338.15	45690	130.384	-0.00079	49.07	Hs_HDAC1-Halo_293_Xlinking_3_CID25CID35.raw	NP_003519.1-NP_003517.2	KESYSIYVYK	1	NP_003519.1	H2BC21	35	HIST	histone H2B type 2-E [Homo sapiens]	126	LAHYNKR	6	NP_003517.2	H2BC4	86	HIST	histone H2B type 1-C/E/F/G/I [Homo sapiens]	126
H2BC21-K35_X_H2BC4-K86	KESYSIYVYK-LAHYNKR	DSSO	Inter	MS2_MS3	1	4	195.79	109.52	585.293	4	2338.15	47178	133.796	0.16741	49.07	Hs_HDAC1-Halo_293_Xlinking_3_CID25CID35.raw	NP_003519.1-NP_003517.2	KESYSIYVYK	1	NP_003519.1	H2BC21	35	HIST	histone H2B type 2-E [Homo sapiens]	126	LAHYNKR	6	NP_003517.2	H2BC4	86	HIST	histone H2B type 1-C/E/F/G/I [Homo sapiens]	126
H2BC21-K35_X_H2BC4-K86	KESYSIYVYK-LAHYNKR	DSSO	Inter	MS2_MS3	0	4	195.79	123.85	585.295	4	2338.16	46909	133.139	0.81285	49.07	Hs_HDAC1-Halo_293_Xlinking_3_CID25CID35.raw	NP_003519.1-NP_003517.2	KESYSIYVYK	1	NP_003519.1	H2BC21	35	HIST	histone H2B type 2-E [Homo sapiens]	126	LAHYNKR	6	NP_003517.2	H2BC4	86	HIST	histone H2B type 1-C/E/F/G/I [Homo sapiens]	126
H2BC21-K35_X_H2BC4-K86	KESYSIYVYK-LAHYNKR	DSSO	Inter	MS2_MS3	0	4	195.79	111.68	585.293	4	2338.15	41553	122.792	0.53589	49.07	Hs_HDAC1-Halo_293_Xlinking_3_CID25CID35.raw	NP_003519.1-NP_003517.2	KESYSIYVYK	1	NP_003519.1	H2BC21	35	HIST	histone H2B type 2-E [Homo sapiens]	126	LAHYNKR	6	NP_003517.2	H2BC4	86	HIST	histone H2B type 1-C/E/F/G/I [Homo sapiens]	126
H2BC21-K35_X_H2BC4-K86	KESYSIYVYK-LAHYNKR	DSSO	Inter	MS2_MS3	0	4	195.04	91.9	585.294	4	2338.15	44635	128.342	-0.09232	49.07	Hs_HDAC1-Halo_293_Xlinking_3_CID25CID35.raw	NP_003519.1-NP_003517.2	KESYSIYVYK	1	NP_003519.1	H2BC21	35	HIST	histone H2B type 2-E [Homo sapiens]	126	LAHYNKR	6	NP_003517.2	H2BC4	86	HIST	histone H2B type 1-C/E/F/G/I [Homo sapiens]	126
H2BC21-K35_X_H2BC4-K86	KESYSIYVYK-LAHYNKR	DSSO	Inter	MS2_MS3	1	4	195.04	110.79	585.295	4	2338.16	40031	120.065	0.85743	49.07	Hs_HDAC1-Halo_293_Xlinking_3_CID25CID35.raw	NP_003519.1-NP_003517.2	KESYSIYVYK	1	NP_003519.1	H2BC21	35	HIST	histone H2B type 2-E [Homo sapiens]	126	LAHYNKR	6	NP_003517.2	H2BC4	86	HIST	histone H2B type 1-C/E/F/G/I [Homo sapiens]	126
H2BC21-K35_X_H2BC4-K86	KESYSIYVYK-LAHYNKR	DSSO	Inter	MS2_MS3	0	4	193.82	115.7	585.294	4	2338.15	48297	136.795	0.51985	49.07	Hs_HDAC1-Halo_293_Xlinking_3_CID25CID35.raw	NP_003519.1-NP_003517.2	KESYSIYVYK	1	NP_003519.1	H2BC21	35	HIST	histone H2B type 2-E [Homo sapiens]	126	LAHYNKR	6	NP_003517.2	H2BC4	86	HIST	histone H2B type 1-C/E/F/G/I [Homo sapiens]	126
H2BC21-K35_X_H2BC4-K86	KESYSIYVYK-LAHYNKR	DSSO	Inter	MS2_MS3	0	4	193.01	101.45	585.293	4	2338.15	46613	132.418	0.21317	49.07	Hs_HDAC1-Halo_293_Xlinking_3_CID25CID35.raw	NP_003519.1-NP_003517.2	KESYSIYVYK	1	NP_003519.1	H2BC21	35	HIST	histone H2B type 2-E [Homo sapiens]	126	LAHYNKR	6	NP_003517.2	H2BC4	86	HIST	histone H2B type 1-C/E/F/G/I [Homo sapiens]	126
H2BC21-K35_X_H2BC4-K86	KESYSIYVYK-LAHYNKR	DSSO	Inter	MS2_MS3	0	4	193.01	100.02	585.294	4	2338.15	33744	108.853	0.89902	49.07	Hs_HDAC1-Halo_293_Xlinking_3_CID25CID35.raw	NP_003519.1-NP_003517.2	KESYSIYVYK	1	NP_003519.1	H2BC21	35	HIST	histone H2B type 2-E [Homo sapiens]	126	LAHYNKR	6	NP_003517.2	H2BC4	86	HIST	histone H2B type 1-C/E/F/G/I [Homo sapiens]	126
H2BC21-K35_X_H2BC4-K86	KESYSIYVYK-LAHYNKR	DSSO	Inter	MS2_MS3	1	4	193.01	116.84	585.293	4	2338.15	47198	133.835	0.45923	49.07	Hs_HDAC1-Halo_293_Xlinking_3_CID25CID35.raw	NP_003519.1-NP_003517.2	KESYSIYVYK	1	NP_003519.1	H2BC21	35	HIST	histone H2B type 2-E [Homo sapiens]	126	LAHYNKR	6	NP_003517.2	H2BC4	86	HIST	histone H2B type 1-C/E/F/G/I [Homo sapiens]	126
H2BC21-K35_X_H2BC4-K86	KESYSIYVYK-LAHYNKR	DSSO	Inter	MS2_MS3	0	4	192.91	119.85	585.293	4	2338.15	46004	131.072	-0.21594	49.07	Hs_HDAC1-Halo_293_Xlinking_3_CID25CID35.raw	NP_003519.1-NP_003517.2	KESYSIYVYK	1	NP_003519.1	H2BC21	35	HIST	histone H2B type 2-E [Homo sapiens]	126	LAHYNKR	6	NP_003517.2	H2BC4	86	HIST	histone H2B type 1-C/E/F/G/I [Homo sapiens]	126
H2BC21-K35_X_H2BC4-K86	KESYSIYVYK-LAHYNKR	DSSO	Inter	MS2_MS3	1	4	192.91	104.74	585.293	4	2338.15	45355	129.713	0.07588	49.07	Hs_HDAC1-Halo_293_Xlinking_3_CID25CID35.raw	NP_003519.1-NP_003517.2	KESYSIYVYK	1	NP_003519.1	H2BC21	35	HIST	histone H2B type 2-E [Homo sapiens]	126	LAHYNKR	6	NP_003517.2	H2BC4	86	HIST	histone H2B type 1-C/E/F/G/I [Homo sapiens]	126
H2BC21-K35_X_H2BC4-K86	KESYSIYVYK-LAHYNKR	DSSO	Inter	MS2_MS3	1	2	192.91	107.56	585.293	4	2338.15	44153	127.447	-0.01683	49.07	Hs_HDAC1-Halo_293_Xlinking_3_CID25CID35.raw	NP_003519.1-NP_003517.2	KESYSIYVYK	1	NP_003519.1	H2BC21	35	HIST	histone H2B type 2-E [Homo sapiens]	126	LAHYNKR	6	NP_003517.2	H2BC4	86	HIST	histone H2B type 1-C/E/F/G/I [Homo sapiens]	126
H2BC21-K35_X_H2BC4-K86	KESYSIYVYK-LAHYNKR	DSSO	Inter	MS2_MS3	0	4	192.91	115.67	585.296	4	2338.16	35753	112.41	0.16859	49.07	Hs_HDAC1-Halo_293_Xlinking_3_CID25CID35.raw	NP_003519.1-NP_003517.2	KESYSIYVYK	1	NP_003519.1	H2BC21	35	HIST	histone H2B type 2-E [Homo sapiens]	126	LAHYNKR	6	NP_003517.2	H2BC4	86	HIST	histone H2B type 1-C/E/F/G/I [Homo sapiens]	126
H2BC21-K35_X_H2BC4-K86	KESYSIYVYK-LAHYNKR	DSSO	Inter	MS2_MS3	1	4	192.91	106.64	585.293	4	2338.15	39384	118.747	0.70528	49.07	Hs_HDAC1-Halo_293_Xlinking_3_CID25CID35.raw	NP_003519.1-NP_003517.2	KESYSIYVYK	1	NP_003519.1	H2BC21	35	HIST	histone H2B type 2-E [Homo sapiens]	126	LAHYNKR	6	NP_003517.2	H2BC4	86	HIST	histone H2B type 1-C/E/F/G/I [Homo sapiens]	126
H2BC21-K35_X_H2BC4-K86	KESYSIYVYK-LAHYNKR	DSSO	Inter	MS2_MS3	0	2	192.91	93.19	585.293	4	2338.15	48872	138.277	1.67226	54.03	Hs_HDAC1-Halo_293_Xlinking_3_CID25CID35.raw	NP_003519.1-NP_003517.2	KESYSIYVYK	1	NP_003519.1	H2BC21	35	HIST	histone H2B type 2-E [Homo sapiens]	126	LAHYNKR	6	NP_003517.2	H2BC4	86	HIST	histone H2B type 1-C/E/F/G/I [Homo sapiens]	126
H2BC21-K35_X_H2BC4-K86	KESYSIYVYK-LAHYNKR	DSSO	Inter	MS2_MS3	0	4	192.91	101.78	585.293	4	2338.15	40470	120.748	0.55076	54.03	Hs_HDAC1-Halo_293_Xlinking_3_CID25CID35.raw	NP_003519.1-NP_003517.2	KESYSIYVYK	1	NP_003519.1	H2BC21	35	HIST	histone H2B type 2-E [Homo sapiens]	126	LAHYNKR	6	NP_003517.2	H2BC4	86	HIST	histone H2B type 1-C/E/F/G/I [Homo sapiens]	126
H2BC21-K35_X_H2BC4-K86	KESYSIYVYK-LAHYNKR	DSSO	Inter	MS2_MS3	1	4	191.67	104.49	585.294	4	2338.16	39689	119.385	1.01195	49.07	Hs_HDAC1-Halo_293_Xlinking_3_CID25CID35.raw	NP_003519.1-NP_003517.2	KESYSIYVYK	1	NP_003519.1	H2BC21	35	HIST	histone H2B type 2-E [Homo sapiens]	126	LAHYNKR	6	NP_003517.2	H2BC4	86	HIST	histone H2B type 1-C/E/F/G/I [Homo sapiens]	126
H2BC21-K35_X_H2BC4-K86	KESYSIYVYK-LAHYNKR	DSSO	Inter	MS2_MS3	0	4	191.67	91.6	585.295	4	2338.16	34958	111.007	0.53708	49.07	Hs_HDAC1-Halo_293_Xlinking_3_CID25CID35.raw	NP_003519.1-NP_003517.2	KESYSIYVYK	1	NP_003519.1	H2BC21	35	HIST	histone H2B type 2-E [Homo sapiens]	126	LAHYNKR	6	NP_003517.2	H2BC4	86	HIST	histone H2B type 1-C/E/F/G/I [Homo sapiens]	126
H2BC21-K35_X_H2BC4-K86	KESYSIYVYK-LAHYNKR	DSSO	Inter	MS2_MS3	0	4	191.45	113.16	585.293	4	2338.15	37819	115.924	0.58166	49.07	Hs_HDAC1-Halo_293_Xlinking_3_CID25CID35.raw	NP_003519.1-NP_003517.2	KESYSIYVYK	1	NP_003519.1	H2BC21	35	HIST	histone H2B type 2-E [Homo sapiens]	126	LAHYNKR	6	NP_003517.2	H2BC4	86	HIST	histone H2B type 1-C/E/F/G/I [Homo sapiens]	126
H2BC21-K35_X_H2BC4-K86	KESYSIYVYK-LAHYNKR	DSSO	Inter	MS2_MS3	1	4	191.45	104.27	585.294	4	2338.15	39361	118.717	0.42832	49.07	Hs_HDAC1-Halo_293_Xlinking_3_CID25CID35.raw	NP_003519.1-NP_003517.2	KESYSIYVYK	1	NP_003519.1	H2BC21	35	HIST	histone H2B type 2-E [Homo sapiens]	126	LAHYNKR	6	NP_003517.2	H2BC4	86	HIST	histone H2B type 1-C/E/F/G/I [Homo sapiens]	126
H2BC21-K35_X_H2BC4-K86	KESYSIYVYK-LAHYNKR	DSSO	Inter	MS2_MS3	0	4	191.1	103.92	585.294	4	2338.15	35988	112.826	0.78195	49.07	Hs_HDAC1-Halo_293_Xlinking_3_CID25CID35.raw	NP_003519.1-NP_003517.2	KESYSIYVYK	1	NP_003519.1	H2BC21	35	HIST	histone H2B type 2-E [Homo sapiens]	126	LAHYNKR	6	NP_003517.2	H2BC4	86	HIST	histone H2B type 1-C/E/F/G/I [Homo sapiens]	126
H2BC21-K35_X_H2BC4-K86	KESYSIYVYK-LAHYNKR	DSSO	Inter	MS2_MS3	1	3	191.1	75.91	585.295	4	2338.16	34035	109.362	0.27617	49.07	Hs_HDAC1-Halo_293_Xlinking_3_CID25CID35.raw	NP_003519.1-NP_003517.2	KESYSIYVYK	1	NP_003519.1	H2BC21	35	HIST	histone H2B type 2-E [Homo sapiens]	126	LAHYNKR	6	NP_003517.2	H2BC4	86	HIST	histone H2B type 1-C/E/F/G/I [Homo sapiens]	126
H2BC21-K35_X_H2BC4-K86	KESYSIYVYK-LAHYNKR	DSSO	Inter	MS2_MS3	0	4	191.1	103.95	585.293	4	2338.15	40848	121.406	0.56798	54.03	Hs_HDAC1-Halo_293_Xlinking_3_CID25CID35.raw	NP_003519.1-NP_003517.2	KESYSIYVYK	1	NP_003519.1	H2BC21	35	HIST	histone H2B type 2-E [Homo sapiens]	126	LAHYNKR	6	NP_003517.2	H2BC4	86	HIST	histone H2B type 1-C/E/F/G/I [Homo sapiens]	126
H2BC21-K35_X_H2BC4-K86	KESYSIYVYK-LAHYNKR	DSSO	Inter	MS2_MS3	0	4	184.79	101.17	585.293	4	2338.15	32652	106.872	0.8289	49.07	Hs_HDAC1-Halo_293_Xlinking_3_CID25CID35.raw	NP_003519.1-NP_003517.2	KESYSIYVYK	1	NP_003519.1	H2BC21	35	HIST	histone H2B type 2-E [Homo sapiens]	126	LAHYNKR	6	NP_003517.2	H2BC4	86	HIST	histone H2B type 1-C/E/F/G/I [Homo sapiens]	126
H2BC21-K35_X_H2BC4-K86	KESYSIYVYK-LAHYNKR	DSSO	Inter	MS2_MS3	0	4	182.39	90.45	585.294	4	2338.15	41533	122.764	0.33679	49.07	Hs_HDAC1-Halo_293_Xlinking_3_CID25CID35.raw	NP_003519.1-NP_003517.2	KESYSIYVYK	1	NP_003519.1	H2BC21	35	HIST	histone H2B type 2-E [Homo sapiens]	126	LAHYNKR	6	NP_003517.2	H2BC4	86	HIST	histone H2B type 1-C/E/F/G/I [Homo sapiens]	126
H2BC21-K35_X_H2BC4-K86	KESYSIYVYK-LAHYNKR	DSSO	Inter	MS2_MS3	0	4	182.39	110.46	585.292	4	2338.15	37469	115.247	0.46041	49.07	Hs_HDAC1-Halo_293_Xlinking_3_CID25CID35.raw	NP_003519.1-NP_003517.2	KESYSIYVYK	1	NP_003519.1	H2BC21	35	HIST	histone H2B type 2-E [Homo sapiens]	126	LAHYNKR	6	NP_003517.2	H2BC4	86	HIST	histone H2B type 1-C/E/F/G/I [Homo sapiens]	126
H2BC21-K35_X_H2BC4-K86	KESYSIYVYK-LAHYNKR	DSSO	Inter	MS2_MS3	0	4	182.39	106.45	585.295	4	2338.16	35383	111.755	0.12164	45.23	Hs_HDAC1-Halo_293_Xlinking_3_CID25CID35.raw	NP_003519.1-NP_003517.2	KESYSIYVYK	1	NP_003519.1	H2BC21	35	HIST	histone H2B type 2-E [Homo sapiens]	126	LAHYNKR	6	NP_003517.2	H2BC4	86	HIST	histone H2B type 1-C/E/F/G/I [Homo sapiens]	126
H2BC21-K35_X_H2BC4-K86	KESYSIYVYK-LAHYNKR	DSSO	Inter	MS2_MS3	0	4	182.39	110.31	585.293	4	2338.15	37096	114.622	0.38374	49.07	Hs_HDAC1-Halo_293_Xlinking_3_CID25CID35.raw	NP_003519.1-NP_003517.2	KESYSIYVYK	1	NP_003519.1	H2BC21	35	HIST	histone H2B type 2-E [Homo sapiens]	126	LAHYNKR	6	NP_003517.2	H2BC4	86	HIST	histone H2B type 1-C/E/F/G/I [Homo sapiens]	126
H2BC21-K35_X_H2BC4-K86	KESYSIYVYK-LAHYNKR	DSSO	Inter	MS2_MS3	0	4	182.39	91.1	585.294	4	2338.15	45020	129.043	0.41346	49.07	Hs_HDAC1-Halo_293_Xlinking_3_CID25CID35.raw	NP_003519.1-NP_003517.2	KESYSIYVYK	1	NP_003519.1	H2BC21	35	HIST	histone H2B type 2-E [Homo sapiens]	126	LAHYNKR	6	NP_003517.2	H2BC4	86	HIST	histone H2B type 1-C/E/F/G/I [Homo sapiens]	126
H2BC21-K35_X_H2BC4-K86	KESYSIYVYK-LAHYNKR	DSSO	Inter	MS2_MS3	0	4	182.39	89.4	585.294	4	2338.15	36174	113.149	0.45923	49.07	Hs_HDAC1-Halo_293_Xlinking_3_CID25CID35.raw	NP_003519.1-NP_003517.2	KESYSIYVYK	1	NP_003519.1	H2BC21	35	HIST	histone H2B type 2-E [Homo sapiens]	126	LAHYNKR	6	NP_003517.2	H2BC4	86	HIST	histone H2B type 1-C/E/F/G/I [Homo sapiens]	126
H2BC21-K35_X_H2BC4-K86	KESYSIYVYK-LAHYNKR	DSSO	Inter	MS2_MS3	0	3	179.81	93.54	585.296	4	2338.16	48052	136.136	0.55076	49.07	Hs_HDAC1-Halo_293_Xlinking_3_CID25CID35.raw	NP_003519.1-NP_003517.2	KESYSIYVYK	1	NP_003519.1	H2BC21	35	HIST	histone H2B type 2-E [Homo sapiens]	126	LAHYNKR	6	NP_003517.2	H2BC4	86	HIST	histone H2B type 1-C/E/F/G/I [Homo sapiens]	126
H2BC21-K35_X_H2BC4-K86	KESYSIYVYK-LAHYNKR	DSSO	Inter	MS2_MS3	0	4	179.81	69.85	585.295	4	2338.16	38567	117.326	0.39657	49.07	Hs_HDAC1-Halo_293_Xlinking_3_CID25CID35.raw	NP_003519.1-NP_003517.2	KESYSIYVYK	1	NP_003519.1	H2BC21	35	HIST	histone H2B type 2-E [Homo sapiens]	126	LAHYNKR	6	NP_003517.2	H2BC4	86	HIST	histone H2B type 1-C/E/F/G/I [Homo sapiens]	126
H2BC21-K35_X_H2BC4-K86	KESYSIYVYK-LAHYNKR	DSSO	Inter	MS2_MS3	0	2	179.81	105.11	585.297	4	2338.17	24401	91.7341	0.27498	49.07	Hs_HDAC1-Halo_293_Xlinking_3_CID25CID35.raw	NP_003519.1-NP_003517.2	KESYSIYVYK	1	NP_003519.1	H2BC21	35	HIST	histone H2B type 2-E [Homo sapiens]	126	LAHYNKR	6	NP_003517.2	H2BC4	86	HIST	histone H2B type 1-C/E/F/G/I [Homo sapiens]	126
H2BC21-K35_X_H2BC4-K86	KESYSIYVYK-LAHYNKR	DSSO	Inter	MS2_MS3	0	3	178.94	94.83	585.293	4	2338.15	48245	136.68	0.55076	54.03	Hs_HDAC1-Halo_293_Xlinking_3_CID25CID35.raw	NP_003519.1-NP_003517.2	KESYSIYVYK	1	NP_003519.1	H2BC21	35	HIST	histone H2B type 2-E [Homo sapiens]	126	LAHYNKR	6	NP_003517.2	H2BC4	86	HIST	histone H2B type 1-C/E/F/G/I [Homo sapiens]	126
H2BC21-K35_X_H2BC4-K86	KESYSIYVYK-LAHYNKR	DSSO	Inter	MS2_MS3	0	4	178.55	79.29	585.294	4	2338.15	45988	131.05	0.15255	49.07	Hs_HDAC1-Halo_293_Xlinking_3_CID25CID35.raw	NP_003519.1-NP_003517.2	KESYSIYVYK	1	NP_003519.1	H2BC21	35	HIST	histone H2B type 2-E [Homo sapiens]	126	LAHYNKR	6	NP_003517.2	H2BC4	86	HIST	histone H2B type 1-C/E/F/G/I [Homo sapiens]	126
H2BC21-K35_X_H2BC4-K86	KESYSIYVYK-LAHYNKR	DSSO	Inter	MS2_MS3	0	4	178.55	92.29	585.293	4	2338.15	37050	114.562	0.79681	49.07	Hs_HDAC1-Halo_293_Xlinking_3_CID25CID35.raw	NP_003519.1-NP_003517.2	KESYSIYVYK	1	NP_003519.1	H2BC21	35	HIST	histone H2B type 2-E [Homo sapiens]	126	LAHYNKR	6	NP_003517.2	H2BC4	86	HIST	histone H2B type 1-C/E/F/G/I [Homo sapiens]	126
H2BC21-K35_X_H2BC4-K86	KESYSIYVYK-LAHYNKR	DSSO	Inter	MS2_MS3	0	4	175.34	95.46	585.298	4	2338.17	33154	107.82	0.25776	49.07	Hs_HDAC1-Halo_293_Xlinking_3_CID25CID35.raw	NP_003519.1-NP_003517.2	KESYSIYVYK	1	NP_003519.1	H2BC21	35	HIST	histone H2B type 2-E [Homo sapiens]	126	LAHYNKR	6	NP_003517.2	H2BC4	86	HIST	histone H2B type 1-C/E/F/G/I [Homo sapiens]	126
H2BC21-K35_X_H2BC4-K86	KESYSIYVYK-LAHYNKR	DSSO	Inter	MS2_MS3	0	4	172.38	69.88	585.293	4	2338.15	32195	106.132	0.44555	49.07	Hs_HDAC1-Halo_293_Xlinking_3_CID25CID35.raw	NP_003519.1-NP_003517.2	KESYSIYVYK	1	NP_003519.1	H2BC21	35	HIST	histone H2B type 2-E [Homo sapiens]	126	LAHYNKR	6	NP_003517.2	H2BC4	86	HIST	histone H2B type 1-C/E/F/G/I [Homo sapiens]	126
H2BC21-K35_X_H2BC4-K86	KESYSIYVYK-LAHYNKR	DSSO	Inter	MS2_MS3	0	4	169.41	59.45	585.293	4	2338.15	45682	130.372	-0.2308	54.03	Hs_HDAC1-Halo_293_Xlinking_3_CID25CID35.raw	NP_003519.1-NP_003517.2	KESYSIYVYK	1	NP_003519.1	H2BC21	35	HIST	histone H2B type 2-E [Homo sapiens]	126	LAHYNKR	6	NP_003517.2	H2BC4	86	HIST	histone H2B type 1-C/E/F/G/I [Homo sapiens]	126
H2BC21-K35_X_H2BC4-K86	KESYSIYVYK-LAHYNKR	DSSO	Inter	MS2_MS3	0	4	169.41	76.42	585.296	4	2338.16	34978	111.046	0.78195	49.07	Hs_HDAC1-Halo_293_Xlinking_3_CID25CID35.raw	NP_003519.1-NP_003517.2	KESYSIYVYK	1	NP_003519.1	H2BC21	35	HIST	histone H2B type 2-E [Homo sapiens]	126	LAHYNKR	6	NP_003517.2	H2BC4	86	HIST	histone H2B type 1-C/E/F/G/I [Homo sapiens]	126
H2BC21-K35_X_H2BC4-K86	KESYSIYVYK-LAHYNKR	DSSO	Inter	MS2_MS3	0	4	168	91.74	585.295	4	2338.16	33229	107.95	0.16741	49.07	Hs_HDAC1-Halo_293_Xlinking_3_CID25CID35.raw	NP_003519.1-NP_003517.2	KESYSIYVYK	1	NP_003519.1	H2BC21	35	HIST	histone H2B type 2-E [Homo sapiens]	126	LAHYNKR	6	NP_003517.2	H2BC4	86	HIST	histone H2B type 1-C/E/F/G/I [Homo sapiens]	126
H2BC21-K35_X_H2BC4-K86	KESYSIYVYK-LAHYNKR	DSSO	Inter	MS2_MS3	0	4	167.12	67.86	585.292	4	2338.14	47789	135.43	0.58284	49.07	Hs_HDAC1-Halo_293_Xlinking_3_CID25CID35.raw	NP_003519.1-NP_003517.2	KESYSIYVYK	1	NP_003519.1	H2BC21	35	HIST	histone H2B type 2-E [Homo sapiens]	126	LAHYNKR	6	NP_003517.2	H2BC4	86	HIST	histone H2B type 1-C/E/F/G/I [Homo sapiens]	126
H2BC21-K35_X_H2BC4-K86	KESYSIYVYK-LAHYNKR	DSSO	Inter	MS2_MS3	0	4	167.12	90.89	585.295	4	2338.16	36595	113.856	0.91687	49.07	Hs_HDAC1-Halo_293_Xlinking_3_CID25CID35.raw	NP_003519.1-NP_003517.2	KESYSIYVYK	1	NP_003519.1	H2BC21	35	HIST	histone H2B type 2-E [Homo sapiens]	126	LAHYNKR	6	NP_003517.2	H2BC4	86	HIST	histone H2B type 1-C/E/F/G/I [Homo sapiens]	126
H2BC21-K35_X_H2BC4-K86	KESYSIYVYK-LAHYNKR	DSSO	Inter	MS2_MS3	0	4	167.12	98.85	585.294	4	2338.15	34470	110.145	0.3986	49.07	Hs_HDAC1-Halo_293_Xlinking_3_CID25CID35.raw	NP_003519.1-NP_003517.2	KESYSIYVYK	1	NP_003519.1	H2BC21	35	HIST	histone H2B type 2-E [Homo sapiens]	126	LAHYNKR	6	NP_003517.2	H2BC4	86	HIST	histone H2B type 1-C/E/F/G/I [Homo sapiens]	126
H2BC21-K35_X_H2BC4-K86	KESYSIYVYK-LAHYNKR	DSSO	Inter	MS2_MS3	1	4	167.12	81.59	585.294	4	2338.15	48508	137.359	0.18464	54.03	Hs_HDAC1-Halo_293_Xlinking_3_CID25CID35.raw	NP_003519.1-NP_003517.2	KESYSIYVYK	1	NP_003519.1	H2BC21	35	HIST	histone H2B type 2-E [Homo sapiens]	126	LAHYNKR	6	NP_003517.2	H2BC4	86	HIST	histone H2B type 1-C/E/F/G/I [Homo sapiens]	126
H2BC21-K35_X_H2BC4-K86	KESYSIYVYK-LAHYNKR	DSSO	Inter	MS2_MS3	0	4	166.66	92.78	585.297	4	2338.17	35364	111.732	0.41346	45.23	Hs_HDAC1-Halo_293_Xlinking_3_CID25CID35.raw	NP_003519.1-NP_003517.2	KESYSIYVYK	1	NP_003519.1	H2BC21	35	HIST	histone H2B type 2-E [Homo sapiens]	126	LAHYNKR	6	NP_003517.2	H2BC4	86	HIST	histone H2B type 1-C/E/F/G/I [Homo sapiens]	126
H2BC21-K35_X_H2BC4-K86	KESYSIYVYK-LAHYNKR	DSSO	Inter	MS2_MS3	0	4	166.07	87.78	585.293	4	2338.15	30269	102.377	0.45091	65.05	Hs_HDAC1-Halo_293_Xlinking_3_CID25CID35.raw	NP_003519.1-NP_003517.2	KESYSIYVYK	1	NP_003519.1	H2BC21	35	HIST	histone H2B type 2-E [Homo sapiens]	126	LAHYNKR	6	NP_003517.2	H2BC4	86	HIST	histone H2B type 1-C/E/F/G/I [Homo sapiens]	126
H2BC21-K35_X_H2BC4-K86	KESYSIYVYK-LAHYNKR	DSSO	Inter	MS2_MS3	0	4	166.07	100.27	585.292	4	2338.15	48005	135.996	0.35165	54.03	Hs_HDAC1-Halo_293_Xlinking_3_CID25CID35.raw	NP_003519.1-NP_003517.2	KESYSIYVYK	1	NP_003519.1	H2BC21	35	HIST	histone H2B type 2-E [Homo sapiens]	126	LAHYNKR	6	NP_003517.2	H2BC4	86	HIST	histone H2B type 1-C/E/F/G/I [Homo sapiens]	126
H2BC21-K35_X_H2BC4-K86	KESYSIYVYK-LAHYNKR	DSSO	Inter	MS2_MS3	0	4	166.07	71.52	585.294	4	2338.15	38202	116.621	0.3552	49.07	Hs_HDAC1-Halo_293_Xlinking_3_CID25CID35.raw	NP_003519.1-NP_003517.2	KESYSIYVYK	1	NP_003519.1	H2BC21	35	HIST	histone H2B type 2-E [Homo sapiens]	126	LAHYNKR	6	NP_003517.2	H2BC4	86	HIST	histone H2B type 1-C/E/F/G/I [Homo sapiens]	126
H2BC21-K35_X_H2BC4-K86	KESYSIYVYK-LAHYNKR	DSSO	Inter	MS2_MS3	0	4	156.83	93.93	585.294	4	2338.15	36630	113.9	0.50144	49.07	Hs_HDAC1-Halo_293_Xlinking_3_CID25CID35.raw	NP_003519.1-NP_003517.2	KESYSIYVYK	1	NP_003519.1	H2BC21	35	HIST	histone H2B type 2-E [Homo sapiens]	126	LAHYNKR	6	NP_003517.2	H2BC4	86	HIST	histone H2B type 1-C/E/F/G/I [Homo sapiens]	126
H2BC21-K35_X_H2BC4-K86	KESYSIYVYK-LAHYNKR	DSSO	Inter	MS2_MS3	0	4	156.18	56.11	585.291	4	2338.14	38550	117.307	0.01407	54.03	Hs_HDAC1-Halo_293_Xlinking_3_CID25CID35.raw	NP_003519.1-NP_003517.2	KESYSIYVYK	1	NP_003519.1	H2BC21	35	HIST	histone H2B type 2-E [Homo sapiens]	126	LAHYNKR	6	NP_003517.2	H2BC4	86	HIST	histone H2B type 1-C/E/F/G/I [Homo sapiens]	126
H2BC21-K35_X_H2BC4-K86	KESYSIYVYK-LAHYNKR	DSSO	Inter	MS2_MS3	1	4	154.85	89.04	585.295	4	2338.16	46621	132.43	0.15255	49.07	Hs_HDAC1-Halo_293_Xlinking_3_CID25CID35.raw	NP_003519.1-NP_003517.2	KESYSIYVYK	1	NP_003519.1	H2BC21	35	HIST	histone H2B type 2-E [Homo sapiens]	126	LAHYNKR	6	NP_003517.2	H2BC4	86	HIST	histone H2B type 1-C/E/F/G/I [Homo sapiens]	126
H2BC21-K35_X_H2BC4-K86	KESYSIYVYK-LAHYNKR	DSSO	Inter	MS2_MS3	0	4	154.81	62.87	585.293	4	2338.15	34146	109.566	-0.03169	49.07	Hs_HDAC1-Halo_293_Xlinking_3_CID25CID35.raw	NP_003519.1-NP_003517.2	KESYSIYVYK	1	NP_003519.1	H2BC21	35	HIST	histone H2B type 2-E [Homo sapiens]	126	LAHYNKR	6	NP_003517.2	H2BC4	86	HIST	histone H2B type 1-C/E/F/G/I [Homo sapiens]	126
H2BC21-K35_X_H2BC4-K86	KESYSIYVYK-LAHYNKR	DSSO	Inter	MS2_MS3	0	4	154.81	82.54	585.293	4	2338.15	28230	98.9861	0.28984	49.07	Hs_HDAC1-Halo_293_Xlinking_3_CID25CID35.raw	NP_003519.1-NP_003517.2	KESYSIYVYK	1	NP_003519.1	H2BC21	35	HIST	histone H2B type 2-E [Homo sapiens]	126	LAHYNKR	6	NP_003517.2	H2BC4	86	HIST	histone H2B type 1-C/E/F/G/I [Homo sapiens]	126
H2BC21-K35_X_H2BC4-K86	KESYSIYVYK-LAHYNKR	DSSO	Inter	MS2_MS3	0	4	151.75	55	585.295	4	2338.16	48888	138.3	0.70409	54.03	Hs_HDAC1-Halo_293_Xlinking_3_CID25CID35.raw	NP_003519.1-NP_003517.2	KESYSIYVYK	1	NP_003519.1	H2BC21	35	HIST	histone H2B type 2-E [Homo sapiens]	126	LAHYNKR	6	NP_003517.2	H2BC4	86	HIST	histone H2B type 1-C/E/F/G/I [Homo sapiens]	126
H2BC21-K35_X_H2BC4-K86	KESYSIYVYK-LAHYNKR	DSSO	Inter	MS2_MS3	0	2	144.79	67.57	585.295	4	2338.16	23443	89.9932	0.19831	49.07	Hs_HDAC1-Halo_293_Xlinking_3_CID25CID35.raw	NP_003519.1-NP_003517.2	KESYSIYVYK	1	NP_003519.1	H2BC21	35	HIST	histone H2B type 2-E [Homo sapiens]	126	LAHYNKR	6	NP_003517.2	H2BC4	86	HIST	histone H2B type 1-C/E/F/G/I [Homo sapiens]	126
H2BC21-K35_X_H2BC4-K86	KESYSIYVYK-LAHYNKR	DSSO	Inter	MS2_MS3	0	3	144.65	68.71	585.293	4	2338.15	49207	139.048	0.19831	54.03	Hs_HDAC1-Halo_293_Xlinking_3_CID25CID35.raw	NP_003519.1-NP_003517.2	KESYSIYVYK	1	NP_003519.1	H2BC21	35	HIST	histone H2B type 2-E [Homo sapiens]	126	LAHYNKR	6	NP_003517.2	H2BC4	86	HIST	histone H2B type 1-C/E/F/G/I [Homo sapiens]	126
H2BC21-K35_X_H2BC4-K86	KESYSIYVYK-LAHYNKR	DSSO	Inter	MS2_MS3	0	3	144.65	78.75	585.293	4	2338.15	22655	88.5306	0.55076	49.07	Hs_HDAC1-Halo_293_Xlinking_3_CID25CID35.raw	NP_003519.1-NP_003517.2	KESYSIYVYK	1	NP_003519.1	H2BC21	35	HIST	histone H2B type 2-E [Homo sapiens]	126	LAHYNKR	6	NP_003517.2	H2BC4	86	HIST	histone H2B type 1-C/E/F/G/I [Homo sapiens]	126
H2BC21-K35_X_H2BC4-K86	KESYSIYVYK-LAHYNKR	DSSO	Inter	MS2_MS3	0	3	143.39	77.59	585.293	4	2338.15	25021	92.9387	0.19831	42.1	Hs_HDAC1-Halo_293_Xlinking_3_CID25CID35.raw	NP_003519.1-NP_003517.2	KESYSIYVYK	1	NP_003519.1	H2BC21	35	HIST	histone H2B type 2-E [Homo sapiens]	126	LAHYNKR	6	NP_003517.2	H2BC4	86	HIST	histone H2B type 1-C/E/F/G/I [Homo sapiens]	126
H2BC21-K35_X_H2BC4-K86	KESYSIYVYK-LAHYNKR	DSSO	Inter	MS2_MS3	0	4	138.01	70.24	585.29	4	2338.14	37862	115.983	0.5977	49.07	Hs_HDAC1-Halo_293_Xlinking_3_CID25CID35.raw	NP_003519.1-NP_003517.2	KESYSIYVYK	1	NP_003519.1	H2BC21	35	HIST	histone H2B type 2-E [Homo sapiens]	126	LAHYNKR	6	NP_003517.2	H2BC4	86	HIST	histone H2B type 1-C/E/F/G/I [Homo sapiens]	126
H2BC21-K35_X_H2BC4-K86	KESYSIYVYK-LAHYNKR	DSSO	Inter	MS2_MS3	1	3	135.72	69.91	585.292	4	2338.15	49318	139.293	0.97868	49.07	Hs_HDAC1-Halo_293_Xlinking_3_CID25CID35.raw	NP_003519.1-NP_003517.2	KESYSIYVYK	1	NP_003519.1	H2BC21	35	HIST	histone H2B type 2-E [Homo sapiens]	126	LAHYNKR	6	NP_003517.2	H2BC4	86	HIST	histone H2B type 1-C/E/F/G/I [Homo sapiens]	126
H2BC21-K35_X_H2BC4-K86	KESYSIYVYK-LAHYNKR	DSSO	Inter	MS2_MS3	0	4	135.72	66.25	585.294	4	2338.15	27820	98.3165	0.44437	49.07	Hs_HDAC1-Halo_293_Xlinking_3_CID25CID35.raw	NP_003519.1-NP_003517.2	KESYSIYVYK	1	NP_003519.1	H2BC21	35	HIST	histone H2B type 2-E [Homo sapiens]	126	LAHYNKR	6	NP_003517.2	H2BC4	86	HIST	histone H2B type 1-C/E/F/G/I [Homo sapiens]	126
H2BC21-K35_X_H2BC4-K86	KESYSIYVYK-LAHYNKR	DSSO	Inter	MS2_MS3	0	2	134.68	84.52	585.294	4	2338.15	23129	89.4092	1.0714	49.07	Hs_HDAC1-Halo_293_Xlinking_3_CID25CID35.raw	NP_003519.1-NP_003517.2	KESYSIYVYK	1	NP_003519.1	H2BC21	35	HIST	histone H2B type 2-E [Homo sapiens]	126	LAHYNKR	6	NP_003517.2	H2BC4	86	HIST	histone H2B type 1-C/E/F/G/I [Homo sapiens]	126
H2BC21-K35_X_H2BC4-K86	KESYSIYVYK-LAHYNKR	DSSO	Inter	MS2_MS3	0	4	132.88	50.67	585.293	4	2338.15	28064	98.7456	0.15255	49.07	Hs_HDAC1-Halo_293_Xlinking_3_CID25CID35.raw	NP_003519.1-NP_003517.2	KESYSIYVYK	1	NP_003519.1	H2BC21	35	HIST	histone H2B type 2-E [Homo sapiens]	126	LAHYNKR	6	NP_003517.2	H2BC4	86	HIST	histone H2B type 1-C/E/F/G/I [Homo sapiens]	126
H2BC21-K35_X_H2BC4-K86	KESYSIYVYK-LAHYNKR	DSSO	Inter	MS2_MS3	0	3	132.88	54.59	585.298	4	2338.17	24836	92.6026	0.55312	54.03	Hs_HDAC1-Halo_293_Xlinking_3_CID25CID35.raw	NP_003519.1-NP_003517.2	KESYSIYVYK	1	NP_003519.1	H2BC21	35	HIST	histone H2B type 2-E [Homo sapiens]	126	LAHYNKR	6	NP_003517.2	H2BC4	86	HIST	histone H2B type 1-C/E/F/G/I [Homo sapiens]	126
H2BC21-K35_X_H2BC4-K86	KESYSIYVYK-LAHYNKR	DSSO	Inter	MS2_MS3	0	3	127.76	53.89	585.293	4	2338.15	24385	91.7038	0.6102	49.07	Hs_HDAC1-Halo_293_Xlinking_3_CID25CID35.raw	NP_003519.1-NP_003517.2	KESYSIYVYK	1	NP_003519.1	H2BC21	35	HIST	histone H2B type 2-E [Homo sapiens]	126	LAHYNKR	6	NP_003517.2	H2BC4	86	HIST	histone H2B type 1-C/E/F/G/I [Homo sapiens]	126
H2BC21-K35_X_H2BC4-K86	KESYSIYVYK-LAHYNKR	DSSO	Inter	MS2_MS3	0	2	127.76	67.57	585.294	4	2338.15	23900	90.8494	0.33561	49.07	Hs_HDAC1-Halo_293_Xlinking_3_CID25CID35.raw	NP_003519.1-NP_003517.2	KESYSIYVYK	1	NP_003519.1	H2BC21	35	HIST	histone H2B type 2-E [Homo sapiens]	126	LAHYNKR	6	NP_003517.2	H2BC4	86	HIST	histone H2B type 1-C/E/F/G/I [Homo sapiens]	126
[truncated: 484 more rows]

## Sheet: TbS1B_HDAC2-XLMS_CSMs
Table S1B | Crosslink Spectrum Matches (CSMs) from DSSO-treated affinity-purifications of HEK293T cells stably expressing HDAC2-Halo
Whole cell extracts were incubated with 200 µl Magne™ HaloTag® bead slurry and crosslinked with disuccinimidyl sulfoxide (DSSO, Cayman Chemical Company) MS-cleavable crosslinker.
[truncated: 1,195 more rows]

## Sheet: TbS1C_NR_XLs
Table S1C | Non-Redundant Crosslinked Pairs Detected in HDAC1-Halo and/or HDAC2-Halo XLMS Data
[truncated: 603 more rows]

[truncated: 2 more sheets: TbS1D_NR-XLed-Proteins, TbS1E_Figures-inputs]
